# Supplementary material for: Intake of Natural Compounds and Circulating microRNA Expression Levels: Their Relationship Investigated in Healthy Subjects With Different Dietary Habits
Source: Front Pharmacol. 2021 Jan 14;11:619200. doi: 10.3389/fphar.2020.619200 (PMC7840481; doi:10.3389/fphar.2020.619200)
Supplement: Supplementary file 1 [file table1.xlsx]

## Sheet: Sheet1
Supplemetary Table 1.
					P-value in the comparison between groups
Covariate	Omnivorous	Vegetarian	Vegan	p-value among groups	Omnivorous vs Vegetarian	Omnivorous vs Vegan	Vegetarian vs Vegan
Age (years) avg ± stdev	40.52 ± 13.15	40.63 ± 11.95	39.13 ± 11.7	0.917498	0.953957	0.758136	0.696748
Sex (1=male, 0, female)	0=24, 1=16	0=24, 1=16	0=24, 1=16	1	1	1	1
BMI (kg/m2) avg ± stdev	23.62 ± 3.95	21.93 ± 2.65	21.76 ± 2.92	0.0488072	0.0486851	0.0268596	0.669647
BMI class
underweight (BMI<18.5)	2	2	5	0.0848812	0.124868	0.126369	NA
healthy weight (18.5≤BMI≤25)	26	33	30
overweight (26≤BMI≤30)	9	4	5
obese (BMI>30)	3	0	0
BMI=body mass index; BMI based on World Health Organization (WHO) (https://www.who.int/) thresholds
In bold significant p-values
