# Supplementary material for: Intake of Natural Compounds and Circulating microRNA Expression Levels: Their Relationship Investigated in Healthy Subjects With Different Dietary Habits
Source: Front Pharmacol. 2021 Jan 14;11:619200. doi: 10.3389/fphar.2020.619200 (PMC7840481; doi:10.3389/fphar.2020.619200)
Supplement: Supplementary file 3 [file table3.xlsx]

## Sheet: A_All_correlations
						Spearman rho			p-value			adjusted p-value
NC	Class	miRNA	Average correlation	Significant tests	Coherent	Omnivorous	Vegetarian	Vegan	Omnivorous	Vegetarian	Vegan	Omnivorous	Vegetarian	Vegan
Calcium	Micro-element	hsa-miR-409-3p	0.163986	1	No	0.190081	-0.137148	0.439024	0.246441	0.398728	0.00459621	0.785356	0.908661	0.551437
Calcium	Micro-element	hsa-miR-378d-2-3p	0.162671	0	Yes	0.302834	0.118949	0.0662289	0.060939	0.46475	0.684719	0.568335	0.912377	0.991169
Calcium	Micro-element	hsa-miR-6515-5p	0.160587	0	Yes	0.171255	0.243902	0.0666041	0.297218	0.12935	0.683026	0.813762	0.901414	0.991169
Calcium	Micro-element	hsa-miR-493-3p	0.157014	1	No	0.296559	-0.234897	0.409381	0.0667673	0.144562	0.00871283	0.576812	0.901414	0.557763
Calcium	Micro-element	hsa-miR-323a-3p	0.147123	1	No	0.226923	-0.142777	0.357223	0.164764	0.379466	0.0236432	0.713814	0.908661	0.622671
Calcium	Micro-element	hsa-miR-340-3p	0.140517	0	Yes	0.156073	0.0878049	0.177674	0.342725	0.590053	0.272716	0.841347	0.943463	0.932366
Calcium	Micro-element	hsa-miR-127-3p	0.138266	1	No	0.271457	-0.233208	0.376548	0.0945933	0.147555	0.0166263	0.625209	0.901414	0.584607
Calcium	Micro-element	hsa-miR-320c-1-5p	0.137752	0	Yes	0.111943	0.0628518	0.238462	0.497469	0.700026	0.138391	0.903049	0.968535	0.859103
Calcium	Micro-element	hsa-miR-370-3p	0.137104	1	No	0.159717	-0.0816135	0.333208	0.331433	0.616626	0.0356386	0.837379	0.951752	0.691995
Calcium	Micro-element	hsa-miR-98-5p	0.1361	1	No	0.200607	-0.119512	0.327205	0.220754	0.462625	0.0393111	0.766433	0.912377	0.707561
Calcium	Micro-element	hsa-miR-4659b-3p	0.13203	0	Yes	0.261943	0.0977486	0.0363977	0.107206	0.548471	0.823556	0.643379	0.932364	0.991169
Calcium	Micro-element	hsa-miR-1273c	0.129025	0	Yes	0.118219	0.229831	0.0390244	0.473513	0.153676	0.811046	0.893949	0.901414	0.991169
Calcium	Micro-element	hsa-miR-151b-5p	0.127825	1	No	0.184413	0.351407	-0.152345	0.261072	0.0261844	0.34801	0.7909	0.830821	0.953832
Calcium	Micro-element	hsa-miR-181d-5p	0.127473	0	Yes	0.0674089	0.240525	0.0744841	0.683467	0.134908	0.647832	0.957891	0.901414	0.991169
Calcium	Micro-element	hsa-miR-148a-5p	0.126944	0	Yes	0.222672	0.137899	0.0202627	0.173034	0.396128	0.901235	0.718805	0.908661	0.991169
Calcium	Micro-element	hsa-miR-433-3p	0.126103	1	No	0.131781	-0.167917	0.414447	0.423887	0.30034	0.00784143	0.8763	0.901414	0.557763
Calcium	Micro-element	hsa-miR-136-5p	0.122519	1	No	0.200202	-0.192495	0.35985	0.221706	0.234042	0.0225648	0.766433	0.901414	0.622671
Calcium	Micro-element	hsa-miR-1255a-3p	0.120332	1	No	-0.0663968	-0.030394	0.457786	0.687978	0.852307	0.00297591	0.957891	0.986125	0.512268
Calcium	Micro-element	hsa-miR-4433b-3p	0.118958	1	No	0.467004	0	-0.110131	0.00272494	1	0.498719	0.293377	1	0.97211
Calcium	Micro-element	hsa-miR-330-5p	0.113777	0	No	0.128947	0.229831	-0.0174484	0.434009	0.153676	0.914898	0.881973	0.901414	0.991169
Calcium	Micro-element	hsa-miR-1271-5p	0.112628	0	Yes	0.10749	0.0786116	0.151782	0.514837	0.629689	0.349815	0.909217	0.95632	0.953832
Calcium	Micro-element	hsa-miR-4435-3p	0.11104	0	Yes	0.183401	0.138274	0.0114447	0.263744	0.394831	0.944123	0.791412	0.908661	0.992757
Calcium	Micro-element	hsa-miR-6852-3p	0.11014	0	Yes	0.0439271	0.131332	0.155159	0.790603	0.419214	0.33907	0.973212	0.911874	0.951583
Calcium	Micro-element	hsa-miR-671-3p	0.109962	0	Yes	0.144332	0.108255	0.0772983	0.380688	0.506106	0.635439	0.857098	0.921331	0.991169
Calcium	Micro-element	hsa-miR-215-5p	0.109937	1	No	0.0433198	-0.0609756	0.347467	0.793435	0.708581	0.0280314	0.973212	0.9703	0.6509
Calcium	Micro-element	hsa-miR-3120-5p	0.10916	0	No	0.308907	0.0320826	-0.0135084	0.0556906	0.8442	0.934067	0.557524	0.985672	0.992757
Calcium	Micro-element	hsa-miR-493-5p	0.108403	1	No	0.182996	-0.260976	0.403189	0.264818	0.103834	0.0098895	0.791922	0.90024	0.557763
Calcium	Micro-element	hsa-miR-412-5p	0.108284	0	Yes	0.0279352	0.0375235	0.259393	0.865944	0.818189	0.106024	0.985081	0.981817	0.845882
Calcium	Micro-element	hsa-miR-654-5p	0.106823	1	No	0.164372	-0.230957	0.387054	0.317344	0.151615	0.0136121	0.829571	0.901414	0.584607
Calcium	Micro-element	hsa-miR-143-3p	0.105908	0	No	0.101215	0.271857	-0.0553471	0.539812	0.0896998	0.734455	0.920037	0.881453	0.991169
Calcium	Micro-element	hsa-miR-505-3p	0.105187	0	No	-0.0360324	0.183114	0.16848	0.827607	0.25806	0.2987	0.97799	0.901414	0.932366
Calcium	Micro-element	hsa-miR-379-5p	0.104575	1	No	0.18502	-0.305066	0.433771	0.259477	0.0556035	0.00516903	0.7909	0.847061	0.557763
Calcium	Micro-element	hsa-miR-130b-5p	0.0998354	0	Yes	0.159919	0.100375	0.039212	0.330812	0.537724	0.810154	0.837379	0.931046	0.991169
Calcium	Micro-element	hsa-miR-143-5p	0.099712	0	No	0.139474	0.226454	-0.0667917	0.397093	0.159981	0.68218	0.864649	0.901414	0.991169
Calcium	Micro-element	hsa-miR-411-3p	0.0971413	1	No	0.0597166	-0.151782	0.38349	0.71801	0.349815	0.0145781	0.960128	0.903889	0.584607
Calcium	Micro-element	hsa-miR-5193-5p	0.0957835	0	No	0.157895	0.144465	-0.0150094	0.33705	0.373797	0.92676	0.840117	0.908661	0.992757
Calcium	Micro-element	hsa-miR-543-5p	0.0949426	0	No	0.113158	-0.0765478	0.248218	0.492784	0.638734	0.122499	0.900313	0.957477	0.853916
Calcium	Micro-element	hsa-miR-2392-5p	0.0949409	1	No	0.0182186	-0.0902439	0.356848	0.912344	0.579725	0.0238007	0.989809	0.941127	0.624199
Calcium	Micro-element	hsa-miR-152-3p	0.0941493	0	No	0.283198	-0.209006	0.208255	0.0806381	0.195562	0.197208	0.606062	0.901414	0.901829
Calcium	Micro-element	hsa-miR-487a-5p	0.0931241	1	No	0.0203452	-0.196811	0.455838	0.902159	0.223522	0.00311687	0.988944	0.901414	0.512268
Calcium	Micro-element	hsa-miR-11400-3p	0.0906191	0	Yes	0.0538462	0.15122	0.0667917	0.744754	0.351626	0.68218	0.964109	0.903889	0.991169
Calcium	Micro-element	hsa-miR-432-5p	0.0901995	1	No	0.0751012	-0.188555	0.384053	0.649548	0.243937	0.0144218	0.948402	0.901414	0.584607
Calcium	Micro-element	hsa-miR-1302	0.088292	0	No	0.18664	0.225891	-0.147655	0.255257	0.16105	0.363226	0.787145	0.901414	0.954314
Calcium	Micro-element	hsa-miR-146b-3p	0.0872289	0	No	0.209717	-0.00506567	0.0570356	0.200062	0.975252	0.72666	0.752843	0.996581	0.991169
Calcium	Micro-element	hsa-miR-335-3p	0.0851108	0	Yes	0.122874	0.0667917	0.065666	0.456141	0.68218	0.687262	0.890393	0.965681	0.991169
Calcium	Micro-element	hsa-miR-145-5p	0.0838024	0	No	0.0538462	0.251407	-0.0538462	0.744754	0.117613	0.741405	0.964109	0.901414	0.991169
Calcium	Micro-element	hsa-let-7i-5p	0.0828923	0	No	0.152429	-0.134146	0.230394	0.35425	0.409228	0.152643	0.845984	0.911874	0.870735
Calcium	Micro-element	hsa-miR-145-3p	0.0824989	0	No	0.0927126	0.178424	-0.0236398	0.57455	0.270663	0.884877	0.928784	0.901414	0.991169
Calcium	Micro-element	hsa-miR-148a-3p	0.0817666	0	No	0.267814	-0.247092	0.224578	0.0992814	0.12426	0.163564	0.630265	0.901414	0.881162
Calcium	Micro-element	hsa-miR-1843	0.0773411	0	No	0.0684211	0.180113	-0.0165103	0.678967	0.26608	0.919458	0.957891	0.901414	0.991169
Calcium	Micro-element	hsa-let-7a-3p	0.0750156	0	No	0.0576923	-0.122139	0.289493	0.727197	0.452775	0.0700053	0.961019	0.912377	0.78897
Calcium	Micro-element	hsa-miR-4665-5p	0.0735756	0	Yes	0.0396761	0.109568	0.0714822	0.810478	0.500929	0.661155	0.976185	0.921331	0.991169
Calcium	Micro-element	hsa-miR-342-5p	0.0728515	0	No	-0.0105263	0.24803	-0.0189493	0.949289	0.122791	0.907608	0.995875	0.901414	0.991169
Calcium	Micro-element	hsa-miR-369-5p	0.0724005	0	No	0.0376518	-0.0816135	0.261163	0.819984	0.616626	0.103577	0.976185	0.951752	0.844495
Calcium	Micro-element	hsa-miR-431-5p	0.0722326	0	No	0.0615385	-0.13152	0.286679	0.709776	0.418544	0.0728963	0.958809	0.911874	0.791484
Calcium	Micro-element	hsa-miR-454-5p	0.0718475	0	No	-0.131174	0.145779	0.200938	0.426045	0.369422	0.213767	0.878074	0.907116	0.91148
Calcium	Micro-element	hsa-miR-337-3p	0.0712847	0	No	0.130364	-0.124578	0.208068	0.428931	0.443732	0.197621	0.879279	0.912377	0.901829
Calcium	Micro-element	hsa-miR-136-3p	0.0710707	0	No	0.0959514	-0.150094	0.267355	0.561197	0.355264	0.0953564	0.926255	0.903889	0.829982
Calcium	Micro-element	hsa-miR-27b-5p	0.0680359	1	No	-0.0874494	-0.0836773	0.375235	0.59655	0.607712	0.0170399	0.935609	0.951597	0.584607
Calcium	Micro-element	hsa-miR-9-3p	0.0675389	0	Yes	0.048583	0.11651	0.0375235	0.768985	0.47402	0.818189	0.968714	0.913377	0.991169
Calcium	Micro-element	hsa-miR-10527-5p	0.0671472	0	No	-0.154656	0.166979	0.189118	0.347179	0.303088	0.242507	0.843794	0.901414	0.926634
Calcium	Micro-element	hsa-miR-134-5p	0.0668181	1	No	0.0574899	-0.276735	0.4197	0.728117	0.0838682	0.00701795	0.961019	0.871364	0.557763
Calcium	Micro-element	hsa-miR-382-5p	0.064932	2	No	0.0647773	-0.326829	0.456848	0.695217	0.0395505	0.00304306	0.957891	0.834869	0.512268
Calcium	Micro-element	hsa-miR-10527-3p	0.0644284	0	No	-0.148178	0.166979	0.174484	0.367988	0.303088	0.281557	0.850379	0.901414	0.932366
Calcium	Micro-element	hsa-miR-185-3p	0.0640302	0	Yes	0.0534413	0.121388	0.0172608	0.746609	0.455578	0.91581	0.964425	0.912377	0.991169
Calcium	Micro-element	hsa-miR-654-3p	0.0638541	1	No	0.0487854	-0.183677	0.326454	0.768049	0.256574	0.0397911	0.968714	0.901414	0.713638
Calcium	Micro-element	hsa-miR-330-3p	0.0631727	0	Yes	0.0285425	0.0771107	0.0838649	0.863057	0.636262	0.606905	0.984782	0.957477	0.991169
Calcium	Micro-element	hsa-miR-4746-5p	0.0630954	0	No	0.220243	0.0121951	-0.043152	0.177891	0.940465	0.791483	0.725265	0.996084	0.991169
Calcium	Micro-element	hsa-miR-411-5p	0.0593529	0	No	0.0744939	-0.134522	0.238086	0.652202	0.407907	0.139031	0.948402	0.911874	0.859103
Calcium	Micro-element	hsa-miR-146b-5p	0.0577779	0	No	0.117611	-0.0292683	0.0849906	0.475805	0.85772	0.602069	0.893949	0.988095	0.98937
Calcium	Micro-element	hsa-let-7g-5p	0.0569599	1	No	0.132794	-0.291745	0.329831	0.420305	0.0677581	0.0376681	0.873622	0.858801	0.705118
Calcium	Micro-element	hsa-miR-23b-3p	0.0566291	0	No	-0.00384615	-0.0249531	0.198687	0.981461	0.878527	0.219051	0.997372	0.99075	0.91148
Calcium	Micro-element	hsa-miR-3120-3p	0.0564728	0	No	0.0923077	0.133021	-0.0559099	0.576229	0.413206	0.731854	0.929456	0.911874	0.991169
Calcium	Micro-element	hsa-miR-151a-3p	0.0552533	0	No	0.119231	-0.0448405	0.0913696	0.469707	0.783515	0.574986	0.893727	0.978273	0.987633
Calcium	Micro-element	hsa-miR-758-3p	0.054878	0	No	0.0269231	-0.109381	0.247092	0.87076	0.501667	0.12426	0.98627	0.921331	0.853916
Calcium	Micro-element	hsa-miR-30e-3p	0.0544584	0	No	0.117409	-0.0746717	0.120638	0.47657	0.647003	0.458389	0.893949	0.957477	0.96684
Calcium	Micro-element	hsa-miR-485-5p	0.0542559	1	No	0.0629555	-0.258537	0.358349	0.703394	0.107223	0.0231759	0.958194	0.901414	0.622671
Calcium	Micro-element	hsa-miR-146a-3p	0.0538995	0	No	0.0352227	0.127228	-0.000752448	0.831425	0.434018	0.996323	0.978815	0.911933	0.997703
Calcium	Micro-element	hsa-miR-889-3p	0.0538889	0	No	0.0991903	-0.201126	0.263602	0.547991	0.213331	0.100276	0.922699	0.901414	0.835171
Calcium	Micro-element	hsa-miR-6721-5p	0.0527912	0	No	-0.109919	0.0956848	0.172608	0.505326	0.556986	0.286844	0.904174	0.934432	0.932366
Calcium	Micro-element	hsa-miR-539-5p	0.0527879	2	No	0.177126	-0.357411	0.338649	0.280714	0.0235648	0.0325576	0.807808	0.830821	0.672928
Calcium	Micro-element	hsa-miR-23b-5p	0.0527353	0	Yes	0.0621457	0.075985	0.020075	0.707038	0.64121	0.902145	0.958796	0.957477	0.991169
Calcium	Micro-element	hsa-miR-6721-3p	0.0520802	0	No	-0.123684	0.124015	0.15591	0.453156	0.44581	0.336711	0.889181	0.912377	0.94999
Calcium	Micro-element	hsa-miR-942-5p	0.051106	0	No	-0.0200405	0.229268	-0.0559099	0.903617	0.154714	0.731854	0.988944	0.901414	0.991169
Calcium	Micro-element	hsa-miR-197-3p	0.0503522	0	No	0.143927	0.226642	-0.219512	0.382039	0.159626	0.173526	0.857098	0.901414	0.882149
Calcium	Micro-element	hsa-miR-500a-3p	0.0501136	0	No	-0.0376518	0.0679174	0.120075	0.819984	0.677111	0.460504	0.976185	0.964039	0.9674
Calcium	Micro-element	hsa-miR-3177-3p	0.0495737	0	Yes	0.122267	0.0121951	0.0142589	0.458388	0.940465	0.930412	0.890504	0.996084	0.992757
Calcium	Micro-element	hsa-miR-148b-3p	0.0495705	0	No	0.178543	-0.16848	0.138649	0.276821	0.2987	0.393537	0.802426	0.901414	0.954947
Calcium	Micro-element	hsa-miR-656-3p	0.0487295	0	No	-0.0200405	-0.000938086	0.167167	0.903617	0.995416	0.302537	0.988944	0.99907	0.93804
Calcium	Micro-element	hsa-miR-361-3p	0.0482868	0	No	0.118219	0.0840525	-0.0574109	0.473513	0.606097	0.724932	0.893949	0.950771	0.991169
Calcium	Micro-element	hsa-miR-374b-3p	0.047877	0	No	-0.0216599	0.082364	0.0829268	0.89587	0.613378	0.610947	0.988944	0.951597	0.991169
Calcium	Micro-element	hsa-miR-92b-3p	0.047217	0	No	0.138462	0.180863	-0.177674	0.400562	0.26406	0.272716	0.864701	0.901414	0.932366
Calcium	Micro-element	hsa-miR-548av-5p	0.047036	0	No	-0.0125506	0.0275797	0.126079	0.939553	0.865851	0.438217	0.995429	0.988738	0.960935
Calcium	Micro-element	hsa-miR-1273h-3p	0.0467348	0	No	0.0597166	0.0851782	-0.00469043	0.71801	0.601264	0.977084	0.960128	0.947324	0.99593
Calcium	Micro-element	hsa-miR-127-5p	0.0461917	0	No	0.0605263	-0.232645	0.310694	0.714347	0.148562	0.051023	0.960128	0.901414	0.758183
Calcium	Micro-element	hsa-miR-6842-3p	0.0457177	0	No	0.179555	-0.107505	0.0651032	0.274063	0.509076	0.689808	0.801578	0.921331	0.991169
Calcium	Micro-element	hsa-miR-2110	0.0451861	0	No	0.198785	0.0333959	-0.0966229	0.225062	0.837905	0.553108	0.770915	0.985672	0.985265
Calcium	Micro-element	hsa-miR-556-5p	0.0450759	0	No	-0.0082996	0.0178236	0.125704	0.960007	0.913075	0.439592	0.997372	0.994111	0.960935
Calcium	Micro-element	hsa-miR-378a-3p	0.0438761	0	No	0.134818	0.107317	-0.110507	0.413192	0.50982	0.497248	0.87088	0.921331	0.97211
Calcium	Micro-element	hsa-miR-7977-3p	0.0432129	0	No	-0.00263158	-0.0335835	0.165854	0.987315	0.837007	0.306405	0.997372	0.985672	0.9384
Calcium	Micro-element	hsa-miR-651-5p	0.04252	0	No	0.135628	-0.0868668	0.0787992	0.410366	0.594046	0.628869	0.870466	0.944082	0.991169
Calcium	Micro-element	hsa-miR-1299-5p	0.04239	0	No	-0.0645749	-0.00487805	0.196623	0.696124	0.976168	0.223972	0.957891	0.996581	0.913255
Calcium	Micro-element	hsa-miR-199a-3p, hsa-miR-199b-3p	0.0422995	0	Yes	0.0214575	0.0478424	0.0575985	0.896838	0.769404	0.724068	0.988944	0.976363	0.991169
Calcium	Micro-element	hsa-miR-6852-5p	0.0417185	0	Yes	0.0232794	0.0150094	0.0868668	0.888132	0.92676	0.594046	0.988864	0.995247	0.988384
Calcium	Micro-element	hsa-miR-431-3p	0.0416148	0	No	0.0190283	-0.201126	0.306942	0.908464	0.213331	0.0540415	0.988944	0.901414	0.764785
Calcium	Micro-element	hsa-miR-381-3p	0.0412379	0	No	0.108704	-0.114447	0.129456	0.51007	0.481939	0.425947	0.907123	0.913789	0.960038
Calcium	Micro-element	hsa-miR-423-3p	0.0410898	0	No	-0.0281377	0.10469	0.0467167	0.864982	0.520292	0.774687	0.985081	0.925592	0.991169
Calcium	Micro-element	hsa-miR-27b-3p	0.0406916	0	No	0.0965587	-0.0737336	0.0992495	0.55871	0.651153	0.542318	0.926255	0.958473	0.984406
Calcium	Micro-element	hsa-miR-23a-5p	0.0381225	0	Yes	0.0117409	0.0472795	0.0553471	0.943447	0.772044	0.734455	0.995875	0.976644	0.991169
Calcium	Micro-element	hsa-miR-664a-3p	0.0380386	0	No	0.0236842	-0.0260788	0.11651	0.886199	0.873091	0.47402	0.988591	0.989573	0.971224
Calcium	Micro-element	hsa-miR-32-5p	0.0379678	0	No	0.0643725	-0.00487805	0.054409	0.697032	0.976168	0.738796	0.957891	0.996581	0.991169
Calcium	Micro-element	hsa-miR-605-3p	0.0378477	0	No	0.14919	-0.0465291	0.0108818	0.364688	0.775569	0.946867	0.849415	0.97734	0.992757
Calcium	Micro-element	hsa-miR-744-5p	0.0377292	0	No	0.0751012	0.171857	-0.133771	0.649548	0.288976	0.410552	0.948402	0.901414	0.960038
Calcium	Micro-element	hsa-miR-874-3p	0.037693	0	No	-0.044332	0.210131	-0.0527205	0.788717	0.193111	0.746631	0.973212	0.901414	0.991169
Calcium	Micro-element	hsa-miR-574-5p	0.0363829	1	No	0.368623	-0.210319	-0.0491557	0.0209359	0.192704	0.763253	0.42481	0.901414	0.991169
Calcium	Micro-element	hsa-miR-1261-3p	0.0355568	0	No	0.270648	-0.303002	0.139024	0.0956201	0.0573632	0.392246	0.625209	0.851886	0.954947
Calcium	Micro-element	hsa-miR-3613-5p	0.0348557	0	Yes	0.0419028	0.0382739	0.0243902	0.800052	0.814616	0.881247	0.973581	0.981696	0.991169
Calcium	Micro-element	hsa-miR-26b-3p	0.034255	0	No	0.0506073	0.191745	-0.139587	0.759638	0.235906	0.390313	0.967339	0.901414	0.954947
Calcium	Micro-element	hsa-miR-548k-3p	0.0336543	0	No	-0.0176113	0.00938086	0.109193	0.915255	0.954187	0.502405	0.990568	0.996084	0.972563
Calcium	Micro-element	hsa-miR-550a-3p	0.0323936	0	No	-0.118016	0.125141	0.0900563	0.474276	0.441659	0.580517	0.893949	0.912377	0.988384
Calcium	Micro-element	hsa-miR-744-3p	0.0322323	0	No	0.116397	0.0523452	-0.072045	0.480405	0.748375	0.658649	0.893949	0.974919	0.991169
Calcium	Micro-element	hsa-miR-25-5p	0.0320266	0	No	0.0566802	0.133771	-0.0943715	0.731804	0.410552	0.562436	0.961717	0.911874	0.985265
Calcium	Micro-element	hsa-miR-6516-5p	0.0314851	0	No	-0.124494	0.161163	0.0577861	0.450181	0.320477	0.723205	0.888629	0.901414	0.991169
Calcium	Micro-element	hsa-miR-548e-3p	0.0308976	0	No	0.0129555	-0.10394	0.183677	0.937607	0.523304	0.256574	0.995337	0.928111	0.932366
Calcium	Micro-element	hsa-miR-505-5p	0.0308811	0	No	-0.105668	0.0315197	0.166792	0.522028	0.846901	0.303639	0.911655	0.986125	0.9384
Calcium	Micro-element	hsa-miR-21-5p	0.0302887	0	No	0.0700405	-0.15985	0.180675	0.67179	0.324489	0.264564	0.955227	0.901414	0.932366
Calcium	Micro-element	hsa-miR-192-5p	0.0301521	0	Yes	0.0362348	0.00562852	0.0485929	0.826653	0.972503	0.765887	0.97752	0.996477	0.991169
Calcium	Micro-element	hsa-miR-1275-3p	0.0289424	0	No	0.0251012	0.15122	-0.0894934	0.879439	0.351626	0.582894	0.988422	0.903889	0.988384
Calcium	Micro-element	hsa-miR-328-3p	0.0286659	0	No	0.0445344	0.151782	-0.110319	0.787774	0.349815	0.497983	0.973212	0.903889	0.97211
Calcium	Micro-element	hsa-miR-532-5p	0.0281163	0	No	-0.0497976	0.0624765	0.0716698	0.763373	0.701734	0.66032	0.967541	0.969166	0.991169
Calcium	Micro-element	hsa-miR-150-3p	0.0277163	0	No	-0.0277328	0.168105	-0.0572233	0.866907	0.299793	0.725796	0.985081	0.901414	0.991169
Calcium	Micro-element	hsa-miR-584-5p	0.0266235	0	No	-0.0366397	0.0234522	0.0930582	0.824746	0.885784	0.567911	0.976185	0.993355	0.985265
Calcium	Micro-element	hsa-miR-130b-3p	0.0265989	0	No	0.0854251	0.131144	-0.136773	0.605108	0.419884	0.400032	0.938478	0.911874	0.957908
Calcium	Micro-element	hsa-miR-375-3p	0.0257315	0	Yes	0.0370445	0.0307692	0.00938086	0.822841	0.850504	0.954187	0.976185	0.986125	0.992757
Calcium	Micro-element	hsa-miR-126-3p	0.0256937	0	No	0.168826	0.0649156	-0.15666	0.304226	0.690657	0.334361	0.818161	0.96692	0.949377
Calcium	Micro-element	hsa-let-7b-3p	0.0250897	0	No	-0.058502	0.220263	-0.0864916	0.723518	0.172024	0.595647	0.96074	0.901414	0.988384
Calcium	Micro-element	hsa-miR-1301-3p	0.0247902	0	No	-0.052834	0.0876173	0.0395872	0.749396	0.59085	0.808372	0.964425	0.943463	0.991169
Calcium	Micro-element	hsa-let-7d-5p	0.0246503	0	No	-0.122672	0.0317073	0.164916	0.456889	0.846	0.309188	0.890504	0.985672	0.940053
Calcium	Micro-element	hsa-miR-320c-2-5p	0.0238192	0	No	-0.0285425	-0.0461538	0.146154	0.863057	0.777332	0.368178	0.984782	0.97734	0.954616
Calcium	Micro-element	hsa-miR-1843-3p	0.0236283	0	No	0.173887	-0.0652908	-0.0377111	0.289745	0.688959	0.817296	0.810731	0.96692	0.991169
Calcium	Micro-element	hsa-miR-224-5p	0.0233978	0	No	0.305466	-0.0731707	-0.162101	0.0586184	0.653648	0.317631	0.564098	0.958473	0.942946
Calcium	Micro-element	hsa-miR-671-5p	0.023337	1	No	-0.0688259	0.330394	-0.191557	0.67717	0.0373235	0.236373	0.957762	0.834869	0.923195
Calcium	Micro-element	hsa-miR-30a-3p	0.0232069	0	No	0.161741	-0.115197	0.0230769	0.325261	0.479052	0.8876	0.833629	0.913424	0.991169
Calcium	Micro-element	hsa-let-7c-5p	0.0231033	0	No	-0.134818	-0.088743	0.292871	0.413192	0.586071	0.0666561	0.87088	0.942387	0.78496
Calcium	Micro-element	hsa-miR-199a-5p	0.022993	0	No	0.0196356	-0.0697936	0.119137	0.905556	0.668696	0.464041	0.988944	0.962987	0.967896
Calcium	Micro-element	hsa-miR-941-5p	0.0220368	0	No	0.144534	-0.184615	0.106191	0.380013	0.254111	0.514295	0.85654	0.901414	0.976856
Calcium	Micro-element	hsa-miR-495-3p	0.0214295	0	No	-0.0419028	-0.0885553	0.194747	0.800052	0.586866	0.228512	0.973581	0.942387	0.918299
Calcium	Micro-element	hsa-miR-103b-3p	0.0211399	0	No	0.087247	-0.0530957	0.0292683	0.597403	0.744888	0.85772	0.935948	0.974919	0.991169
Calcium	Micro-element	hsa-miR-369-3p	0.0210888	0	No	0.0287449	-0.12439	0.158912	0.862095	0.444424	0.327373	0.98458	0.912377	0.943831
Calcium	Micro-element	hsa-miR-1273h-5p	0.0208996	0	No	0.0568826	-0.0669794	0.0727955	0.730882	0.681334	0.655313	0.961019	0.965681	0.991169
Calcium	Micro-element	hsa-miR-148b-5p	0.0207416	0	No	0.0580972	0.107692	-0.103565	0.725356	0.508333	0.524813	0.961019	0.921331	0.984331
Calcium	Micro-element	hsa-miR-423-5p	0.0203779	0	No	0.045749	-0.0317073	0.0470919	0.782124	0.846	0.772925	0.972233	0.985672	0.991169
Calcium	Micro-element	hsa-miR-140-3p	0.0202939	0	Yes	0.0115385	0.0210131	0.0283302	0.94442	0.897596	0.862236	0.995875	0.994111	0.991169
Calcium	Micro-element	hsa-miR-3615-5p	0.0198298	0	No	0.107895	0.12833	-0.176735	0.513245	0.430015	0.275297	0.907319	0.911874	0.932366
Calcium	Micro-element	hsa-let-7a-5p	0.0191123	0	No	0.0297571	0.115197	-0.0876173	0.857289	0.479052	0.59085	0.98318	0.913424	0.988384
Calcium	Micro-element	hsa-miR-99a-5p	0.0188276	0	No	0.12834	0.0103189	-0.0821764	0.436195	0.949611	0.614189	0.882027	0.996084	0.991169
Calcium	Micro-element	hsa-miR-378i-3p	0.0187008	0	No	-0.0742915	0.281426	-0.151032	0.653087	0.078543	0.352231	0.948434	0.865487	0.953832
Calcium	Micro-element	hsa-miR-30c-1-3p	0.0185906	0	No	0.157085	0.0643527	-0.165666	0.339565	0.693208	0.306961	0.840117	0.96692	0.939826
Calcium	Micro-element	hsa-miR-320d-1-5p	0.0178763	0	No	-0.0619433	-0.0121951	0.127767	0.70795	0.940465	0.432057	0.958809	0.996084	0.960038
Calcium	Micro-element	hsa-miR-223-5p	0.0174747	0	No	0.0728745	-0.00562852	-0.0148218	0.659299	0.972503	0.927673	0.95101	0.996477	0.992757
Calcium	Micro-element	hsa-miR-150-5p	0.0168345	0	No	-0.0892713	0.223452	-0.0836773	0.588893	0.165741	0.607712	0.934608	0.901414	0.991169
Calcium	Micro-element	hsa-miR-32-3p	0.016823	0	No	0.123077	-0.0302064	-0.0424015	0.455394	0.853209	0.795031	0.889922	0.986372	0.991169
Calcium	Micro-element	hsa-miR-30d-5p	0.0165646	0	No	-0.0516194	0.0101313	0.091182	0.754977	0.950526	0.575775	0.966098	0.996084	0.987633
Calcium	Micro-element	hsa-miR-379-3p	0.0165416	0	No	-0.0423077	-0.186867	0.278799	0.79816	0.248263	0.0814916	0.973581	0.901414	0.800309
Calcium	Micro-element	hsa-miR-185-5p	0.0164363	0	No	-0.0491903	0.0272045	0.0712946	0.766177	0.86766	0.661992	0.968714	0.988738	0.991169
Calcium	Micro-element	hsa-miR-28-3p	0.0161845	0	Yes	0.0097166	0.00393996	0.0348968	0.953185	0.98075	0.830724	0.997224	0.996654	0.991169
Calcium	Micro-element	hsa-miR-1292-5p	0.0151542	0	No	0.177733	-0.0108818	-0.121388	0.279041	0.946867	0.455578	0.805936	0.996084	0.9661
Calcium	Micro-element	hsa-miR-877-5p	0.0137734	0	No	-0.0224696	-0.0906191	0.154409	0.892	0.578144	0.34144	0.988944	0.941127	0.952232
Calcium	Micro-element	hsa-miR-625-3p	0.0136977	0	No	0.187247	-0.193621	0.0474672	0.253686	0.231266	0.771164	0.787145	0.901414	0.991169
Calcium	Micro-element	hsa-miR-19a-3p	0.0136763	0	No	-0.139271	0.144841	0.0354597	0.397785	0.372544	0.828034	0.864701	0.908661	0.991169
Calcium	Micro-element	hsa-let-7f-1-3p	0.0132599	0	No	-0.13583	0.113321	0.0622889	0.409661	0.486288	0.702588	0.869811	0.915326	0.991169
Calcium	Micro-element	hsa-miR-151a-5p	0.0130345	0	No	0.0421053	0.285553	-0.288555	0.799105	0.0740786	0.0709587	0.973581	0.864672	0.78897
Calcium	Micro-element	hsa-miR-4508-3p	0.0124107	0	No	-0.001417	0.0497186	-0.0110694	0.993169	0.760621	0.945952	0.998854	0.976363	0.992757
Calcium	Micro-element	hsa-let-7b-5p	0.0112126	0	No	-0.101822	0.110882	0.0245779	0.53737	0.495779	0.880341	0.918547	0.918604	0.991169
Calcium	Micro-element	hsa-miR-200b-3p	0.0111369	0	No	0.115587	-0.17955	0.0973734	0.483484	0.267602	0.550015	0.893949	0.901414	0.985265
Calcium	Micro-element	hsa-miR-10a-5p	0.0105987	0	No	0.139676	-0.170732	0.0628518	0.396401	0.292194	0.700026	0.863357	0.901414	0.991169
Calcium	Micro-element	hsa-miR-1260b-3p	0.0104391	0	No	0.0228745	0.107129	-0.0986867	0.890065	0.510565	0.544621	0.988944	0.921331	0.984406
Calcium	Micro-element	hsa-miR-1306-3p	0.0102432	0	No	-0.0825911	0.0198874	0.0934334	0.617177	0.903055	0.566345	0.941573	0.994111	0.985265
Calcium	Micro-element	hsa-miR-30c-5p	0.0101675	0	No	0.211741	-0.0273921	-0.153846	0.195655	0.866756	0.343224	0.749358	0.988738	0.952232
Calcium	Micro-element	hsa-miR-485-3p	0.010105	0	No	-0.011336	-0.13152	0.173171	0.945394	0.418544	0.285251	0.995875	0.911874	0.932366
Calcium	Micro-element	hsa-miR-1294-3p	0.0101034	0	No	0.0398785	-0.19212	0.182552	0.809528	0.234973	0.259551	0.976185	0.901414	0.932366
Calcium	Micro-element	hsa-miR-576-3p	0.00974129	0	No	0.114777	-0.0345216	-0.0510319	0.486574	0.832518	0.754491	0.895859	0.98475	0.991169
Calcium	Micro-element	hsa-miR-335-5p	0.00774168	0	No	-0.0825911	0.190056	-0.0842402	0.617177	0.240135	0.605291	0.941573	0.901414	0.991169
Calcium	Micro-element	hsa-miR-191-3p	0.00704223	0	No	-0.0317814	0.124015	-0.0711069	0.847691	0.44581	0.662828	0.981396	0.912377	0.991169
Calcium	Micro-element	hsa-miR-576-5p	0.00688259	0	No	-0.00242915	0.0499062	-0.0268293	0.98829	0.759745	0.86947	0.997372	0.976363	0.991169
Calcium	Micro-element	hsa-miR-550a-3-5p	0.00622264	0	No	-0.134615	0.137711	0.0155722	0.4139	0.396777	0.924021	0.87088	0.908661	0.991725
Calcium	Micro-element	hsa-miR-98-3p	0.0054409	0	No	-0.138462	0.120638	0.0341463	0.400562	0.458389	0.834313	0.864701	0.912377	0.991169
Calcium	Micro-element	hsa-miR-3074-5p	0.00541951	0	No	-0.095749	0.175422	-0.0634146	0.562028	0.278938	0.697466	0.926255	0.901414	0.991169
Calcium	Micro-element	hsa-miR-6131-5p	0.00517922	0	No	-0.0261134	-0.166604	0.208255	0.874615	0.304191	0.197208	0.987021	0.901414	0.901829
Calcium	Micro-element	hsa-miR-182-5p	0.00495046	0	No	0.138866	-0.266792	0.142777	0.399172	0.0960823	0.379466	0.864701	0.891268	0.954945
Calcium	Micro-element	hsa-miR-376c-3p	0.00483361	0	No	-0.0864372	-0.0133208	0.114259	0.600822	0.93498	0.482663	0.93779	0.996084	0.971974
Calcium	Micro-element	hsa-miR-574-3p	0.00438596	0	No	0.136235	-0.115947	-0.00712946	0.408253	0.476173	0.965174	0.869133	0.913377	0.994894
Calcium	Micro-element	hsa-miR-155-5p	0.00422633	0	No	-0.180567	0.130769	0.0624765	0.271322	0.421227	0.701734	0.799408	0.911874	0.991169
Calcium	Micro-element	hsa-miR-329-5p	0.00362398	0	No	-0.0360324	-0.164916	0.21182	0.827607	0.309188	0.189475	0.97799	0.901414	0.898354
Calcium	Micro-element	hsa-miR-139-3p	0.00316152	0	No	0.162955	-0.220263	0.0667917	0.321592	0.172024	0.68218	0.833629	0.901414	0.991169
Calcium	Micro-element	hsa-miR-769-5p	0.00271716	0	No	0.0139676	0.0155722	-0.0213884	0.932743	0.924021	0.895777	0.994428	0.995247	0.991169
Calcium	Micro-element	hsa-miR-1185-3p	0.00229255	0	No	0.00425101	-0.1606	0.163227	0.979509	0.322192	0.314236	0.997372	0.901414	0.940288
Calcium	Micro-element	hsa-miR-1185-5p	0.00229255	0	No	0.00425101	-0.1606	0.163227	0.979509	0.322192	0.314236	0.997372	0.901414	0.940288
Calcium	Micro-element	hsa-miR-23a-3p	0.00201442	0	No	-0.109717	-0.00450281	0.120263	0.506115	0.978001	0.459799	0.904174	0.996581	0.9674
Calcium	Micro-element	hsa-miR-320b-2-5p	0.00166551	0	No	0.0246964	-0.154972	0.135272	0.881369	0.339662	0.405273	0.988422	0.903889	0.959377
Calcium	Micro-element	hsa-let-7d-3p	0.000801488	0	No	-0.0953441	0.281426	-0.183677	0.56369	0.078543	0.256574	0.926736	0.865487	0.932366
Calcium	Micro-element	hsa-miR-30d-3p	-0.000745532	0	No	0.107895	0.0966229	-0.206754	0.513245	0.553108	0.200529	0.907319	0.933819	0.904243
Calcium	Micro-element	hsa-miR-1287-5p	-0.00166058	0	No	0.0062753	0.216886	-0.228143	0.969756	0.17886	0.156805	0.997372	0.901414	0.876367
Calcium	Micro-element	hsa-miR-323b-3p	-0.00269906	1	No	-0.131174	-0.266041	0.389118	0.426045	0.0970568	0.0130781	0.878074	0.891268	0.584607
Calcium	Micro-element	hsa-miR-548d-3p	-0.00359271	0	No	0.001417	0.0168856	-0.0290807	0.993169	0.917634	0.858623	0.998854	0.994111	0.991169
Calcium	Micro-element	hsa-miR-22-5p	-0.00379184	0	No	0.059919	0.158537	-0.229831	0.717094	0.328531	0.153676	0.960128	0.903889	0.870735
Calcium	Micro-element	hsa-miR-494-3p	-0.00452421	0	No	-0.095749	-0.150281	0.232458	0.562028	0.354656	0.148899	0.926255	0.903889	0.868113
Calcium	Micro-element	hsa-miR-338-5p	-0.0047036	0	No	-0.0518219	0.0598499	-0.0221388	0.754046	0.713731	0.892142	0.96561	0.970695	0.991169
Calcium	Micro-element	hsa-miR-539-3p	-0.00542609	1	No	-0.12247	-0.209568	0.31576	0.457638	0.194333	0.0471645	0.890504	0.901414	0.751726
Calcium	Micro-element	hsa-miR-629-5p	-0.0058293	0	No	-0.0210526	-0.0358349	0.0393996	0.898774	0.826242	0.809263	0.988944	0.982684	0.991169
Calcium	Micro-element	hsa-miR-221-5p	-0.00630164	0	No	-0.0378543	-0.126829	0.145779	0.819032	0.435473	0.369422	0.976185	0.911933	0.954616
Calcium	Micro-element	hsa-miR-6507-5p	-0.00783731	0	No	-0.121457	-0.101501	0.199447	0.461392	0.53315	0.217258	0.891304	0.930794	0.91148
Calcium	Micro-element	hsa-miR-1277-5p	-0.00786182	0	No	0.0135628	0.0452158	-0.082364	0.934689	0.781747	0.613378	0.994571	0.978273	0.991169
Calcium	Micro-element	hsa-miR-4286-3p	-0.008163	0	No	-0.0603239	0.0649156	-0.0290807	0.715262	0.690657	0.858623	0.960128	0.96692	0.991169
Calcium	Micro-element	hsa-miR-196b-5p	-0.00834403	0	No	0.0194332	0.087242	-0.131707	0.906525	0.592447	0.417875	0.988944	0.943463	0.960038
Calcium	Micro-element	hsa-miR-100-5p	-0.00842632	0	No	-0.00445344	-0.0371482	0.0163227	0.978534	0.819977	0.920371	0.997372	0.981937	0.991169
Calcium	Micro-element	hsa-miR-25-3p	-0.00893651	0	No	-0.0817814	-0.176173	0.231144	0.620644	0.276854	0.151274	0.942295	0.901414	0.869388
Calcium	Micro-element	hsa-miR-628-3p	-0.0089579	0	No	-0.1083	0.117448	-0.0360225	0.511657	0.470443	0.825347	0.907319	0.912377	0.991169
Calcium	Micro-element	hsa-miR-331-5p	-0.0103535	0	No	-0.0860324	0.154972	-0.1	0.602535	0.339662	0.539253	0.938478	0.903889	0.984406
Calcium	Micro-element	hsa-miR-1260a-3p	-0.010574	0	No	-0.0232794	0.0523452	-0.060788	0.888132	0.748375	0.709438	0.988864	0.974919	0.991169
Calcium	Micro-element	hsa-miR-324-3p	-0.0108275	0	No	-0.205466	0.180863	-0.00787992	0.209543	0.26406	0.961511	0.759078	0.901414	0.994349
Calcium	Micro-element	hsa-miR-12136-3p	-0.0109707	0	No	-0.149798	0.0560976	0.060788	0.362717	0.730987	0.709438	0.8486	0.971644	0.991169
Calcium	Micro-element	hsa-miR-361-5p	-0.0110678	0	No	-0.105061	0.0643527	0.00750469	0.524436	0.693208	0.963343	0.912053	0.96692	0.994349
Calcium	Micro-element	hsa-miR-382-3p	-0.0126263	1	No	-0.0663968	-0.290432	0.318949	0.687978	0.0690619	0.0448584	0.957891	0.858801	0.740134
Calcium	Micro-element	hsa-miR-1246-3p	-0.0127613	0	No	-0.0129555	0.0245779	-0.0499062	0.937607	0.880341	0.759745	0.995337	0.990987	0.991169
Calcium	Micro-element	hsa-miR-29a-3p	-0.0128452	0	No	-0.201012	0.245591	-0.0831144	0.219804	0.126636	0.610138	0.766044	0.901414	0.991169
Calcium	Micro-element	hsa-miR-641-3p	-0.0128567	0	No	0.0805668	0.0363977	-0.155535	0.625859	0.823556	0.337889	0.943693	0.982441	0.94999
Calcium	Micro-element	hsa-miR-181a-2-3p	-0.0132122	0	No	-0.0186235	0.0906191	-0.111632	0.910404	0.578144	0.492849	0.989462	0.941127	0.97211
Calcium	Micro-element	hsa-miR-502-3p	-0.0146473	0	No	-0.197976	0.192308	-0.0382739	0.226996	0.234507	0.814616	0.772119	0.901414	0.991169
Calcium	Micro-element	hsa-miR-24-3p	-0.0146786	0	No	-0.117206	0.121201	-0.04803	0.477335	0.45628	0.768524	0.893949	0.912377	0.991169
Calcium	Micro-element	hsa-miR-130a-3p	-0.0149222	0	No	-0.0912955	0.15272	-0.106191	0.580437	0.34681	0.514295	0.931625	0.903889	0.976856
Calcium	Micro-element	hsa-miR-487b-3p	-0.0155475	0	No	-0.0451417	-0.17955	0.178049	0.784948	0.267602	0.271688	0.973212	0.901414	0.932366
Calcium	Micro-element	hsa-miR-24-2-5p	-0.0157385	0	No	-0.127328	0.12758	-0.0474672	0.439852	0.432739	0.771164	0.884249	0.911874	0.991169
Calcium	Micro-element	hsa-miR-378c-3p	-0.0164116	0	No	0.0348178	0.178424	-0.262477	0.833335	0.270663	0.10179	0.979096	0.901414	0.837544
Calcium	Micro-element	hsa-miR-142-3p	-0.0165548	0	No	-0.117206	0.0791745	-0.0116323	0.477335	0.627231	0.943208	0.893949	0.955563	0.992757
Calcium	Micro-element	hsa-miR-342-3p	-0.0171143	0	No	-0.0965587	0.12364	-0.078424	0.55871	0.447198	0.630509	0.926255	0.912377	0.991169
Calcium	Micro-element	hsa-miR-548o	-0.0179487	0	No	0.2	-0.058349	-0.195497	0.222184	0.720617	0.226689	0.766433	0.970695	0.917397
Calcium	Micro-element	hsa-miR-210-3p	-0.0179882	0	No	-0.0477733	0.178236	-0.184428	0.772733	0.271175	0.254602	0.969336	0.901414	0.932366
Calcium	Micro-element	hsa-miR-484-3p	-0.0191551	0	No	-0.0751012	0.230957	-0.213321	0.649548	0.151615	0.186285	0.948402	0.901414	0.89791
Calcium	Micro-element	hsa-let-7f-5p	-0.0192538	0	No	-0.148381	0.110882	-0.0202627	0.367327	0.495779	0.901235	0.850379	0.918604	0.991169
Calcium	Micro-element	hsa-miR-20a-5p	-0.0197574	0	No	-0.130567	0.0390244	0.0322702	0.428209	0.811046	0.8433	0.879279	0.981055	0.991169
Calcium	Micro-element	hsa-miR-340-5p	-0.0204404	0	No	-0.0226721	-0.073546	0.0348968	0.891032	0.651984	0.830724	0.988944	0.958473	0.991169
Calcium	Micro-element	hsa-miR-628-5p	-0.0204766	0	No	-0.0190283	0.0302064	-0.0726079	0.908464	0.853209	0.656147	0.988944	0.986372	0.991169
Calcium	Micro-element	hsa-miR-10b-5p	-0.0205375	0	No	0.0451417	0.113884	-0.220638	0.784948	0.484111	0.171276	0.973212	0.9145	0.881162
Calcium	Micro-element	hsa-miR-11401-3p	-0.0208595	0	No	-0.0111336	-0.201914	0.150469	0.946367	0.211505	0.354049	0.995875	0.901414	0.953832
Calcium	Micro-element	hsa-miR-26b-5p	-0.0208996	0	No	-0.0645749	-0.00619137	0.00806754	0.696124	0.969754	0.960595	0.957891	0.996477	0.994349
Calcium	Micro-element	hsa-miR-4446-3p	-0.0212616	0	No	-0.0819838	0.0532833	-0.0350844	0.619776	0.744016	0.829827	0.942295	0.974919	0.991169
Calcium	Micro-element	hsa-miR-5010-3p	-0.0216879	0	No	0.0825911	-0.0684803	-0.0791745	0.617177	0.674583	0.627231	0.941573	0.96369	0.991169
Calcium	Micro-element	hsa-miR-501-3p	-0.0218245	0	No	-0.189676	0.0437148	0.0804878	0.247467	0.788824	0.621511	0.785706	0.978273	0.991169
Calcium	Micro-element	hsa-miR-339-3p	-0.0220286	2	No	-0.0467611	0.330582	-0.349906	0.777425	0.0372091	0.0268757	0.970648	0.834869	0.641141
Calcium	Micro-element	hsa-miR-194-3p	-0.0222656	0	No	-0.16417	0.23546	-0.138086	0.317949	0.143574	0.395479	0.83041	0.901414	0.955
Calcium	Micro-element	hsa-miR-2110-3p	-0.024229	0	No	0.065587	-0.126266	-0.0120075	0.691594	0.43753	0.941379	0.957891	0.912377	0.992757
Calcium	Micro-element	hsa-miR-28-5p	-0.0258978	1	No	0.0279352	0.258161	-0.36379	0.865944	0.107752	0.0210244	0.985081	0.901414	0.621232
Calcium	Micro-element	hsa-miR-625-5p	-0.0261249	0	No	0.057085	-0.00900563	-0.126454	0.72996	0.956018	0.436844	0.961019	0.996084	0.960935
Calcium	Micro-element	hsa-miR-7849-5p	-0.0273065	0	No	0.00607287	-0.123265	0.035272	0.970731	0.448589	0.828931	0.997372	0.912377	0.991169
Calcium	Micro-element	hsa-miR-548ad-5p	-0.0280027	0	No	-0.0609312	0.00525328	-0.0283302	0.712517	0.974335	0.862236	0.960128	0.996581	0.991169
Calcium	Micro-element	hsa-miR-1307-3p	-0.0281656	0	No	-0.0522267	-0.0726079	0.0403377	0.752185	0.656147	0.804809	0.964632	0.959349	0.991169
Calcium	Micro-element	hsa-miR-181c-3p	-0.0284224	0	No	-0.0319838	0.106191	-0.159475	0.846732	0.514295	0.325641	0.981191	0.922952	0.943831
Calcium	Micro-element	hsa-miR-589-5p	-0.028503	0	No	0.0313765	-0.196998	0.0801126	0.849609	0.223072	0.623143	0.982063	0.901414	0.991169
Calcium	Micro-element	hsa-miR-22-3p	-0.0287499	1	No	-0.16336	0.351782	-0.274672	0.320375	0.0260139	0.0862984	0.832887	0.830821	0.812681
Calcium	Micro-element	hsa-miR-194-1-3p	-0.0291531	0	No	-0.138866	0.0786116	-0.0272045	0.399172	0.629689	0.86766	0.864701	0.95632	0.991169
Calcium	Micro-element	hsa-miR-331-3p	-0.0295942	0	No	-0.0595142	0.103565	-0.132833	0.718927	0.524813	0.413871	0.960128	0.928745	0.960038
Calcium	Micro-element	hsa-miR-4433b-5p	-0.0301224	0	No	0.0649798	-0.0356473	-0.1197	0.694311	0.827138	0.461917	0.957891	0.982684	0.9674
Calcium	Micro-element	hsa-miR-30b-5p	-0.0302031	0	No	-0.0639676	0.0401501	-0.0667917	0.698847	0.805699	0.68218	0.957891	0.978378	0.991169
Calcium	Micro-element	hsa-miR-452-5p	-0.0302804	0	No	0.243117	-0.126829	-0.207129	0.13587	0.435473	0.199695	0.680856	0.911933	0.903909
Calcium	Micro-element	hsa-miR-7849-3p	-0.0306507	0	No	-0.0105263	-0.12045	0.0390244	0.949289	0.459094	0.811046	0.995875	0.912377	0.991169
Calcium	Micro-element	hsa-miR-409-5p	-0.0315855	0	No	-0.136032	-0.196998	0.238274	0.408957	0.223072	0.13871	0.869367	0.901414	0.859103
Calcium	Micro-element	hsa-miR-1249-3p	-0.0325911	0	No	-0.00546559	0.0874296	-0.179737	0.973657	0.591649	0.267094	0.997372	0.943463	0.932366
Calcium	Micro-element	hsa-miR-222-3p	-0.0329696	0	No	-0.103036	-0.0831144	0.087242	0.532502	0.610138	0.592447	0.917544	0.951597	0.988384
Calcium	Micro-element	hsa-miR-760-5p	-0.0329762	0	Yes	-0.0366397	-0.0116323	-0.0506567	0.824746	0.943208	0.756241	0.976185	0.996084	0.991169
Calcium	Micro-element	hsa-miR-410-3p	-0.0332148	0	No	-0.133603	-0.0938086	0.127767	0.417451	0.56478	0.432057	0.873096	0.936159	0.960038
Calcium	Micro-element	hsa-miR-1304-5p	-0.034171	0	Yes	-0.00870445	-0.0645403	-0.0292683	0.958057	0.692357	0.85772	0.997372	0.96692	0.991169
Calcium	Micro-element	hsa-miR-139-5p	-0.0351766	0	No	0.0680162	-0.187617	0.0140713	0.680766	0.246334	0.931326	0.957891	0.901414	0.992757
Calcium	Micro-element	hsa-miR-548ax	-0.0353083	0	No	-0.134818	0.132083	-0.103189	0.413192	0.416538	0.526324	0.87088	0.911874	0.984331
Calcium	Micro-element	hsa-miR-122-5p	-0.0364109	0	No	0.0327935	0.0373358	-0.179362	0.8429	0.819083	0.26811	0.980781	0.981817	0.932366
Calcium	Micro-element	hsa-miR-142-5p	-0.0373523	0	No	-0.149393	0.170732	-0.133396	0.364031	0.292194	0.411878	0.8486	0.901414	0.960038
Calcium	Micro-element	hsa-miR-301a-5p	-0.0378378	0	No	-0.0718623	0.0697936	-0.111445	0.66375	0.668696	0.493581	0.951184	0.962987	0.97211
Calcium	Micro-element	hsa-miR-548av-3p	-0.039714	0	No	0.174291	-0.0810507	-0.212383	0.288606	0.619066	0.188274	0.809607	0.952329	0.898354
Calcium	Micro-element	hsa-miR-223-3p	-0.040104	0	No	-0.0955466	0.0649156	-0.0896811	0.562859	0.690657	0.582101	0.926255	0.96692	0.988384
Calcium	Micro-element	hsa-miR-27a-3p	-0.0412544	0	No	-0.0657895	0.0774859	-0.13546	0.69069	0.634616	0.404615	0.957891	0.957477	0.959377
Calcium	Micro-element	hsa-miR-362-5p	-0.0418765	0	No	-0.252834	0.239212	-0.112008	0.12044	0.137117	0.491387	0.662227	0.901414	0.97211
Calcium	Micro-element	hsa-miR-766-3p	-0.0420065	0	No	-0.106883	0.170169	-0.189306	0.517228	0.293812	0.242031	0.909861	0.901414	0.926634
Calcium	Micro-element	hsa-miR-598-3p	-0.0424344	0	No	0.170445	-0.0347092	-0.263039	0.299543	0.831621	0.101031	0.814541	0.98475	0.836368
Calcium	Micro-element	hsa-miR-450b-5p	-0.0430631	0	No	0.119028	-0.265291	0.0170732	0.470467	0.0980389	0.916722	0.893727	0.891268	0.991169
Calcium	Micro-element	hsa-miR-374b-5p	-0.0437922	0	No	-0.0775304	0.0294559	-0.0833021	0.638976	0.856817	0.609329	0.945946	0.988007	0.991169
Calcium	Micro-element	hsa-miR-140-5p	-0.0438926	0	No	-0.161134	0.187054	-0.157598	0.327105	0.24778	0.331438	0.833629	0.901414	0.947285
Calcium	Micro-element	hsa-miR-93-5p	-0.044016	0	No	-0.127733	-0.0202627	0.0159475	0.438387	0.901235	0.922196	0.88341	0.994111	0.991274
Calcium	Micro-element	hsa-miR-421-5p	-0.04436	0	No	-0.0546559	0.215947	-0.294371	0.741047	0.180793	0.0652088	0.964109	0.901414	0.78496
Calcium	Micro-element	hsa-miR-454-3p	-0.0449722	0	No	-0.00283401	0.0382739	-0.170356	0.986339	0.814616	0.293272	0.997372	0.981696	0.932366
Calcium	Micro-element	hsa-miR-107-5p	-0.0471035	0	No	-0.118421	0.0684803	-0.0913696	0.472751	0.674583	0.574986	0.893949	0.96369	0.987633
Calcium	Micro-element	hsa-miR-320a-3p	-0.0482785	0	No	-0.012753	-0.198124	0.0660413	0.93858	0.220386	0.685566	0.995337	0.901414	0.991169
Calcium	Micro-element	hsa-miR-3135b-3p	-0.0484645	0	No	-0.117814	-0.163039	0.13546	0.47504	0.3148	0.404615	0.893949	0.901414	0.959377
Calcium	Micro-element	hsa-miR-101-5p	-0.0486785	0	No	-0.0753036	-0.140525	0.0697936	0.648664	0.387104	0.668696	0.948402	0.908661	0.991169
Calcium	Micro-element	hsa-miR-17-5p	-0.0487245	0	No	-0.179757	0.118762	-0.0851782	0.273513	0.46546	0.601264	0.801563	0.912377	0.98937
Calcium	Micro-element	hsa-miR-1-5p	-0.0499078	0	No	0.0742915	-0.224765	0.000750469	0.653087	0.163203	0.996333	0.948434	0.901414	0.997703
Calcium	Micro-element	hsa-miR-1908-5p	-0.0512903	0	Yes	-0.067004	-0.0275797	-0.0592871	0.68527	0.865851	0.716311	0.957891	0.988738	0.991169
Calcium	Micro-element	hsa-miR-548o-5p	-0.0513857	0	No	0.149595	-0.12758	-0.176173	0.363374	0.432739	0.276854	0.8486	0.911874	0.932366
Calcium	Micro-element	hsa-miR-26a-5p	-0.0514713	0	No	-0.210324	0.0444653	0.0114447	0.198733	0.785283	0.944123	0.751967	0.978273	0.992757
Calcium	Micro-element	hsa-miR-486-3p	-0.0517231	0	No	-0.0975709	0.0393996	-0.0969981	0.554576	0.809263	0.55156	0.925072	0.979451	0.985265
Calcium	Micro-element	hsa-miR-93-3p	-0.051891	0	No	-0.150607	0.162852	-0.167917	0.360099	0.315365	0.30034	0.84753	0.901414	0.932366
Calcium	Micro-element	hsa-miR-106b-3p	-0.0519881	0	No	-0.0904858	-0.180113	0.114634	0.583812	0.26608	0.481217	0.9321	0.901414	0.971974
Calcium	Micro-element	hsa-miR-1-2-5p	-0.0533722	0	No	0.0809717	-0.23546	-0.00562852	0.624119	0.143574	0.972503	0.942507	0.901414	0.995719
Calcium	Micro-element	hsa-miR-590-3p	-0.0536042	0	Yes	-0.0823887	-0.0388368	-0.0395872	0.618043	0.811938	0.808372	0.941586	0.981055	0.991169
Calcium	Micro-element	hsa-miR-30b-3p	-0.0539235	0	Yes	-0.115992	-0.0106942	-0.0350844	0.481943	0.947781	0.829827	0.893949	0.996084	0.991169
Calcium	Micro-element	hsa-miR-7-3-3p	-0.0548418	0	No	0.00789474	-0.202814	0.030394	0.961956	0.209432	0.852307	0.997372	0.901414	0.991169
Calcium	Micro-element	hsa-miR-16-2-3p	-0.0549373	0	No	-0.152429	0.114634	-0.127017	0.35425	0.481217	0.434789	0.845984	0.913744	0.960038
Calcium	Micro-element	hsa-miR-4454-3p	-0.0552385	0	No	-0.0878543	-0.113321	0.0354597	0.594844	0.486288	0.828034	0.935609	0.915326	0.991169
Calcium	Micro-element	hsa-miR-16-5p	-0.05525	0	No	-0.152429	0.114259	-0.12758	0.35425	0.482663	0.432739	0.845984	0.913789	0.960038
Calcium	Micro-element	hsa-miR-766-5p	-0.0554244	0	No	-0.169838	0.0547842	-0.0512195	0.301294	0.737058	0.753616	0.816522	0.972265	0.991169
Calcium	Micro-element	hsa-miR-125a-5p	-0.0555791	0	Yes	-0.0248988	-0.0155722	-0.126266	0.880404	0.924021	0.43753	0.988422	0.995247	0.960935
Calcium	Micro-element	hsa-miR-1307-5p	-0.0557503	0	No	0.0783401	-0.0219512	-0.22364	0.635467	0.89305	0.165377	0.944866	0.994111	0.881162
Calcium	Micro-element	hsa-miR-1296-5p	-0.0560416	0	No	-0.0951417	0.175797	-0.24878	0.564522	0.277894	0.121626	0.926736	0.901414	0.853916
Calcium	Micro-element	hsa-miR-126-5p	-0.0561634	0	No	-0.0129555	0.0371482	-0.192683	0.937607	0.819977	0.233578	0.995337	0.981937	0.922569
Calcium	Micro-element	hsa-miR-374a-3p	-0.0573483	0	No	0.0384615	-0.209756	-0.000750469	0.816178	0.193925	0.996333	0.976185	0.901414	0.997703
Calcium	Micro-element	hsa-miR-221-3p	-0.058632	0	Yes	-0.0680162	-0.0909944	-0.0168856	0.680766	0.576564	0.917634	0.957891	0.941127	0.991169
Calcium	Micro-element	hsa-miR-1285-3p	-0.0593809	0	No	-0.0653846	0.110319	-0.223077	0.692499	0.497983	0.166471	0.957891	0.920561	0.881162
Calcium	Micro-element	hsa-miR-21-3p	-0.0594072	0	No	-0.161336	0	-0.0168856	0.326489	1	0.917634	0.833629	1	0.991169
Calcium	Micro-element	hsa-miR-652-3p	-0.0607748	0	No	-0.148178	0.127392	-0.161538	0.367988	0.433422	0.319337	0.850379	0.911874	0.943443
Calcium	Micro-element	hsa-miR-10399-3p	-0.0615582	0	No	-0.116194	-0.236961	0.16848	0.481174	0.140965	0.2987	0.893949	0.901414	0.932366
Calcium	Micro-element	hsa-miR-664a-5p	-0.0622297	0	No	-0.0744939	-0.124578	0.0123827	0.652202	0.443732	0.939551	0.948402	0.912377	0.992757
Calcium	Micro-element	hsa-miR-30a-5p	-0.0638606	0	No	0.0176113	-0.118011	-0.091182	0.915255	0.468304	0.575775	0.990568	0.912377	0.987633
Calcium	Micro-element	hsa-miR-18a-3p	-0.0649501	0	No	-0.239879	0.163039	-0.118011	0.141325	0.3148	0.468304	0.686771	0.901414	0.968861
Calcium	Micro-element	hsa-miR-339-5p	-0.0681989	0	No	-0.196154	0.23546	-0.243902	0.231387	0.143574	0.12935	0.776533	0.901414	0.854102
Calcium	Micro-element	hsa-miR-486-5p	-0.068291	0	No	-0.13583	0.024015	-0.0930582	0.409661	0.883062	0.567911	0.869811	0.992076	0.985265
Calcium	Micro-element	hsa-let-7e-5p	-0.0697031	0	No	-0.0168016	-0.198874	0.0065666	0.919138	0.218607	0.967922	0.991595	0.901414	0.995301
Calcium	Micro-element	hsa-miR-660-5p	-0.0698051	0	No	-0.14919	0.0654784	-0.125704	0.364688	0.68811	0.439592	0.849415	0.96692	0.960935
Calcium	Micro-element	hsa-miR-326-5p	-0.0729535	0	No	-0.144939	0.0757974	-0.149719	0.378666	0.642037	0.356482	0.85654	0.957477	0.954196
Calcium	Micro-element	hsa-miR-548j-5p	-0.0748922	0	No	-0.0680162	-0.178424	0.0217636	0.680766	0.270663	0.893959	0.957891	0.901414	0.991169
Calcium	Micro-element	hsa-miR-15b-5p	-0.0752444	0	No	-0.169636	0.0397749	-0.0958724	0.301879	0.80748	0.556209	0.816848	0.978378	0.985265
Calcium	Micro-element	hsa-let-7f-2-3p	-0.0757266	0	No	-0.132996	0.0493433	-0.143527	0.419591	0.762375	0.37694	0.873584	0.976363	0.954616
Calcium	Micro-element	hsa-miR-144-5p	-0.0766252	0	Yes	-0.0082996	-0.129644	-0.0919325	0.960007	0.425271	0.572624	0.997372	0.911874	0.986553
Calcium	Micro-element	hsa-miR-29c-5p	-0.0772638	0	Yes	-0.0831984	-0.0373358	-0.111257	0.614582	0.819083	0.494313	0.940554	0.981817	0.97211
Calcium	Micro-element	hsa-miR-374a-5p	-0.078192	0	Yes	-0.0674089	-0.0210131	-0.146154	0.683467	0.897596	0.368178	0.957891	0.994111	0.954616
Calcium	Micro-element	hsa-miR-320b-1-5p	-0.0798344	0	No	-0.101417	-0.178236	0.0401501	0.538997	0.271175	0.805699	0.919718	0.901414	0.991169
Calcium	Micro-element	hsa-miR-200c-3p	-0.0800813	0	Yes	-0.0730769	-0.0769231	-0.0902439	0.65841	0.637086	0.579725	0.950508	0.957477	0.988384
Calcium	Micro-element	hsa-miR-106a-5p	-0.0803545	0	No	-0.0714575	0.0767355	-0.246341	0.665533	0.63791	0.125444	0.951876	0.957477	0.853916
Calcium	Micro-element	hsa-miR-548ay-5p	-0.0808976	0	Yes	-0.116802	-0.0378987	-0.0879925	0.478869	0.816402	0.589255	0.893949	0.981696	0.988384
Calcium	Micro-element	hsa-miR-7706-5p	-0.0814605	0	Yes	-0.0168016	-0.185553	-0.0420263	0.919138	0.251663	0.796806	0.991595	0.901414	0.991169
Calcium	Micro-element	hsa-miR-3158-3p	-0.0816909	0	No	-0.0082996	-0.257411	0.0206379	0.960007	0.108816	0.899415	0.997372	0.901414	0.991169
Calcium	Micro-element	hsa-miR-424-3p	-0.082387	0	No	-0.00607287	-0.302439	0.0613508	0.970731	0.0578508	0.706867	0.997372	0.853581	0.991169
Calcium	Micro-element	hsa-miR-199b-5p	-0.0829383	0	No	0.058502	-0.209381	-0.0979362	0.723518	0.194742	0.5477	0.96074	0.901414	0.984406
Calcium	Micro-element	hsa-miR-1181-3p	-0.0835012	0	No	0.0815789	-0.239962	-0.0921201	0.621512	0.135851	0.571837	0.942295	0.901414	0.986553
Calcium	Micro-element	hsa-miR-99b-3p	-0.0841282	0	Yes	-0.0441296	-0.115572	-0.0926829	0.78966	0.477611	0.56948	0.973212	0.913377	0.985265
Calcium	Micro-element	hsa-miR-30e-5p	-0.0841595	1	No	-0.201822	0.277486	-0.328143	0.217913	0.0829979	0.0387177	0.763695	0.870232	0.70579
Calcium	Micro-element	hsa-miR-133a-5p	-0.0849067	0	No	-0.119636	0.0677298	-0.202814	0.46819	0.677955	0.209432	0.893554	0.964369	0.910399
Calcium	Micro-element	hsa-miR-29c-3p	-0.0856045	0	Yes	-0.0123482	-0.0956848	-0.14878	0.940526	0.556986	0.359538	0.995429	0.934432	0.954196
Calcium	Micro-element	hsa-miR-191-5p	-0.0866397	0	No	-0.0676113	0.0600375	-0.252345	0.682566	0.712872	0.116204	0.957891	0.970695	0.850022
Calcium	Micro-element	hsa-miR-548ap-5p	-0.0866973	0	No	-0.0904858	-0.185366	0.0157598	0.583812	0.252152	0.923108	0.9321	0.901414	0.991379
Calcium	Micro-element	hsa-miR-15b-3p	-0.0872865	0	No	-0.155668	0.000938086	-0.107129	0.343994	0.995416	0.510565	0.84211	0.99907	0.976222
Calcium	Micro-element	hsa-miR-324-5p	-0.0920542	0	No	-0.302429	0.115572	-0.0893058	0.0613024	0.477611	0.583688	0.568335	0.913377	0.988384
Calcium	Micro-element	hsa-miR-425-5p	-0.0935585	0	No	-0.161538	0.17955	-0.298687	0.325875	0.267602	0.0611861	0.833629	0.901414	0.78496
Calcium	Micro-element	hsa-miR-503-5p	-0.0957029	0	Yes	-0.00587045	-0.2197	-0.0615385	0.971706	0.17315	0.70601	0.997372	0.901414	0.991169
Calcium	Micro-element	hsa-miR-186-5p	-0.0961407	0	No	-0.159717	0.144465	-0.273171	0.331433	0.373797	0.0880998	0.837379	0.908661	0.819247
Calcium	Micro-element	hsa-miR-345-5p	-0.0983608	1	No	-0.25587	0.295685	-0.334897	0.115899	0.063963	0.0346579	0.656114	0.858801	0.688204
Calcium	Micro-element	hsa-miR-451b	-0.101205	0	Yes	-0.0878543	-0.00393996	-0.21182	0.594844	0.98075	0.189475	0.935609	0.996654	0.898354
Calcium	Micro-element	hsa-miR-8086	-0.103695	0	No	-0.146356	-0.286116	0.121388	0.373972	0.0734856	0.455578	0.85432	0.864672	0.9661
Calcium	Micro-element	hsa-miR-99b-5p	-0.105796	0	No	0.000809717	-0.202439	-0.11576	0.996097	0.210294	0.476892	0.999461	0.901414	0.971255
Calcium	Micro-element	hsa-miR-3928-3p	-0.106076	0	No	-0.0234818	-0.306567	0.0118199	0.887165	0.0543511	0.942294	0.988864	0.84463	0.992757
Calcium	Micro-element	hsa-miR-4326	-0.106973	0	Yes	-0.207692	-0.0928705	-0.0203574	0.204539	0.568696	0.900775	0.755074	0.937767	0.991169
Calcium	Micro-element	hsa-miR-18a-5p	-0.109397	0	No	-0.303239	0.151032	-0.175985	0.0605773	0.352231	0.277374	0.568335	0.903889	0.932366
Calcium	Micro-element	hsa-miR-425-3p	-0.110148	0	Yes	-0.0724696	-0.0348968	-0.223077	0.661078	0.830724	0.166471	0.951184	0.98475	0.881162
Calcium	Micro-element	hsa-miR-2355-3p	-0.114856	0	Yes	-0.0629555	-0.0636023	-0.218011	0.703394	0.696614	0.17656	0.958194	0.967432	0.884063
Calcium	Micro-element	hsa-miR-106b-5p	-0.116912	0	Yes	-0.180567	-0.0228893	-0.14728	0.271322	0.888508	0.36446	0.799408	0.993355	0.954373
Calcium	Micro-element	hsa-miR-1250-5p	-0.117957	0	Yes	-0.136235	-0.188368	-0.0292683	0.408253	0.244416	0.85772	0.869133	0.901414	0.991169
Calcium	Micro-element	hsa-miR-27a-5p	-0.12037	0	Yes	-0.186437	-0.108443	-0.0662289	0.255782	0.505365	0.684719	0.787145	0.921331	0.991169
Calcium	Micro-element	hsa-miR-548c-5p, hsa-miR-548o-2-5p, hsa-miR-548am-5p	-0.120373	0	No	-0.268623	0.202627	-0.295122	0.0982245	0.209863	0.0644946	0.629927	0.901414	0.78496
Calcium	Micro-element	hsa-miR-200a-3p	-0.120658	1	No	-0.408502	0.0307692	0.0157598	0.0098279	0.850504	0.923108	0.371486	0.986125	0.991379
Calcium	Micro-element	hsa-miR-181a-5p	-0.121148	1	Yes	-0.000404858	-0.0135084	-0.349531	0.998048	0.934067	0.0270509	0.999641	0.996084	0.641781
Calcium	Micro-element	hsa-miR-146a-5p	-0.125027	0	Yes	-0.17996	-0.0442777	-0.150844	0.272964	0.786168	0.352836	0.801291	0.978273	0.953832
Calcium	Micro-element	hsa-miR-181b-3p	-0.127343	1	No	-0.0748988	0.015197	-0.322326	0.650432	0.925847	0.042517	0.948402	0.995247	0.731023
Calcium	Micro-element	hsa-miR-10399-5p	-0.128964	0	Yes	-0.090081	-0.236398	-0.0604128	0.585504	0.141939	0.711154	0.932772	0.901414	0.991169
Calcium	Micro-element	hsa-miR-183-5p	-0.129667	0	Yes	-0.0906883	-0.21576	-0.0825516	0.582968	0.181182	0.612567	0.9321	0.901414	0.991169
Calcium	Micro-element	hsa-miR-20b-5p	-0.131056	0	No	-0.211741	0.0399625	-0.221388	0.195655	0.80659	0.169787	0.749358	0.978378	0.881162
Calcium	Micro-element	hsa-miR-144-3p	-0.139648	0	Yes	-0.205061	-0.00150094	-0.212383	0.210461	0.992666	0.188274	0.759078	0.99907	0.898354
Calcium	Micro-element	hsa-miR-451a-3p	-0.139707	0	No	-0.176721	0.0153846	-0.257786	0.281833	0.924934	0.108283	0.807808	0.995247	0.850015
Calcium	Micro-element	hsa-miR-15a-5p	-0.139729	0	No	-0.164777	0.0168856	-0.271295	0.316137	0.917634	0.0903924	0.827893	0.994111	0.819247
Calcium	Micro-element	hsa-miR-451b-3p	-0.143557	0	No	-0.193522	0.0161351	-0.253283	0.237831	0.921283	0.114808	0.777855	0.994458	0.850022
Calcium	Micro-element	hsa-miR-132-3p	-0.144067	1	No	-0.0862348	0.0714822	-0.417448	0.601678	0.661155	0.00736126	0.938478	0.960878	0.557763
Calcium	Micro-element	hsa-miR-1304-3p	-0.159327	0	Yes	-0.193927	-0.221951	-0.0621013	0.236832	0.168677	0.703443	0.777855	0.901414	0.991169
Calcium	Micro-element	hsa-miR-181a-3p	-0.167569	1	No	-0.0497976	0.017636	-0.470544	0.763373	0.913987	0.0021833	0.967541	0.994111	0.512268
Calcium	Micro-element	hsa-miR-548aa-5p	-0.181345	0	Yes	-0.201822	-0.171295	-0.170919	0.217913	0.290583	0.291657	0.763695	0.901414	0.932366
Calcium	Micro-element	hsa-miR-363-3p	-0.204592	1	Yes	-0.172874	-0.0643527	-0.376548	0.292605	0.693208	0.0166263	0.813003	0.96692	0.584607
Cholesterol	Lipid-related	hsa-miR-361-3p	0.246728	1	Yes	0.0261134	0.227767	0.486304	0.874615	0.157507	0.00146463	0.987021	0.901414	0.512268
Cholesterol	Lipid-related	hsa-miR-4435-3p	0.239079	2	No	-0.0439271	0.337148	0.424015	0.790603	0.0333848	0.00639835	0.973212	0.832358	0.557763
Cholesterol	Lipid-related	hsa-miR-4665-5p	0.236115	1	Yes	0.18583	0.377111	0.145403	0.257361	0.0164516	0.370669	0.788691	0.830821	0.954616
Cholesterol	Lipid-related	hsa-miR-423-5p	0.236006	1	Yes	0.104453	0.215385	0.38818	0.526849	0.18196	0.0133186	0.913718	0.901414	0.584607
Cholesterol	Lipid-related	hsa-miR-1273c	0.232927	2	Yes	0.0115385	0.340338	0.346904	0.94442	0.0316473	0.0283038	0.995875	0.832358	0.6509
Cholesterol	Lipid-related	hsa-miR-6852-5p	0.227853	1	Yes	0.113765	0.168293	0.401501	0.490451	0.299246	0.0102331	0.899639	0.901414	0.557763
Cholesterol	Lipid-related	hsa-miR-4433b-3p	0.226609	0	Yes	0.247368	0.208068	0.22439	0.128949	0.197621	0.163925	0.670778	0.901414	0.881162
Cholesterol	Lipid-related	hsa-miR-342-5p	0.216978	2	No	-0.037247	0.344841	0.34334	0.821888	0.0293216	0.0300806	0.976185	0.830821	0.662133
Cholesterol	Lipid-related	hsa-miR-28-3p	0.213847	1	Yes	0.119028	0.107317	0.415197	0.470467	0.50982	0.00771893	0.893727	0.921331	0.557763
Cholesterol	Lipid-related	hsa-miR-760-5p	0.208217	1	Yes	0.0702429	0.149156	0.405253	0.670895	0.358314	0.00948303	0.955191	0.903889	0.557763
Cholesterol	Lipid-related	hsa-miR-744-5p	0.203031	1	Yes	0.0704453	0.38743	0.15122	0.67	0.0135137	0.351626	0.954845	0.830821	0.953832
Cholesterol	Lipid-related	hsa-miR-629-5p	0.191518	1	Yes	0.106073	0.043152	0.425328	0.520425	0.791483	0.00621941	0.911342	0.978273	0.557763
Cholesterol	Lipid-related	hsa-let-7b-5p	0.19052	1	No	-0.0578947	0.243152	0.386304	0.726276	0.13057	0.0138108	0.961019	0.901414	0.584607
Cholesterol	Lipid-related	hsa-miR-151a-3p	0.187744	1	Yes	0.087247	0.030394	0.445591	0.597403	0.852307	0.00395837	0.935948	0.986125	0.53098
Cholesterol	Lipid-related	hsa-miR-122-5p	0.186424	1	Yes	0.0305668	0.381426	0.14728	0.853447	0.0151634	0.36446	0.98318	0.830821	0.954373
Cholesterol	Lipid-related	hsa-miR-486-3p	0.184693	0	Yes	0.100607	0.266979	0.186492	0.542259	0.0958399	0.249232	0.921348	0.891268	0.932132
Cholesterol	Lipid-related	hsa-miR-378d-2-3p	0.183164	0	Yes	0.0712551	0.261163	0.217073	0.666426	0.103577	0.178475	0.952378	0.90024	0.884063
Cholesterol	Lipid-related	hsa-miR-23b-5p	0.182374	0	Yes	0.115789	0.231895	0.199437	0.482713	0.149914	0.21728	0.893949	0.901414	0.91148
Cholesterol	Lipid-related	hsa-miR-486-5p	0.178261	0	Yes	0.0933198	0.281051	0.160413	0.572035	0.078959	0.322766	0.928634	0.865487	0.943443
Cholesterol	Lipid-related	hsa-miR-25-5p	0.177762	0	Yes	0.242105	0.227767	0.0634146	0.137558	0.157507	0.697466	0.681275	0.901414	0.991169
Cholesterol	Lipid-related	hsa-miR-4446-3p	0.177466	1	Yes	0.114575	0.386679	0.0311445	0.487348	0.0137112	0.848702	0.896909	0.830821	0.991169
Cholesterol	Lipid-related	hsa-miR-769-5p	0.1749	1	No	0.227328	-0.135084	0.432458	0.163991	0.40593	0.00532155	0.712575	0.911874	0.557763
Cholesterol	Lipid-related	hsa-miR-155-5p	0.173607	1	Yes	0.00506073	0.0467167	0.469043	0.975608	0.774687	0.00226571	0.997372	0.97734	0.512268
Cholesterol	Lipid-related	hsa-miR-664a-5p	0.169496	0	Yes	0.0544534	0.159099	0.294934	0.741973	0.326795	0.0646726	0.964109	0.903889	0.78496
Cholesterol	Lipid-related	hsa-miR-146b-3p	0.169229	1	No	0.251215	-0.142026	0.398499	0.122916	0.382002	0.010869	0.663354	0.908661	0.557763
Cholesterol	Lipid-related	hsa-miR-222-3p	0.167471	1	Yes	0.109919	0.00731707	0.385178	0.505326	0.964258	0.0141135	0.904174	0.996084	0.584607
Cholesterol	Lipid-related	hsa-miR-223-5p	0.167409	1	Yes	0.00222672	0.118386	0.381614	0.989266	0.466881	0.0151094	0.997554	0.912377	0.584607
Cholesterol	Lipid-related	hsa-miR-1301-3p	0.166649	0	Yes	0.0941296	0.154784	0.251032	0.56869	0.340254	0.11818	0.928171	0.903889	0.853916
Cholesterol	Lipid-related	hsa-miR-378a-3p	0.16629	1	Yes	0.0589069	0.0941839	0.345779	0.72168	0.563217	0.0288553	0.960128	0.935423	0.651065
Cholesterol	Lipid-related	hsa-miR-671-3p	0.16624	0	Yes	0.126113	0.221764	0.150844	0.444262	0.169046	0.352836	0.8853	0.901414	0.953832
Cholesterol	Lipid-related	hsa-miR-1273h-3p	0.164843	0	Yes	0.130364	0.0652908	0.298874	0.428931	0.688959	0.0610158	0.879279	0.96692	0.78496
Cholesterol	Lipid-related	hsa-miR-127-3p	0.163319	0	Yes	0.208907	0.0166979	0.264353	0.201845	0.918546	0.0992771	0.753039	0.994111	0.835171
Cholesterol	Lipid-related	hsa-miR-3177-3p	0.16192	0	Yes	0.0643725	0.206567	0.214822	0.697032	0.200946	0.183132	0.957891	0.901414	0.894645
Cholesterol	Lipid-related	hsa-miR-6842-3p	0.161664	1	No	0	0.110507	0.374484	1	0.497248	0.01728	1	0.918906	0.584607
Cholesterol	Lipid-related	hsa-miR-5193-5p	0.156063	0	Yes	0.152429	0.220263	0.0954972	0.35425	0.172024	0.557763	0.845984	0.901414	0.985265
Cholesterol	Lipid-related	hsa-miR-30b-3p	0.153135	1	No	-0.0291498	0.338086	0.150469	0.860172	0.0328658	0.354049	0.98379	0.832358	0.953832
Cholesterol	Lipid-related	hsa-let-7d-3p	0.153094	1	Yes	0.00506073	0.324203	0.130019	0.975608	0.0412597	0.42392	0.997372	0.834869	0.960038
Cholesterol	Lipid-related	hsa-miR-409-3p	0.151243	0	Yes	0.152227	0.0939962	0.207505	0.354897	0.563998	0.198863	0.845984	0.936159	0.903909
Cholesterol	Lipid-related	hsa-let-7b-3p	0.149559	0	No	-0.0552632	0.278236	0.225704	0.73827	0.0821345	0.161407	0.96381	0.870232	0.879693
Cholesterol	Lipid-related	hsa-miR-330-3p	0.149536	0	Yes	0.0771255	0.0921201	0.279362	0.640733	0.571837	0.0808526	0.946449	0.939714	0.800309
Cholesterol	Lipid-related	hsa-miR-532-5p	0.149455	1	Yes	0.0251012	0.0677298	0.355535	0.879439	0.677955	0.0243589	0.988422	0.964369	0.631252
Cholesterol	Lipid-related	hsa-miR-1285-3p	0.149343	1	No	-0.0769231	0.192683	0.33227	0.641612	0.233578	0.0361931	0.946634	0.901414	0.695959
Cholesterol	Lipid-related	hsa-miR-6852-3p	0.147604	0	No	-0.0123482	0.170544	0.284615	0.940526	0.292733	0.0750753	0.995429	0.901414	0.795933
Cholesterol	Lipid-related	hsa-miR-7706-5p	0.147378	0	Yes	0.0348178	0.112383	0.294934	0.833335	0.489927	0.0646726	0.979096	0.916881	0.78496
Cholesterol	Lipid-related	hsa-miR-4746-5p	0.145891	0	Yes	0.0558704	0.146717	0.235084	0.735497	0.366316	0.144232	0.962764	0.906846	0.860209
Cholesterol	Lipid-related	hsa-miR-140-3p	0.142311	1	No	0.0937247	-0.0474672	0.380675	0.570362	0.771164	0.0153811	0.928171	0.976644	0.584607
Cholesterol	Lipid-related	hsa-miR-181a-2-3p	0.141857	1	No	-0.232591	0.197186	0.460976	0.154186	0.222623	0.00275721	0.697573	0.901414	0.512268
Cholesterol	Lipid-related	hsa-miR-4508-3p	0.140035	0	No	-0.0380567	0.222139	0.236023	0.81808	0.168308	0.142592	0.976185	0.901414	0.860209
Cholesterol	Lipid-related	hsa-miR-1307-3p	0.133946	0	Yes	0.102024	0.0913696	0.208443	0.536557	0.574986	0.196795	0.918547	0.940423	0.901829
Cholesterol	Lipid-related	hsa-miR-1246-3p	0.1332	1	No	-0.151619	0.17636	0.374859	0.356842	0.276334	0.0171596	0.845984	0.901414	0.584607
Cholesterol	Lipid-related	hsa-miR-505-5p	0.132624	0	No	-0.0495951	0.225328	0.222139	0.764307	0.162124	0.168308	0.968027	0.901414	0.881162
Cholesterol	Lipid-related	hsa-miR-320c-2-5p	0.131586	1	No	-0.048583	0.064728	0.378612	0.768985	0.691507	0.0159935	0.968714	0.96692	0.584607
Cholesterol	Lipid-related	hsa-miR-320d-1-5p	0.130374	0	Yes	0.183806	0.00881801	0.198499	0.262673	0.956933	0.219495	0.7909	0.996084	0.91148
Cholesterol	Lipid-related	hsa-miR-766-5p	0.12966	1	No	-0.112146	0.330957	0.170169	0.496686	0.0369814	0.293812	0.903049	0.834869	0.932366
Cholesterol	Lipid-related	hsa-miR-150-3p	0.129137	0	No	-0.110526	0.265103	0.232833	0.502962	0.0982856	0.148226	0.903871	0.891268	0.866885
Cholesterol	Lipid-related	hsa-miR-106b-3p	0.128004	1	No	0.132794	-0.10863	0.35985	0.420305	0.504624	0.0225648	0.873622	0.921331	0.622671
Cholesterol	Lipid-related	hsa-miR-641-3p	0.127965	0	Yes	0.0465587	0.213884	0.123452	0.778364	0.185098	0.447893	0.971269	0.901414	0.963584
Cholesterol	Lipid-related	hsa-miR-412-5p	0.127534	0	Yes	0.137854	0.223452	0.0212956	0.402651	0.165741	0.896227	0.865614	0.901414	0.991169
Cholesterol	Lipid-related	hsa-let-7i-5p	0.126464	1	No	0.115789	-0.0521576	0.31576	0.482713	0.749248	0.0471645	0.893949	0.975211	0.751726
Cholesterol	Lipid-related	hsa-miR-941-5p	0.126146	1	No	0.100202	-0.0585366	0.336773	0.543894	0.719755	0.0335943	0.921915	0.970695	0.672928
Cholesterol	Lipid-related	hsa-miR-192-5p	0.125783	1	No	0.057085	-0.0395872	0.35985	0.72996	0.808372	0.0225648	0.961019	0.979185	0.622671
Cholesterol	Lipid-related	hsa-miR-589-5p	0.12418	1	No	0.0554656	-0.11182	0.428893	0.737345	0.492118	0.00575535	0.963748	0.917802	0.557763
Cholesterol	Lipid-related	hsa-miR-493-3p	0.123408	0	No	0.175101	-0.0174484	0.21257	0.286336	0.914898	0.187875	0.808663	0.994111	0.898354
Cholesterol	Lipid-related	hsa-miR-23a-5p	0.121568	0	No	-0.0208502	0.16454	0.221013	0.899743	0.310305	0.17053	0.988944	0.901414	0.881162
Cholesterol	Lipid-related	hsa-miR-877-5p	0.121301	0	No	-0.00101215	0.0971857	0.26773	0.995121	0.550787	0.0948748	0.999215	0.933027	0.829982
Cholesterol	Lipid-related	hsa-miR-6721-3p	0.12073	0	No	-0.0218623	0.187992	0.19606	0.894902	0.245374	0.225328	0.988944	0.901414	0.913939
Cholesterol	Lipid-related	hsa-miR-1294-3p	0.120062	0	Yes	0.094332	0.129831	0.136023	0.567856	0.424595	0.402648	0.928047	0.911874	0.959295
Cholesterol	Lipid-related	hsa-miR-342-3p	0.119634	0	No	0.210121	-0.0148218	0.163602	0.199175	0.927673	0.31311	0.752022	0.995247	0.940288
Cholesterol	Lipid-related	hsa-miR-1292-5p	0.117763	1	No	-0.0665992	0.0984991	0.321388	0.687075	0.54539	0.0431572	0.957891	0.931046	0.735849
Cholesterol	Lipid-related	hsa-miR-6721-5p	0.116161	0	No	-0.0348178	0.184428	0.198874	0.833335	0.254602	0.218607	0.979096	0.901414	0.91148
Cholesterol	Lipid-related	hsa-miR-6515-5p	0.115441	1	No	-0.0259109	0.359662	0.0125704	0.87558	0.0226405	0.938636	0.987021	0.830821	0.992757
Cholesterol	Lipid-related	hsa-miR-100-5p	0.114776	0	No	0.17247	-0.0043152	0.176173	0.293754	0.978917	0.276854	0.813003	0.996581	0.932366
Cholesterol	Lipid-related	hsa-miR-181a-5p	0.114644	1	No	-0.0380567	0.00393996	0.378049	0.81808	0.98075	0.016164	0.976185	0.996654	0.584607
Cholesterol	Lipid-related	hsa-miR-1843-3p	0.114603	0	Yes	0.134615	0.00712946	0.202064	0.4139	0.965174	0.211159	0.87088	0.996159	0.91148
Cholesterol	Lipid-related	hsa-miR-132-3p	0.114178	0	Yes	0.132591	0.167355	0.0425891	0.42102	0.301987	0.794143	0.873662	0.901414	0.991169
Cholesterol	Lipid-related	hsa-miR-423-3p	0.113008	0	Yes	0.0538462	0.155347	0.129831	0.744754	0.338479	0.424595	0.964109	0.903889	0.960038
Cholesterol	Lipid-related	hsa-miR-10527-3p	0.112052	0	No	0.0633603	0.300938	-0.0281426	0.701574	0.0591671	0.863139	0.957891	0.855479	0.991169
Cholesterol	Lipid-related	hsa-let-7f-1-3p	0.111994	1	No	-0.14413	0.14334	0.336773	0.381363	0.377571	0.0335943	0.857098	0.908661	0.672928
Cholesterol	Lipid-related	hsa-miR-11400-3p	0.111349	0	Yes	0.0473684	0.0712946	0.215385	0.774609	0.661992	0.18196	0.969751	0.960901	0.892826
Cholesterol	Lipid-related	hsa-miR-2392-5p	0.111247	1	No	0.191903	-0.177298	0.319137	0.241857	0.273747	0.0447257	0.779514	0.901414	0.739612
Cholesterol	Lipid-related	hsa-miR-7849-5p	0.109527	0	Yes	0.0649798	0.0121951	0.251407	0.694311	0.940465	0.117613	0.957891	0.996084	0.853916
Cholesterol	Lipid-related	hsa-miR-654-5p	0.109485	0	No	0.119636	-0.0105066	0.219325	0.46819	0.948696	0.173903	0.893554	0.996084	0.882149
Cholesterol	Lipid-related	hsa-miR-3074-5p	0.108838	0	No	-0.0530364	0.0861163	0.293433	0.748466	0.59725	0.0661104	0.964425	0.945429	0.78496
Cholesterol	Lipid-related	hsa-miR-1306-3p	0.108377	1	No	-0.0744939	0.0283302	0.371295	0.652202	0.862236	0.0183329	0.948402	0.988554	0.588952
Cholesterol	Lipid-related	hsa-miR-148a-5p	0.107213	0	No	0.172672	0.231332	-0.082364	0.293179	0.150933	0.613378	0.813003	0.901414	0.991169
Cholesterol	Lipid-related	hsa-miR-7849-3p	0.106636	0	Yes	0.0643725	0.0054409	0.250094	0.697032	0.973419	0.119607	0.957891	0.996477	0.853916
Cholesterol	Lipid-related	hsa-miR-10527-5p	0.106466	0	No	0.0548583	0.300938	-0.0363977	0.740121	0.0591671	0.823556	0.964109	0.855479	0.991169
Cholesterol	Lipid-related	hsa-miR-370-3p	0.106313	0	Yes	0.0947368	0.0669794	0.157223	0.566188	0.681334	0.332605	0.926872	0.965681	0.948683
Cholesterol	Lipid-related	hsa-miR-485-5p	0.105227	0	Yes	0.065587	0.015197	0.234897	0.691594	0.925847	0.144562	0.957891	0.995247	0.860209
Cholesterol	Lipid-related	hsa-miR-30d-5p	0.104784	1	No	0.0730769	-0.0729831	0.314259	0.65841	0.65448	0.0482824	0.950508	0.958473	0.754832
Cholesterol	Lipid-related	hsa-let-7a-3p	0.102587	0	No	0.082996	-0.0538462	0.278612	0.615447	0.741405	0.0817055	0.941385	0.973449	0.800309
Cholesterol	Lipid-related	hsa-miR-2110-3p	0.101608	0	No	-0.0366397	0.121576	0.219887	0.824746	0.454876	0.172774	0.976185	0.912377	0.882149
Cholesterol	Lipid-related	hsa-miR-30a-3p	0.101567	1	No	0.0437247	-0.119137	0.380113	0.791547	0.464041	0.0155461	0.973212	0.912377	0.584607
Cholesterol	Lipid-related	hsa-miR-139-3p	0.0996972	0	No	0.0773279	-0.00281426	0.224578	0.639854	0.98625	0.163564	0.945946	0.998041	0.881162
Cholesterol	Lipid-related	hsa-miR-605-3p	0.099001	0	No	0.171862	-0.0348968	0.160038	0.295483	0.830724	0.323914	0.813064	0.98475	0.943831
Cholesterol	Lipid-related	hsa-miR-2110	0.0973487	0	Yes	0.0989879	0.170544	0.0225141	0.548812	0.292733	0.890325	0.923374	0.901414	0.991169
Cholesterol	Lipid-related	hsa-miR-454-5p	0.0970755	0	Yes	0.0621457	0.0530957	0.175985	0.707038	0.744888	0.277374	0.958796	0.974919	0.932366
Cholesterol	Lipid-related	hsa-miR-1255a-3p	0.0961522	0	No	-0.0680162	0.0585366	0.297936	0.680766	0.719755	0.0618712	0.957891	0.970695	0.78496
Cholesterol	Lipid-related	hsa-miR-1908-5p	0.0959761	0	Yes	0.0657895	0.15197	0.0701689	0.69069	0.349213	0.667017	0.957891	0.903889	0.991169
Cholesterol	Lipid-related	hsa-miR-146b-5p	0.0920246	1	No	0.0473684	-0.133771	0.362477	0.774609	0.410552	0.0215278	0.969751	0.911874	0.622671
Cholesterol	Lipid-related	hsa-miR-375-3p	0.0917893	0	No	0.0479757	0.290244	-0.0628518	0.771795	0.0692498	0.700026	0.969267	0.858801	0.991169
Cholesterol	Lipid-related	hsa-miR-3158-3p	0.0857098	0	No	-0.0576923	0.0183865	0.296435	0.727197	0.910341	0.0632596	0.961019	0.994111	0.78496
Cholesterol	Lipid-related	hsa-miR-432-5p	0.0839801	0	No	0.107287	-0.019137	0.16379	0.515633	0.906697	0.312548	0.909709	0.994111	0.940288
Cholesterol	Lipid-related	hsa-miR-330-5p	0.0824561	0	No	-0.0834008	0.220638	0.110131	0.613718	0.171276	0.498719	0.939723	0.901414	0.97211
Cholesterol	Lipid-related	hsa-miR-27a-5p	0.0820315	0	No	0.0145749	-0.0692308	0.30075	0.929826	0.671216	0.0593333	0.994093	0.962987	0.783759
Cholesterol	Lipid-related	hsa-miR-3120-5p	0.0810177	0	No	-0.106478	0.130769	0.218762	0.518826	0.421227	0.175039	0.909861	0.911874	0.882635
Cholesterol	Lipid-related	hsa-miR-539-5p	0.0808515	1	No	0.373887	-0.302251	0.170919	0.0190422	0.058014	0.291657	0.418262	0.853581	0.932366
Cholesterol	Lipid-related	hsa-miR-1304-5p	0.0805536	0	No	-0.0178138	0.15666	0.102814	0.914285	0.334361	0.527837	0.990249	0.903889	0.984406
Cholesterol	Lipid-related	hsa-miR-143-3p	0.0804598	0	Yes	0.116802	0.0465291	0.0780488	0.478869	0.775569	0.63215	0.893949	0.97734	0.991169
Cholesterol	Lipid-related	hsa-miR-584-5p	0.0801093	0	No	-0.0206478	0.0926829	0.168293	0.900711	0.56948	0.299246	0.988944	0.937767	0.932366
Cholesterol	Lipid-related	hsa-miR-1273h-5p	0.0790642	0	No	-0.0532389	0.00731707	0.283114	0.747538	0.964258	0.0766919	0.964425	0.996084	0.800309
Cholesterol	Lipid-related	hsa-miR-10b-5p	0.0781656	0	No	-0.0746964	0.148593	0.1606	0.651317	0.360151	0.322192	0.948402	0.903889	0.943443
Cholesterol	Lipid-related	hsa-miR-628-3p	0.0779221	1	No	-0.202632	0.373546	0.0628518	0.216033	0.0175843	0.700026	0.763624	0.830821	0.991169
Cholesterol	Lipid-related	hsa-miR-134-5p	0.0737303	0	No	0.125506	-0.0615385	0.157223	0.446477	0.70601	0.332605	0.886496	0.970115	0.948683
Cholesterol	Lipid-related	hsa-miR-1181-3p	0.0704503	0	Yes	0.0884615	0.0317073	0.091182	0.59229	0.846	0.575775	0.934938	0.985672	0.987633
Cholesterol	Lipid-related	hsa-miR-7-3-3p	0.0696587	2	No	0.184211	-0.384803	0.409568	0.261605	0.0142157	0.00867913	0.7909	0.830821	0.557763
Cholesterol	Lipid-related	hsa-miR-30c-5p	0.069216	0	Yes	0.0763158	0.0594747	0.0718574	0.644253	0.71545	0.659484	0.948142	0.970695	0.991169
Cholesterol	Lipid-related	hsa-miR-339-3p	0.0673464	0	No	0.0483806	0.264353	-0.110694	0.769921	0.0992771	0.496513	0.968714	0.893641	0.97211
Cholesterol	Lipid-related	hsa-miR-10399-3p	0.066219	1	No	0.0688259	-0.221951	0.351782	0.67717	0.168677	0.0260139	0.957762	0.901414	0.635481
Cholesterol	Lipid-related	hsa-miR-1843	0.0655426	0	No	0.0410931	0.192683	-0.0371482	0.803839	0.233578	0.819977	0.974484	0.901414	0.991169
Cholesterol	Lipid-related	hsa-miR-221-5p	0.0643675	1	No	0.100607	-0.237148	0.329644	0.542259	0.140641	0.0377836	0.921348	0.901414	0.705118
Cholesterol	Lipid-related	hsa-miR-99a-5p	0.0640417	0	Yes	0.06417	0.0881801	0.0397749	0.697939	0.588458	0.80748	0.957891	0.942387	0.991169
Cholesterol	Lipid-related	hsa-miR-27b-5p	0.0638327	0	No	-0.0546559	-0.054409	0.300563	0.741047	0.738796	0.0594998	0.964109	0.973295	0.783759
Cholesterol	Lipid-related	hsa-miR-500a-3p	0.0625243	0	No	0.160931	0.0581614	-0.0315197	0.327721	0.721479	0.846901	0.833629	0.970695	0.991169
Cholesterol	Lipid-related	hsa-let-7f-5p	0.0619055	0	No	-0.143927	0.141088	0.188555	0.382039	0.385186	0.243937	0.857098	0.908661	0.926634
Cholesterol	Lipid-related	hsa-miR-181b-3p	0.0607995	0	No	0.241498	0.0362101	-0.0953096	0.138578	0.824451	0.558541	0.682862	0.982441	0.985265
Cholesterol	Lipid-related	hsa-miR-1287-5p	0.0603947	0	No	-0.0212551	0.210882	-0.00844278	0.897806	0.191489	0.958764	0.988944	0.901414	0.994074
Cholesterol	Lipid-related	hsa-miR-378i-3p	0.0603947	0	No	0.00951417	0.274859	-0.103189	0.95416	0.0860753	0.526324	0.997244	0.876569	0.984331
Cholesterol	Lipid-related	hsa-miR-1275-3p	0.0598598	0	No	-0.238057	0.235835	0.181801	0.144464	0.142918	0.261549	0.687945	0.901414	0.932366
Cholesterol	Lipid-related	hsa-miR-200b-3p	0.0595043	1	No	-0.129555	-0.0500938	0.358161	0.431829	0.758868	0.0232533	0.880493	0.976363	0.622671
Cholesterol	Lipid-related	hsa-miR-331-5p	0.0589217	1	No	-0.138057	0.454972	-0.14015	0.401954	0.00318134	0.388386	0.865614	0.830821	0.954947
Cholesterol	Lipid-related	hsa-miR-21-3p	0.0580198	0	No	0.165992	-0.0966229	0.10469	0.312533	0.553108	0.520292	0.824353	0.933819	0.981676
Cholesterol	Lipid-related	hsa-miR-543-5p	0.0569287	0	No	0.113563	0.0797373	-0.0225141	0.491228	0.624777	0.890325	0.899639	0.955365	0.991169
Cholesterol	Lipid-related	hsa-miR-576-3p	0.0555956	0	No	-0.0795547	0.0523452	0.193996	0.630219	0.748375	0.230345	0.943932	0.974919	0.920629
Cholesterol	Lipid-related	hsa-miR-1249-3p	0.0550048	0	Yes	0.00647773	0.113133	0.0454034	0.968781	0.487015	0.780864	0.997372	0.915951	0.991169
Cholesterol	Lipid-related	hsa-miR-4326	0.0548314	0	No	0.0722672	-0.188931	0.281158	0.661968	0.242983	0.0788402	0.951184	0.901414	0.800309
Cholesterol	Lipid-related	hsa-miR-503-5p	0.0537951	1	No	-0.0431174	-0.136585	0.341088	0.794379	0.400685	0.0312494	0.973581	0.909679	0.662133
Cholesterol	Lipid-related	hsa-miR-3615-5p	0.0527813	0	No	-0.00263158	0.237711	-0.0767355	0.987315	0.139673	0.63791	0.997372	0.901414	0.991169
Cholesterol	Lipid-related	hsa-miR-320a-3p	0.0495655	0	No	-0.098583	0.0564728	0.190807	0.550456	0.729256	0.238249	0.92384	0.971638	0.925251
Cholesterol	Lipid-related	hsa-miR-433-3p	0.0484464	0	No	0.158097	0.0138837	-0.0266417	0.336423	0.932239	0.870375	0.839958	0.99591	0.991169
Cholesterol	Lipid-related	hsa-miR-30e-3p	0.0456963	0	No	0.0607287	-0.188931	0.265291	0.713432	0.242983	0.0980389	0.960128	0.901414	0.835171
Cholesterol	Lipid-related	hsa-miR-210-3p	0.044829	0	No	0.0431174	-0.167355	0.258724	0.794379	0.301987	0.10696	0.973581	0.901414	0.849234
Cholesterol	Lipid-related	hsa-miR-501-3p	0.0430335	0	No	-0.0125506	0.127955	0.0136961	0.939553	0.431376	0.933153	0.995429	0.911874	0.992757
Cholesterol	Lipid-related	hsa-miR-625-3p	0.0428722	0	No	0.0834008	-0.072045	0.117261	0.613718	0.658649	0.471157	0.939723	0.960354	0.970271
Cholesterol	Lipid-related	hsa-miR-148a-3p	0.0421036	0	No	0.115992	-0.140713	0.151032	0.481943	0.386464	0.352231	0.893949	0.908661	0.953832
Cholesterol	Lipid-related	hsa-miR-362-5p	0.0415095	0	No	-0.0109312	0.160038	-0.0245779	0.947341	0.323914	0.880341	0.995875	0.901414	0.991169
Cholesterol	Lipid-related	hsa-miR-150-5p	0.0403509	0	No	-0.109717	0.190994	0.0397749	0.506115	0.237779	0.80748	0.904174	0.901414	0.991169
Cholesterol	Lipid-related	hsa-miR-425-5p	0.0395296	0	No	0.0617409	0.078424	-0.021576	0.708863	0.630509	0.894868	0.958809	0.956351	0.991169
Cholesterol	Lipid-related	hsa-miR-130b-5p	0.0390211	0	No	0.0716599	0.0829268	-0.0375235	0.664641	0.610947	0.818189	0.951375	0.951597	0.991169
Cholesterol	Lipid-related	hsa-miR-146a-3p	0.0389804	0	No	0.176721	0.137174	-0.196953	0.281833	0.398639	0.223179	0.807808	0.908661	0.913255
Cholesterol	Lipid-related	hsa-let-7d-5p	0.038868	0	No	-0.0730769	0.263977	-0.0742964	0.65841	0.0997758	0.648662	0.950508	0.893641	0.991169
Cholesterol	Lipid-related	hsa-miR-30a-5p	0.0365212	1	No	0.174291	-0.350281	0.285553	0.288606	0.0267015	0.0740786	0.809607	0.830821	0.791484
Cholesterol	Lipid-related	hsa-miR-320b-1-5p	0.0355485	0	No	-0.127126	0.0819887	0.151782	0.440585	0.615001	0.349815	0.884249	0.951752	0.953832
Cholesterol	Lipid-related	hsa-miR-30c-1-3p	0.0347388	0	No	-0.0218623	0.161351	-0.035272	0.894902	0.319907	0.828931	0.988944	0.901414	0.991169
Cholesterol	Lipid-related	hsa-miR-379-5p	0.0342731	0	No	0.141093	-0.170169	0.131895	0.39158	0.293812	0.417206	0.86032	0.901414	0.960038
Cholesterol	Lipid-related	hsa-miR-29c-5p	0.0335687	0	No	0.160931	-0.191182	0.130957	0.327721	0.23731	0.420556	0.833629	0.901414	0.960038
Cholesterol	Lipid-related	hsa-miR-6131-5p	0.032917	0	No	-0.0504049	-0.130582	0.279737	0.760571	0.4219	0.0804288	0.967339	0.911874	0.800309
Cholesterol	Lipid-related	hsa-miR-12136-3p	0.0323245	0	No	0.140688	-0.119325	0.0756098	0.392954	0.463332	0.642863	0.860327	0.912377	0.991169
Cholesterol	Lipid-related	hsa-miR-92b-3p	0.0294641	0	No	-0.00991903	0.29531	-0.196998	0.952211	0.064317	0.223072	0.997036	0.858801	0.913255
Cholesterol	Lipid-related	hsa-miR-382-5p	0.027481	0	No	0.119028	-0.156285	0.1197	0.470467	0.335534	0.461917	0.893727	0.903889	0.9674
Cholesterol	Lipid-related	hsa-miR-143-5p	0.027216	0	No	0.14919	0.0727955	-0.140338	0.364688	0.655313	0.387745	0.849415	0.958819	0.954947
Cholesterol	Lipid-related	hsa-miR-363-3p	0.0270811	0	No	-0.0512146	0.0302064	0.102251	0.756841	0.853209	0.530111	0.966793	0.986372	0.984406
Cholesterol	Lipid-related	hsa-miR-25-3p	0.0270235	0	No	-0.0817814	-0.0810507	0.243902	0.620644	0.619066	0.12935	0.942295	0.952329	0.854102
Cholesterol	Lipid-related	hsa-miR-671-5p	0.0254024	0	No	-0.104656	0.157411	0.0234522	0.526044	0.332022	0.885784	0.913043	0.903889	0.991169
Cholesterol	Lipid-related	hsa-miR-548c-5p, hsa-miR-548o-2-5p, hsa-miR-548am-5p	0.0252	0	No	0.102429	0.187805	-0.214634	0.534933	0.245854	0.183524	0.917774	0.901414	0.894645
Cholesterol	Lipid-related	hsa-miR-335-3p	0.0225914	0	No	-0.130162	0.161351	0.0365854	0.429655	0.319907	0.822661	0.879531	0.901414	0.991169
Cholesterol	Lipid-related	hsa-miR-126-3p	0.0224713	0	No	-0.0838057	0.129831	0.0213884	0.611992	0.424595	0.895777	0.939536	0.911874	0.991169
Cholesterol	Lipid-related	hsa-miR-139-5p	0.0203071	0	No	-0.0135628	-0.0859287	0.160413	0.934689	0.598052	0.322766	0.994571	0.94599	0.943443
Cholesterol	Lipid-related	hsa-miR-487a-5p	0.0192647	0	No	0.0987904	-0.000750469	-0.0402458	0.549613	0.996333	0.805245	0.92384	0.99907	0.991169
Cholesterol	Lipid-related	hsa-miR-185-3p	0.0181676	0	No	-0.0192308	0.0833021	-0.00956848	0.907495	0.609329	0.953272	0.988944	0.951597	0.992757
Cholesterol	Lipid-related	hsa-miR-874-3p	0.0173974	0	No	0.00303644	0.272795	-0.22364	0.985363	0.0885547	0.165377	0.997372	0.880583	0.881162
Cholesterol	Lipid-related	hsa-miR-21-5p	0.0160199	1	No	0.123482	-0.345028	0.269606	0.453901	0.0292278	0.0924948	0.889181	0.830821	0.824244
Cholesterol	Lipid-related	hsa-miR-421-5p	0.0144202	0	No	0.0578947	0.162477	-0.177111	0.726276	0.316497	0.274263	0.961019	0.901414	0.932366
Cholesterol	Lipid-related	hsa-miR-381-3p	0.0139676	0	No	-0.0196356	0.05197	0.00956848	0.905556	0.750121	0.953272	0.988944	0.975211	0.992757
Cholesterol	Lipid-related	hsa-miR-6507-5p	0.0134613	1	No	0.19919	-0.405629	0.246822	0.2241	0.00941069	0.124684	0.768818	0.830821	0.853916
Cholesterol	Lipid-related	hsa-miR-320b-2-5p	0.0126411	0	No	-0.032996	0.0270169	0.0439024	0.841942	0.868565	0.787939	0.980781	0.988738	0.991169
Cholesterol	Lipid-related	hsa-miR-6516-5p	0.0118528	0	No	-0.062753	0.118199	-0.0198874	0.704304	0.467592	0.903055	0.958194	0.912377	0.991169
Cholesterol	Lipid-related	hsa-miR-224-5p	0.0114315	0	No	0.209717	-0.0667917	-0.10863	0.200062	0.68218	0.504624	0.752843	0.965681	0.973865
Cholesterol	Lipid-related	hsa-miR-191-3p	0.0110299	1	No	-0.0554656	0.361163	-0.272608	0.737345	0.0220412	0.0887828	0.963748	0.830821	0.819247
Cholesterol	Lipid-related	hsa-miR-1296-5p	0.0101231	0	No	0.00991903	0.22439	-0.20394	0.952211	0.163925	0.206861	0.997036	0.901414	0.909198
Cholesterol	Lipid-related	hsa-miR-323a-3p	0.00964089	0	No	0.0850202	-0.0157598	-0.0403377	0.606826	0.923108	0.804809	0.938847	0.995247	0.991169
Cholesterol	Lipid-related	hsa-miR-484-3p	0.00732036	0	No	0.00526316	0.286116	-0.269418	0.974632	0.0734856	0.0927307	0.997372	0.864672	0.82519
Cholesterol	Lipid-related	hsa-miR-18a-3p	0.00544584	0	No	-0.0151822	0.203189	-0.17167	0.92691	0.208573	0.289511	0.99315	0.901414	0.932366
Cholesterol	Lipid-related	hsa-miR-99b-3p	0.00460979	0	No	-0.0904858	0.00637899	0.0979362	0.583812	0.968838	0.5477	0.9321	0.996477	0.984406
Cholesterol	Lipid-related	hsa-miR-200c-3p	0.00362727	0	No	0.0307692	-0.0827392	0.0628518	0.852487	0.611757	0.700026	0.98318	0.951597	0.991169
Cholesterol	Lipid-related	hsa-miR-99b-5p	0.00309404	0	No	-0.0449393	-0.0405253	0.0947467	0.78589	0.803918	0.560877	0.973212	0.978378	0.985265
Cholesterol	Lipid-related	hsa-miR-3120-3p	0.00123268	0	No	0.0248988	-0.0165103	-0.00469043	0.880404	0.919458	0.977084	0.988422	0.994111	0.99593
Cholesterol	Lipid-related	hsa-let-7e-5p	-0.000763635	0	No	-0.0133603	-0.0515947	0.0626642	0.935661	0.751868	0.70088	0.994883	0.97536	0.991169
Cholesterol	Lipid-related	hsa-miR-5010-3p	-0.00113887	0	No	0.240486	-0.22833	-0.0155722	0.14029	0.156455	0.924021	0.684931	0.901414	0.991725
Cholesterol	Lipid-related	hsa-miR-431-3p	-0.0021181	0	No	0.00546559	-0.121576	0.109756	0.973657	0.454876	0.500192	0.997372	0.912377	0.972563
Cholesterol	Lipid-related	hsa-miR-485-3p	-0.00213127	0	No	0.115182	-0.0943715	-0.0272045	0.485028	0.562436	0.86766	0.893949	0.935423	0.991169
Cholesterol	Lipid-related	hsa-miR-7977-3p	-0.00299365	0	No	0.136235	-0.0834897	-0.0617261	0.408253	0.60852	0.705154	0.869133	0.951597	0.991169
Cholesterol	Lipid-related	hsa-miR-328-3p	-0.0059659	0	No	-0.0394737	0.1606	-0.139024	0.811427	0.322192	0.392246	0.976185	0.901414	0.954947
Cholesterol	Lipid-related	hsa-miR-574-5p	-0.00671308	0	No	0.0504049	0.0155722	-0.0861163	0.760571	0.924021	0.59725	0.967339	0.995247	0.988549
Cholesterol	Lipid-related	hsa-miR-331-3p	-0.00754419	0	No	0.152227	-0.0776735	-0.0971857	0.354897	0.633794	0.550787	0.845984	0.957477	0.985265
Cholesterol	Lipid-related	hsa-miR-320c-1-5p	-0.01076	0	No	-0.197571	0.0579737	0.107317	0.227966	0.722342	0.50982	0.772431	0.970695	0.976222
Cholesterol	Lipid-related	hsa-miR-345-5p	-0.0159508	0	No	-0.143725	0.142214	-0.0463415	0.382716	0.381367	0.77645	0.857098	0.908661	0.991169
Cholesterol	Lipid-related	hsa-miR-493-5p	-0.016744	0	No	0.057085	-0.168668	0.0613508	0.72996	0.298154	0.706867	0.961019	0.901414	0.991169
Cholesterol	Lipid-related	hsa-miR-424-3p	-0.0221109	0	No	-0.0937247	-0.0577861	0.0851782	0.570362	0.723205	0.601264	0.928171	0.971148	0.98937
Cholesterol	Lipid-related	hsa-miR-145-5p	-0.0226622	0	No	0.17085	-0.107505	-0.131332	0.298379	0.509076	0.419214	0.814541	0.921331	0.960038
Cholesterol	Lipid-related	hsa-miR-1250-5p	-0.0236069	1	No	0.00647773	-0.346529	0.269231	0.968781	0.0284867	0.0929671	0.997372	0.830821	0.826186
Cholesterol	Lipid-related	hsa-miR-10a-5p	-0.0240463	0	No	0.103846	-0.15591	-0.020075	0.529268	0.336711	0.902145	0.915564	0.903889	0.991169
Cholesterol	Lipid-related	hsa-miR-197-3p	-0.0256657	0	No	0.0374494	0.124015	-0.238462	0.820936	0.44581	0.138391	0.976185	0.912377	0.859103
Cholesterol	Lipid-related	hsa-miR-766-3p	-0.0257908	0	No	0.00668016	-0.0553471	-0.0287054	0.967806	0.734455	0.860429	0.997372	0.971961	0.991169
Cholesterol	Lipid-related	hsa-miR-11401-3p	-0.026563	0	No	0.0649798	-0.0844436	-0.0602251	0.694311	0.604416	0.712013	0.957891	0.949158	0.991169
Cholesterol	Lipid-related	hsa-miR-183-5p	-0.0279599	0	No	-0.0848178	-0.258349	0.259287	0.607685	0.107488	0.106172	0.938847	0.901414	0.845882
Cholesterol	Lipid-related	hsa-miR-505-3p	-0.0293078	0	No	0.0214575	0.0129456	-0.122326	0.896838	0.936808	0.452076	0.988944	0.996084	0.964863
Cholesterol	Lipid-related	hsa-miR-24-2-5p	-0.0294279	0	No	-0.0552632	0.0054409	-0.0384615	0.73827	0.973419	0.813723	0.96381	0.996477	0.991169
Cholesterol	Lipid-related	hsa-miR-28-5p	-0.0297176	0	No	-0.0876518	0.293246	-0.294747	0.595697	0.0662919	0.0648509	0.935609	0.858801	0.78496
Cholesterol	Lipid-related	hsa-miR-942-5p	-0.0297653	0	No	-0.0716599	0.185741	-0.203377	0.664641	0.251176	0.208144	0.951375	0.901414	0.909198
Cholesterol	Lipid-related	hsa-miR-24-3p	-0.0335884	0	Yes	-0.0694332	-0.019137	-0.0121951	0.674478	0.906697	0.940465	0.956263	0.994111	0.992757
Cholesterol	Lipid-related	hsa-miR-550a-3-5p	-0.0337662	0	No	-0.161336	0.215009	-0.154972	0.326489	0.182741	0.339662	0.833629	0.901414	0.951957
Cholesterol	Lipid-related	hsa-miR-337-3p	-0.0337958	0	No	-0.0163968	-0.0973734	0.0123827	0.921081	0.550015	0.939551	0.992472	0.933027	0.992757
Cholesterol	Lipid-related	hsa-miR-98-3p	-0.0352753	0	No	-0.0668016	0.0928705	-0.131895	0.686172	0.568696	0.417206	0.957891	0.937767	0.960038
Cholesterol	Lipid-related	hsa-miR-3928-3p	-0.0353296	0	No	0.0540486	-0.247842	0.0878049	0.743826	0.123084	0.590053	0.964109	0.901414	0.988384
Cholesterol	Lipid-related	hsa-miR-431-5p	-0.0358349	0	No	0.0384615	-0.134146	-0.0118199	0.816178	0.409228	0.942294	0.976185	0.911874	0.992757
Cholesterol	Lipid-related	hsa-miR-136-5p	-0.0360505	0	No	0.147571	-0.128518	-0.127205	0.369976	0.429336	0.434105	0.851804	0.911874	0.960038
Cholesterol	Lipid-related	hsa-miR-654-3p	-0.0362644	0	Yes	-0.0176113	-0.0628518	-0.0283302	0.915255	0.700026	0.862236	0.990568	0.968535	0.991169
Cholesterol	Lipid-related	hsa-miR-8086	-0.0367697	0	No	0.0591093	-0.246904	0.0774859	0.720762	0.124555	0.634616	0.960128	0.901414	0.991169
Cholesterol	Lipid-related	hsa-miR-1260a-3p	-0.0371844	0	No	0.111336	0.00337711	-0.226266	0.499819	0.9835	0.160337	0.903143	0.996727	0.877503
Cholesterol	Lipid-related	hsa-miR-411-3p	-0.0389931	0	No	-0.0269231	-0.1	0.00994371	0.87076	0.539253	0.951441	0.98627	0.931046	0.992757
Cholesterol	Lipid-related	hsa-miR-758-3p	-0.039477	0	No	-0.0236842	-0.100375	0.00562852	0.886199	0.537724	0.972503	0.988591	0.931046	0.995719
Cholesterol	Lipid-related	hsa-miR-548aa-5p	-0.0395724	0	No	0.100607	-0.253283	0.0339587	0.542259	0.114808	0.835211	0.921348	0.901414	0.991169
Cholesterol	Lipid-related	hsa-miR-181a-3p	-0.0398045	0	No	0.106478	0.011257	-0.237148	0.518826	0.945037	0.140641	0.909861	0.996084	0.859103
Cholesterol	Lipid-related	hsa-miR-182-5p	-0.0399329	1	No	0.201215	-0.406004	0.0849906	0.21933	0.00933881	0.602069	0.765912	0.830821	0.98937
Cholesterol	Lipid-related	hsa-miR-548av-5p	-0.0417909	0	No	0.0686235	-0.159099	-0.0348968	0.678069	0.326795	0.830724	0.957891	0.903889	0.991169
Cholesterol	Lipid-related	hsa-miR-378c-3p	-0.04357	0	No	-0.0299595	0.112195	-0.212946	0.856328	0.490657	0.187079	0.98318	0.916881	0.898354
Cholesterol	Lipid-related	hsa-miR-548j-5p	-0.0438761	0	No	-0.0348178	-0.246904	0.150094	0.833335	0.124555	0.355264	0.979096	0.901414	0.953832
Cholesterol	Lipid-related	hsa-miR-1299-5p	-0.0442662	0	No	0.0491903	-0.163415	-0.0185741	0.766177	0.313673	0.90943	0.968714	0.901414	0.991169
Cholesterol	Lipid-related	hsa-miR-1-5p	-0.0446002	0	No	0.0842105	-0.181614	-0.0363977	0.610268	0.26205	0.823556	0.939515	0.901414	0.991169
Cholesterol	Lipid-related	hsa-miR-548ay-5p	-0.0452668	0	No	0.141498	-0.178612	-0.0986867	0.390208	0.270151	0.544621	0.859026	0.901414	0.984406
Cholesterol	Lipid-related	hsa-miR-369-5p	-0.0466542	0	No	0	-0.0054409	-0.134522	1	0.973419	0.407907	1	0.996477	0.960013
Cholesterol	Lipid-related	hsa-miR-127-5p	-0.0467957	0	No	0.0582996	-0.196623	-0.00206379	0.724437	0.223972	0.989916	0.96074	0.901414	0.997703
Cholesterol	Lipid-related	hsa-miR-340-3p	-0.0472944	0	Yes	-0.0621457	-0.0294559	-0.0502814	0.707038	0.856817	0.757992	0.958796	0.988007	0.991169
Cholesterol	Lipid-related	hsa-miR-548k-3p	-0.0479461	0	No	0.0649798	-0.175235	-0.0335835	0.694311	0.27946	0.837007	0.957891	0.901414	0.991169
Cholesterol	Lipid-related	hsa-miR-16-5p	-0.0480004	0	No	-0.183401	0.20788	-0.16848	0.263744	0.198034	0.2987	0.791412	0.901414	0.932366
Cholesterol	Lipid-related	hsa-miR-29a-3p	-0.0484234	0	No	-0.221255	0.0757974	0.000187617	0.175855	0.642037	0.999083	0.722668	0.957477	0.999227
Cholesterol	Lipid-related	hsa-miR-18a-5p	-0.0484744	0	Yes	-0.00283401	-0.00731707	-0.135272	0.986339	0.964258	0.405273	0.997372	0.996084	0.959377
Cholesterol	Lipid-related	hsa-miR-151b-5p	-0.0495211	1	No	-0.0226721	0.258912	-0.384803	0.891032	0.106697	0.0142157	0.988944	0.901414	0.584607
Cholesterol	Lipid-related	hsa-miR-16-2-3p	-0.0500642	0	No	-0.183401	0.205066	-0.171857	0.263744	0.204311	0.288976	0.791412	0.901414	0.932366
Cholesterol	Lipid-related	hsa-miR-152-3p	-0.0501053	0	No	0.0661943	-0.237899	0.0213884	0.688881	0.139352	0.895777	0.957891	0.901414	0.991169
Cholesterol	Lipid-related	hsa-miR-548ap-5p	-0.0515437	0	No	-0.0491903	-0.242026	0.136585	0.766177	0.132416	0.400685	0.968714	0.901414	0.957908
Cholesterol	Lipid-related	hsa-miR-145-3p	-0.0530233	0	No	0.054251	-0.00262664	-0.210694	0.742899	0.987166	0.191894	0.964109	0.998593	0.900166
Cholesterol	Lipid-related	hsa-miR-1271-5p	-0.0530512	0	Yes	-0.044332	-0.0131332	-0.101689	0.788717	0.935894	0.532389	0.973212	0.996084	0.984406
Cholesterol	Lipid-related	hsa-miR-323b-3p	-0.0570784	0	No	0.0546559	-0.17636	-0.049531	0.741047	0.276334	0.761498	0.964109	0.901414	0.991169
Cholesterol	Lipid-related	hsa-miR-125a-5p	-0.0576051	0	No	-0.0259109	0.0420263	-0.188931	0.87558	0.796806	0.242983	0.987021	0.978378	0.926634
Cholesterol	Lipid-related	hsa-miR-1-2-5p	-0.0577548	0	No	0.0653846	-0.20075	-0.0378987	0.692499	0.214204	0.816402	0.957891	0.901414	0.991169
Cholesterol	Lipid-related	hsa-miR-181d-5p	-0.0580544	0	No	0.0479757	-0.0938086	-0.12833	0.771795	0.56478	0.430015	0.969267	0.936159	0.960038
Cholesterol	Lipid-related	hsa-miR-664a-3p	-0.0603568	0	No	-0.0105263	-0.226266	0.0557223	0.949289	0.160337	0.73272	0.995875	0.901414	0.991169
Cholesterol	Lipid-related	hsa-miR-326-5p	-0.0617919	0	No	0.00242915	-0.0242026	-0.163602	0.98829	0.882155	0.31311	0.997372	0.991841	0.940288
Cholesterol	Lipid-related	hsa-miR-1185-3p	-0.0619483	0	No	0.0678138	-0.0883677	-0.165291	0.681666	0.587662	0.308073	0.957891	0.942387	0.940053
Cholesterol	Lipid-related	hsa-miR-1185-5p	-0.0619483	0	No	0.0678138	-0.0883677	-0.165291	0.681666	0.587662	0.308073	0.957891	0.942387	0.940053
Cholesterol	Lipid-related	hsa-miR-20b-5p	-0.0626362	0	No	0.0755061	-0.0577861	-0.205629	0.647781	0.723205	0.203045	0.948402	0.971148	0.90614
Cholesterol	Lipid-related	hsa-miR-1260b-3p	-0.0628008	1	No	0.0431174	0.0941839	-0.325704	0.794379	0.563217	0.0402758	0.973581	0.935423	0.715305
Cholesterol	Lipid-related	hsa-miR-889-3p	-0.063046	0	No	0.0510121	-0.221951	-0.0181989	0.757773	0.168677	0.911252	0.967	0.901414	0.991169
Cholesterol	Lipid-related	hsa-miR-1261-3p	-0.063882	0	No	0.037247	-0.257786	0.0288931	0.821888	0.108283	0.859526	0.976185	0.901414	0.991169
Cholesterol	Lipid-related	hsa-let-7c-5p	-0.0651015	0	No	-0.0204453	-0.228705	0.0538462	0.90168	0.155757	0.741405	0.988944	0.901414	0.991169
Cholesterol	Lipid-related	hsa-miR-2355-3p	-0.0661038	0	No	0.0230769	-0.191932	-0.0294559	0.889099	0.235439	0.856817	0.988944	0.901414	0.991169
Cholesterol	Lipid-related	hsa-miR-93-3p	-0.0661483	1	No	0.0674089	0.0461538	-0.312008	0.683467	0.777332	0.0499991	0.957891	0.97734	0.758183
Cholesterol	Lipid-related	hsa-miR-22-5p	-0.0668345	0	No	0.0315789	0.0729831	-0.305066	0.84865	0.65448	0.0556035	0.981859	0.958473	0.765676
Cholesterol	Lipid-related	hsa-miR-425-3p	-0.0675472	0	No	0.00748988	-0.0373358	-0.172795	0.963906	0.819083	0.286312	0.997372	0.981817	0.932366
Cholesterol	Lipid-related	hsa-miR-106a-5p	-0.0683075	1	No	0.0609312	0.130769	-0.396623	0.712517	0.421227	0.0112834	0.960128	0.911874	0.557763
Cholesterol	Lipid-related	hsa-miR-151a-5p	-0.0702594	0	No	-0.129352	0.173171	-0.254597	0.432555	0.285251	0.112875	0.880951	0.901414	0.850015
Cholesterol	Lipid-related	hsa-miR-548d-3p	-0.0707399	0	No	0.117611	-0.17955	-0.150281	0.475805	0.267602	0.354656	0.893949	0.901414	0.953832
Cholesterol	Lipid-related	hsa-miR-744-3p	-0.07257	0	Yes	-0.0240891	-0.143902	-0.0497186	0.884267	0.375681	0.760621	0.988591	0.908661	0.991169
Cholesterol	Lipid-related	hsa-miR-22-3p	-0.0726145	1	No	-0.0182186	0.175235	-0.374859	0.912344	0.27946	0.0171596	0.989809	0.901414	0.584607
Cholesterol	Lipid-related	hsa-miR-148b-5p	-0.075641	0	No	0.0192308	-0.0534709	-0.192683	0.907495	0.743146	0.233578	0.988944	0.974619	0.922569
Cholesterol	Lipid-related	hsa-miR-103b-3p	-0.0758648	0	No	0.122874	-0.140525	-0.209944	0.456141	0.387104	0.193518	0.890393	0.908661	0.901829
Cholesterol	Lipid-related	hsa-miR-148b-3p	-0.0765676	1	No	0.12996	-0.375797	0.0161351	0.430379	0.0168616	0.921283	0.879627	0.830821	0.991169
Cholesterol	Lipid-related	hsa-miR-3135b-3p	-0.0768786	0	No	-0.00587045	-0.263039	0.0382739	0.971706	0.101031	0.814616	0.997372	0.893641	0.991169
Cholesterol	Lipid-related	hsa-miR-548o	-0.0769165	0	No	-0.135628	0.0292683	-0.12439	0.410366	0.85772	0.444424	0.870466	0.988095	0.962731
Cholesterol	Lipid-related	hsa-miR-548o-5p	-0.0789885	0	No	-0.125709	0.00337711	-0.114634	0.445738	0.9835	0.481217	0.886431	0.996727	0.971974
Cholesterol	Lipid-related	hsa-miR-133a-5p	-0.0791975	0	No	-0.059919	0.0157598	-0.193433	0.717094	0.923108	0.231727	0.960128	0.995247	0.921497
Cholesterol	Lipid-related	hsa-miR-215-5p	-0.079209	0	No	-0.132186	0.034334	-0.139775	0.422452	0.833415	0.38967	0.875806	0.98475	0.954947
Cholesterol	Lipid-related	hsa-miR-15b-5p	-0.0804746	0	Yes	-0.0712551	-0.144278	-0.0258912	0.666426	0.374424	0.873997	0.952378	0.908661	0.991169
Cholesterol	Lipid-related	hsa-miR-194-3p	-0.0817238	0	No	0.000607287	0.0429644	-0.288743	0.997072	0.792369	0.0707672	0.999461	0.978273	0.78897
Cholesterol	Lipid-related	hsa-miR-550a-3p	-0.0818933	0	No	-0.193522	0.17561	-0.227767	0.237831	0.278416	0.157507	0.777855	0.901414	0.876935
Cholesterol	Lipid-related	hsa-miR-548ax	-0.0838715	0	Yes	-0.0259109	-0.153096	-0.0726079	0.87558	0.345612	0.656147	0.987021	0.903889	0.991169
Cholesterol	Lipid-related	hsa-miR-502-3p	-0.0854975	0	Yes	-0.0336032	-0.00900563	-0.213884	0.839071	0.956018	0.185098	0.98033	0.996084	0.89505
Cholesterol	Lipid-related	hsa-miR-548ad-5p	-0.08583	0	No	0.0578947	-0.159099	-0.156285	0.726276	0.326795	0.335534	0.961019	0.903889	0.94999
Cholesterol	Lipid-related	hsa-let-7g-5p	-0.0865245	1	No	0.0319838	-0.327955	0.0363977	0.846732	0.0388358	0.823556	0.981191	0.834869	0.991169
Cholesterol	Lipid-related	hsa-miR-411-5p	-0.0867269	0	Yes	-0.00708502	-0.146341	-0.106754	0.965855	0.367556	0.512055	0.997372	0.907116	0.976646
Cholesterol	Lipid-related	hsa-miR-4659b-3p	-0.088185	0	No	-0.161741	0.0465291	-0.149343	0.325261	0.775569	0.357703	0.833629	0.97734	0.954196
Cholesterol	Lipid-related	hsa-miR-410-3p	-0.0893914	0	No	0.0323887	-0.127767	-0.172795	0.844816	0.432057	0.286312	0.980781	0.911874	0.932366
Cholesterol	Lipid-related	hsa-miR-98-5p	-0.0905023	0	Yes	-0.0823887	-0.0645403	-0.124578	0.618043	0.692357	0.443732	0.941586	0.96692	0.962731
Cholesterol	Lipid-related	hsa-miR-181c-3p	-0.0916115	0	Yes	-0.032996	-0.151407	-0.0904315	0.841942	0.351022	0.578934	0.980781	0.903889	0.988384
Cholesterol	Lipid-related	hsa-miR-27b-3p	-0.0919604	0	Yes	-0.12166	-0.121201	-0.0330206	0.46064	0.45628	0.839703	0.891253	0.912377	0.991169
Cholesterol	Lipid-related	hsa-miR-548av-3p	-0.0923867	0	No	-0.164777	0.0161351	-0.128518	0.316137	0.921283	0.429336	0.827893	0.994458	0.960038
Cholesterol	Lipid-related	hsa-miR-9-3p	-0.0955696	0	Yes	-0.00809717	-0.220075	-0.0585366	0.960981	0.172398	0.719755	0.997372	0.901414	0.991169
Cholesterol	Lipid-related	hsa-miR-452-5p	-0.0957013	1	No	0.242915	-0.198874	-0.331144	0.136206	0.218607	0.0368679	0.680856	0.901414	0.699486
Cholesterol	Lipid-related	hsa-miR-409-5p	-0.0960814	0	Yes	-0.0034413	-0.199437	-0.0853659	0.983412	0.21728	0.60046	0.997372	0.901414	0.98937
Cholesterol	Lipid-related	hsa-miR-136-3p	-0.0963234	0	No	0.0635628	-0.306191	-0.0463415	0.700665	0.0546621	0.77645	0.957891	0.84463	0.991169
Cholesterol	Lipid-related	hsa-miR-625-5p	-0.0972746	0	No	-0.0421053	0.0356473	-0.285366	0.799105	0.827138	0.0742771	0.973581	0.982684	0.791484
Cholesterol	Lipid-related	hsa-miR-1304-3p	-0.0993417	0	No	-0.231984	-0.0876173	0.021576	0.155295	0.59085	0.894868	0.697573	0.943463	0.991169
Cholesterol	Lipid-related	hsa-miR-194-1-3p	-0.100601	0	No	-0.129757	0.0771107	-0.249156	0.431103	0.636262	0.121047	0.879627	0.957477	0.853916
Cholesterol	Lipid-related	hsa-miR-221-3p	-0.1013	0	Yes	-0.0327935	-0.0924953	-0.178612	0.8429	0.570265	0.270151	0.980781	0.938183	0.932366
Cholesterol	Lipid-related	hsa-miR-191-5p	-0.102121	1	No	0.015587	0.0296435	-0.351595	0.924966	0.855915	0.026099	0.993078	0.987113	0.635481
Cholesterol	Lipid-related	hsa-miR-29c-3p	-0.102352	0	Yes	-0.0143725	-0.189493	-0.103189	0.930799	0.241556	0.526324	0.994236	0.901414	0.984331
Cholesterol	Lipid-related	hsa-miR-369-3p	-0.104358	0	No	0.00850202	-0.151782	-0.169794	0.959032	0.349815	0.294894	0.997372	0.903889	0.932366
Cholesterol	Lipid-related	hsa-miR-1307-5p	-0.10591	0	No	-0.134615	0.027955	-0.211069	0.4139	0.864043	0.191085	0.87088	0.988554	0.898354
Cholesterol	Lipid-related	hsa-miR-10399-5p	-0.106585	0	No	0.0325911	-0.30863	-0.0437148	0.843858	0.052666	0.788824	0.980781	0.84463	0.991169
Cholesterol	Lipid-related	hsa-miR-107-5p	-0.106858	0	No	0.0034413	-0.0266417	-0.297373	0.983412	0.870375	0.062389	0.997372	0.98946	0.78496
Cholesterol	Lipid-related	hsa-miR-30d-3p	-0.107014	0	No	-0.108097	0.0844278	-0.297373	0.512451	0.604485	0.062389	0.907319	0.949158	0.78496
Cholesterol	Lipid-related	hsa-miR-146a-5p	-0.111741	0	Yes	-0.0659919	-0.134897	-0.134334	0.689785	0.406589	0.408568	0.957891	0.911874	0.960038
Cholesterol	Lipid-related	hsa-miR-26b-3p	-0.111877	1	No	-0.169028	0.262852	-0.429456	0.303638	0.101283	0.00568489	0.818161	0.893641	0.557763
Cholesterol	Lipid-related	hsa-miR-338-5p	-0.113721	0	Yes	-0.0240891	-0.024015	-0.293058	0.884267	0.883062	0.0664738	0.988591	0.992076	0.78496
Cholesterol	Lipid-related	hsa-miR-454-3p	-0.115803	0	No	0.0469636	-0.139775	-0.254597	0.776486	0.38967	0.112875	0.970303	0.908661	0.850015
Cholesterol	Lipid-related	hsa-miR-382-3p	-0.117146	1	No	0.0149798	-0.356285	-0.0101313	0.927882	0.0240386	0.950526	0.993465	0.830821	0.992757
Cholesterol	Lipid-related	hsa-miR-4286-3p	-0.118115	0	Yes	-0.00425101	-0.0827392	-0.267355	0.979509	0.611757	0.0953564	0.997372	0.951597	0.829982
Cholesterol	Lipid-related	hsa-miR-451b	-0.118656	0	No	-0.108502	0.020075	-0.267542	0.510863	0.902145	0.0951154	0.907123	0.994111	0.829982
Cholesterol	Lipid-related	hsa-miR-487b-3p	-0.118867	0	Yes	-0.0145749	-0.231144	-0.110882	0.929826	0.151274	0.495779	0.994093	0.901414	0.97211
Cholesterol	Lipid-related	hsa-miR-199b-5p	-0.11905	1	No	-0.0297571	-0.338274	0.0108818	0.857289	0.0327628	0.946867	0.98318	0.832358	0.992757
Cholesterol	Lipid-related	hsa-miR-495-3p	-0.12126	0	Yes	-0.0639676	-0.178049	-0.121764	0.698847	0.271688	0.454175	0.957891	0.901414	0.966056
Cholesterol	Lipid-related	hsa-miR-335-5p	-0.121813	0	Yes	-0.171255	-0.00994371	-0.18424	0.297218	0.951441	0.255094	0.813762	0.996084	0.932366
Cholesterol	Lipid-related	hsa-miR-379-3p	-0.122368	0	Yes	-0.0888664	-0.202814	-0.0754221	0.59059	0.209432	0.64369	0.934774	0.901414	0.991169
Cholesterol	Lipid-related	hsa-miR-656-3p	-0.122591	0	Yes	-0.0621457	-0.141839	-0.16379	0.707038	0.382638	0.312548	0.958796	0.908661	0.940288
Cholesterol	Lipid-related	hsa-miR-652-3p	-0.122881	0	No	0.0362348	-0.112946	-0.291932	0.826653	0.487742	0.0675734	0.97752	0.915951	0.78496
Cholesterol	Lipid-related	hsa-miR-329-5p	-0.122977	0	Yes	-0.0394737	-0.121576	-0.20788	0.811427	0.454876	0.198034	0.976185	0.912377	0.901829
Cholesterol	Lipid-related	hsa-miR-450b-5p	-0.123337	1	No	0.00728745	-0.412758	0.0354597	0.964881	0.00812317	0.828034	0.997372	0.830821	0.991169
Cholesterol	Lipid-related	hsa-miR-26a-5p	-0.125327	0	Yes	-0.112753	-0.0223265	-0.240901	0.494343	0.891233	0.134282	0.901661	0.994111	0.859103
Cholesterol	Lipid-related	hsa-miR-23b-3p	-0.125332	0	Yes	-0.0283401	-0.116323	-0.231332	0.86402	0.474737	0.150933	0.985081	0.913377	0.869388
Cholesterol	Lipid-related	hsa-miR-186-5p	-0.126235	1	Yes	-0.0115385	-0.020075	-0.347092	0.94442	0.902145	0.0282128	0.995875	0.994111	0.6509
Cholesterol	Lipid-related	hsa-miR-539-3p	-0.127616	0	Yes	-0.0578947	-0.254409	-0.0705441	0.726276	0.11315	0.66534	0.961019	0.901414	0.991169
Cholesterol	Lipid-related	hsa-miR-200a-3p	-0.12833	0	Yes	-0.161538	-0.127392	-0.09606	0.325875	0.433422	0.555433	0.833629	0.911874	0.985265
Cholesterol	Lipid-related	hsa-miR-130b-3p	-0.131533	1	No	-0.151822	0.0714822	-0.314259	0.356193	0.661155	0.0482824	0.845984	0.960878	0.754832
Cholesterol	Lipid-related	hsa-miR-660-5p	-0.132292	0	Yes	-0.0342105	-0.19606	-0.166604	0.836202	0.225328	0.304191	0.979658	0.901414	0.9384
Cholesterol	Lipid-related	hsa-miR-199a-3p, hsa-miR-199b-3p	-0.134178	0	No	0.00384615	-0.0992495	-0.307129	0.981461	0.542318	0.0538873	0.997372	0.931046	0.764785
Cholesterol	Lipid-related	hsa-miR-361-5p	-0.135007	0	Yes	-0.0224696	-0.133771	-0.24878	0.892	0.410552	0.121626	0.988944	0.911874	0.853916
Cholesterol	Lipid-related	hsa-miR-339-5p	-0.136492	1	No	-0.0961538	0.0461538	-0.359475	0.560368	0.777332	0.0227163	0.926255	0.97734	0.622671
Cholesterol	Lipid-related	hsa-miR-4454-3p	-0.138587	0	Yes	-0.0307692	-0.149719	-0.235272	0.852487	0.356482	0.143903	0.98318	0.903889	0.860209
Cholesterol	Lipid-related	hsa-miR-301a-5p	-0.139382	0	Yes	-0.171053	-0.0397749	-0.207317	0.297798	0.80748	0.199279	0.814541	0.978378	0.903909
Cholesterol	Lipid-related	hsa-miR-199a-5p	-0.140132	0	No	0.0212551	-0.187805	-0.253846	0.897806	0.245854	0.113977	0.988944	0.901414	0.850022
Cholesterol	Lipid-related	hsa-miR-376c-3p	-0.141024	0	Yes	-0.0281377	-0.272608	-0.122326	0.864982	0.0887828	0.452076	0.985081	0.880583	0.964863
Cholesterol	Lipid-related	hsa-miR-494-3p	-0.143795	0	Yes	-0.0212551	-0.185929	-0.224203	0.897806	0.250689	0.164287	0.988944	0.901414	0.881162
Cholesterol	Lipid-related	hsa-miR-20a-5p	-0.143886	0	Yes	-0.00445344	-0.127767	-0.299437	0.978534	0.432057	0.0605071	0.997372	0.911874	0.78496
Cholesterol	Lipid-related	hsa-miR-574-3p	-0.144822	1	Yes	-0.00951417	-0.0827392	-0.342214	0.95416	0.611757	0.0306604	0.997244	0.951597	0.662133
Cholesterol	Lipid-related	hsa-miR-17-5p	-0.14513	0	Yes	-0.0708502	-0.0557223	-0.308818	0.668212	0.73272	0.0525149	0.954154	0.971961	0.759909
Cholesterol	Lipid-related	hsa-miR-1302	-0.145267	0	No	0.0799595	-0.25985	-0.25591	0.628473	0.105388	0.110967	0.943932	0.901414	0.850015
Cholesterol	Lipid-related	hsa-miR-324-3p	-0.146722	1	Yes	-0.0540486	-0.00994371	-0.376173	0.743826	0.951441	0.0167436	0.964109	0.996084	0.584607
Cholesterol	Lipid-related	hsa-miR-3613-5p	-0.148943	0	Yes	-0.00668016	-0.281614	-0.158537	0.967806	0.0783356	0.328531	0.997372	0.865487	0.945566
Cholesterol	Lipid-related	hsa-miR-196b-5p	-0.150314	1	No	-0.037247	0.0538462	-0.467542	0.821888	0.741405	0.00235084	0.976185	0.973449	0.512268
Cholesterol	Lipid-related	hsa-miR-185-5p	-0.152344	0	No	0.00263158	-0.165854	-0.293809	0.987315	0.306405	0.0657486	0.997372	0.901414	0.78496
Cholesterol	Lipid-related	hsa-miR-4433b-5p	-0.152355	0	Yes	-0.238866	-0.119137	-0.0990619	0.143062	0.464041	0.543085	0.687017	0.912377	0.984406
Cholesterol	Lipid-related	hsa-miR-140-5p	-0.152663	1	Yes	-0.0617409	-0.0572233	-0.339024	0.708863	0.725796	0.0323535	0.958809	0.971638	0.672928
Cholesterol	Lipid-related	hsa-miR-548e-3p	-0.155948	1	Yes	-0.10668	-0.350657	-0.0105066	0.518027	0.0265282	0.948696	0.909861	0.830821	0.992757
Cholesterol	Lipid-related	hsa-miR-451b-3p	-0.156817	0	Yes	-0.157692	-0.0450281	-0.26773	0.337678	0.782631	0.0948748	0.840117	0.978273	0.829982
Cholesterol	Lipid-related	hsa-miR-23a-3p	-0.156838	0	Yes	-0.0534413	-0.13152	-0.285553	0.746609	0.418544	0.0740786	0.964425	0.911874	0.791484
Cholesterol	Lipid-related	hsa-let-7a-5p	-0.158053	1	No	-0.249393	0.1606	-0.385366	0.125747	0.322192	0.0140627	0.669177	0.901414	0.584607
Cholesterol	Lipid-related	hsa-miR-27a-3p	-0.159113	1	Yes	-0.0210526	-0.0921201	-0.364165	0.898774	0.571837	0.0208824	0.988944	0.939714	0.621232
Cholesterol	Lipid-related	hsa-miR-30e-5p	-0.160753	1	Yes	-0.0447368	-0.0615385	-0.375985	0.786832	0.70601	0.0168025	0.973212	0.970115	0.584607
Cholesterol	Lipid-related	hsa-miR-374b-5p	-0.161555	0	Yes	-0.0878543	-0.208818	-0.187992	0.594844	0.195972	0.245374	0.935609	0.901414	0.926634
Cholesterol	Lipid-related	hsa-miR-451a-3p	-0.163528	0	Yes	-0.158502	-0.0484053	-0.283677	0.335171	0.766766	0.0760825	0.838978	0.976363	0.800309
Cholesterol	Lipid-related	hsa-miR-651-5p	-0.164045	0	Yes	-0.00789474	-0.29606	-0.18818	0.961956	0.0636105	0.244894	0.997372	0.858801	0.926634
Cholesterol	Lipid-related	hsa-miR-30b-5p	-0.169678	0	No	0.00728745	-0.210694	-0.305629	0.964881	0.191894	0.0551312	0.997372	0.901414	0.764785
Cholesterol	Lipid-related	hsa-miR-374b-3p	-0.170266	1	Yes	-0.0244939	-0.125328	-0.360976	0.882335	0.44097	0.0221154	0.988422	0.912377	0.622671
Cholesterol	Lipid-related	hsa-miR-223-3p	-0.170307	0	Yes	-0.159514	-0.132833	-0.218574	0.332054	0.413871	0.175418	0.837379	0.911874	0.882635
Cholesterol	Lipid-related	hsa-miR-93-5p	-0.170472	0	Yes	-0.0303644	-0.210131	-0.270919	0.854407	0.193111	0.0908563	0.98318	0.901414	0.819247
Cholesterol	Lipid-related	hsa-miR-106b-5p	-0.170891	0	Yes	-0.0475709	-0.209944	-0.255159	0.773671	0.193518	0.112054	0.969543	0.901414	0.850015
Cholesterol	Lipid-related	hsa-miR-324-5p	-0.173801	0	Yes	-0.123279	-0.0996248	-0.298499	0.454647	0.540784	0.0613568	0.889849	0.931046	0.78496
Cholesterol	Lipid-related	hsa-miR-26b-5p	-0.180967	1	Yes	-0.0657895	-0.154409	-0.322702	0.69069	0.34144	0.0422631	0.957891	0.903889	0.731023
Cholesterol	Lipid-related	hsa-miR-628-5p	-0.183962	1	Yes	-0.0783401	-0.0148218	-0.458724	0.635467	0.927673	0.00291007	0.944866	0.995247	0.512268
Cholesterol	Lipid-related	hsa-miR-15b-3p	-0.190448	0	Yes	-0.17247	-0.14409	-0.254784	0.293754	0.375052	0.112601	0.813003	0.908661	0.850015
Cholesterol	Lipid-related	hsa-let-7f-2-3p	-0.192991	1	Yes	-0.145951	-0.0275797	-0.405441	0.375309	0.865851	0.0094468	0.855818	0.988738	0.557763
Cholesterol	Lipid-related	hsa-miR-598-3p	-0.193027	1	Yes	-0.0576923	-0.117448	-0.40394	0.727197	0.470443	0.00974	0.961019	0.912377	0.557763
Cholesterol	Lipid-related	hsa-miR-556-5p	-0.196234	0	Yes	-0.309717	-0.142214	-0.136773	0.055019	0.381367	0.400032	0.55604	0.908661	0.957908
Cholesterol	Lipid-related	hsa-miR-19a-3p	-0.198705	0	Yes	-0.152024	-0.219325	-0.224765	0.355545	0.173903	0.163203	0.845984	0.901414	0.881162
Cholesterol	Lipid-related	hsa-miR-576-5p	-0.201583	0	Yes	-0.223887	-0.127392	-0.253471	0.170641	0.433422	0.114531	0.716273	0.911874	0.850022
Cholesterol	Lipid-related	hsa-miR-15a-5p	-0.202423	0	Yes	-0.042915	-0.306942	-0.257411	0.795324	0.0540415	0.108816	0.973581	0.84463	0.850015
Cholesterol	Lipid-related	hsa-miR-32-3p	-0.205617	1	Yes	-0.104656	-0.153846	-0.358349	0.526044	0.343224	0.0231759	0.913043	0.903889	0.622671
Cholesterol	Lipid-related	hsa-miR-101-5p	-0.208393	1	Yes	-0.0902834	-0.363977	-0.170919	0.584658	0.0209533	0.291657	0.9321	0.830821	0.932366
Cholesterol	Lipid-related	hsa-miR-142-3p	-0.211313	1	Yes	-0.0433198	-0.316323	-0.274296	0.793435	0.0467508	0.0867461	0.973212	0.843941	0.813831
Cholesterol	Lipid-related	hsa-miR-590-3p	-0.213439	1	No	0.0720648	-0.282552	-0.429831	0.662859	0.0773051	0.00563833	0.951184	0.865487	0.557763
Cholesterol	Lipid-related	hsa-miR-374a-3p	-0.214247	1	Yes	-0.00465587	-0.4803	-0.157786	0.977558	0.00170902	0.330856	0.997372	0.830821	0.947285
Cholesterol	Lipid-related	hsa-miR-32-5p	-0.218689	1	Yes	-0.0226721	-0.286679	-0.346717	0.891032	0.0728963	0.0283951	0.988944	0.864672	0.651065
Cholesterol	Lipid-related	hsa-miR-126-5p	-0.222094	1	Yes	-0.10587	-0.210319	-0.350094	0.521226	0.192704	0.0267885	0.911342	0.901414	0.641141
Cholesterol	Lipid-related	hsa-miR-340-5p	-0.223408	1	Yes	-0.0366397	-0.39531	-0.238274	0.824746	0.0115814	0.13871	0.976185	0.830821	0.859103
Cholesterol	Lipid-related	hsa-miR-142-5p	-0.229379	1	Yes	-0.22247	-0.151782	-0.313884	0.173435	0.349815	0.0485652	0.719111	0.903889	0.754832
Cholesterol	Lipid-related	hsa-miR-144-5p	-0.251471	1	Yes	-0.187247	-0.391557	-0.17561	0.253686	0.01247	0.278416	0.787145	0.830821	0.932366
Cholesterol	Lipid-related	hsa-miR-374a-5p	-0.261153	2	Yes	-0.0842105	-0.348405	-0.350844	0.610268	0.0275821	0.0264419	0.939515	0.830821	0.635481
Cholesterol	Lipid-related	hsa-miR-130a-3p	-0.274561	1	Yes	-0.2083	-0.182364	-0.433021	0.203189	0.26005	0.00525571	0.754847	0.901414	0.557763
Cholesterol	Lipid-related	hsa-miR-1277-5p	-0.289143	2	Yes	-0.0779352	-0.314822	-0.474672	0.637221	0.0478607	0.00197011	0.945713	0.843941	0.512268
Cholesterol	Lipid-related	hsa-miR-144-3p	-0.318683	2	Yes	-0.181377	-0.323077	-0.451595	0.269142	0.0420104	0.00344414	0.797264	0.834869	0.512268
Folic acid	Vitamin-related	hsa-miR-10b-5p	0.266611	1	Yes	0.248988	0.369043	0.181801	0.126382	0.0191081	0.261549	0.669719	0.830821	0.932366
Folic acid	Vitamin-related	hsa-miR-1273h-3p	0.245315	1	Yes	0.357895	0.226454	0.151595	0.0252857	0.159981	0.350418	0.440794	0.901414	0.953832
Folic acid	Vitamin-related	hsa-miR-941-5p	0.237486	0	Yes	0.254858	0.169418	0.28818	0.117398	0.295978	0.071343	0.659089	0.901414	0.78897
Folic acid	Vitamin-related	hsa-miR-330-3p	0.234851	1	Yes	0.357085	0.110131	0.237336	0.0256423	0.498719	0.140318	0.442532	0.920667	0.859103
Folic acid	Vitamin-related	hsa-miR-200b-3p	0.229522	1	No	0.497571	-0.0613508	0.252345	0.00126906	0.706867	0.116204	0.287323	0.9703	0.850022
Folic acid	Vitamin-related	hsa-miR-4326	0.226694	1	Yes	0.367409	0.139775	0.172897	0.0213946	0.38967	0.286024	0.427211	0.908661	0.932366
Folic acid	Vitamin-related	hsa-miR-4665-5p	0.224469	1	Yes	0.395547	0.141651	0.13621	0.0126883	0.383274	0.401993	0.38818	0.908661	0.959295
Folic acid	Vitamin-related	hsa-miR-1181-3p	0.220478	0	Yes	0.290891	0.218199	0.152345	0.0724019	0.176179	0.34801	0.591192	0.901414	0.953832
Folic acid	Vitamin-related	hsa-miR-375-3p	0.215319	1	Yes	0.379352	0.133959	0.132645	0.0172298	0.40989	0.414537	0.413609	0.911874	0.960038
Folic acid	Vitamin-related	hsa-miR-139-3p	0.211106	1	No	0.388664	0.250844	-0.00619137	0.014476	0.118465	0.969754	0.398703	0.901414	0.995719
Folic acid	Vitamin-related	hsa-miR-505-5p	0.207032	1	No	0.483198	-0.0630394	0.200938	0.00183364	0.699172	0.213767	0.293377	0.968219	0.91148
Folic acid	Vitamin-related	hsa-miR-3120-5p	0.204993	1	Yes	0.438057	0.0166979	0.160225	0.00528463	0.918546	0.323339	0.312365	0.994111	0.943443
Folic acid	Vitamin-related	hsa-miR-4746-5p	0.201519	1	No	0.344332	-0.00206379	0.262289	0.031832	0.989916	0.102043	0.467686	0.99907	0.837544
Folic acid	Vitamin-related	hsa-miR-4433b-3p	0.199357	1	Yes	0.540283	0.0277674	0.0300188	0.000384684	0.864947	0.85411	0.198822	0.988738	0.991169
Folic acid	Vitamin-related	hsa-miR-6852-3p	0.193925	1	Yes	0.425304	0.0658537	0.0906191	0.00695276	0.686414	0.578144	0.339374	0.96692	0.988384
Folic acid	Vitamin-related	hsa-miR-2110-3p	0.193894	1	Yes	0.375304	0.0587242	0.147655	0.0185576	0.718893	0.363226	0.418262	0.970695	0.954314
Folic acid	Vitamin-related	hsa-miR-548j-5p	0.190404	1	No	0.455263	-0.0133208	0.129268	0.00358926	0.93498	0.426623	0.30315	0.996084	0.960038
Folic acid	Vitamin-related	hsa-miR-423-5p	0.188498	1	Yes	0.423279	0.0153846	0.126829	0.0072554	0.924934	0.435473	0.348338	0.995247	0.960038
Folic acid	Vitamin-related	hsa-miR-548ap-5p	0.188411	1	No	0.468421	-0.00356473	0.100375	0.0026341	0.982583	0.537724	0.293377	0.996727	0.984406
Folic acid	Vitamin-related	hsa-miR-28-3p	0.188363	1	Yes	0.369028	0.0893058	0.106754	0.0207849	0.583688	0.512055	0.42481	0.941127	0.976646
Folic acid	Vitamin-related	hsa-miR-6842-3p	0.186654	0	Yes	0.114372	0.135084	0.310507	0.488123	0.40593	0.0511706	0.89777	0.911874	0.758724
Folic acid	Vitamin-related	hsa-miR-3177-3p	0.185892	1	Yes	0.319028	0.0592871	0.179362	0.047751	0.716311	0.26811	0.540645	0.970695	0.932366
Folic acid	Vitamin-related	hsa-miR-1255a-3p	0.183959	0	Yes	0.0346154	0.242777	0.274484	0.83429	0.131184	0.086522	0.979302	0.901414	0.812822
Folic acid	Vitamin-related	hsa-miR-181a-2-3p	0.182741	1	Yes	0.36417	0.149719	0.034334	0.0226588	0.356482	0.833415	0.43186	0.903889	0.991169
Folic acid	Vitamin-related	hsa-miR-30a-3p	0.179693	0	Yes	0.275101	0.163039	0.100938	0.0900772	0.3148	0.535435	0.620234	0.901414	0.984406
Folic acid	Vitamin-related	hsa-miR-224-5p	0.175513	0	Yes	0.298583	0.0510319	0.176923	0.064841	0.754491	0.27478	0.574771	0.97536	0.932366
Folic acid	Vitamin-related	hsa-miR-361-3p	0.174965	0	Yes	0.22996	0.281238	0.0136961	0.159034	0.0787508	0.933153	0.70427	0.865487	0.992757
Folic acid	Vitamin-related	hsa-miR-342-5p	0.174117	0	Yes	0.174696	0.154034	0.193621	0.287469	0.342629	0.231266	0.809262	0.903889	0.921497
Folic acid	Vitamin-related	hsa-miR-222-3p	0.171456	1	Yes	0.419433	0.00806754	0.0868668	0.00786172	0.960595	0.594046	0.350657	0.996084	0.988384
Folic acid	Vitamin-related	hsa-miR-671-3p	0.16892	1	No	0.441093	-0.0834897	0.149156	0.0049429	0.60852	0.358314	0.309966	0.951597	0.954196
Folic acid	Vitamin-related	hsa-miR-4659b-3p	0.166073	1	No	0.573077	-0.191932	0.117073	0.000137269	0.235439	0.471872	0.166605	0.901414	0.971193
Folic acid	Vitamin-related	hsa-miR-3615-5p	0.164853	1	No	0.461538	-0.0174484	0.050469	0.00310151	0.914898	0.757116	0.29373	0.994111	0.991169
Folic acid	Vitamin-related	hsa-miR-7706-5p	0.1642	0	Yes	0.27834	0.145966	0.0682927	0.0862042	0.368799	0.675425	0.611501	0.907116	0.991169
Folic acid	Vitamin-related	hsa-miR-151a-3p	0.163754	0	Yes	0.142105	0.198499	0.150657	0.388157	0.219495	0.353442	0.858379	0.901414	0.953832
Folic acid	Vitamin-related	hsa-miR-1843-3p	0.163597	0	Yes	0.238259	0.0296435	0.222889	0.144112	0.855915	0.166837	0.687017	0.987113	0.881162
Folic acid	Vitamin-related	hsa-miR-98-5p	0.162542	0	Yes	0.166802	0.12833	0.192495	0.310145	0.430015	0.234042	0.822747	0.911874	0.922569
Folic acid	Vitamin-related	hsa-miR-1301-3p	0.158545	1	No	0.405466	-0.0660413	0.13621	0.0104434	0.685566	0.401993	0.371486	0.96692	0.959295
Folic acid	Vitamin-related	hsa-miR-589-5p	0.157727	0	No	-0.0101215	0.269606	0.213696	0.951237	0.0924948	0.185493	0.996966	0.881453	0.89505
Folic acid	Vitamin-related	hsa-miR-2110	0.154371	1	No	0.462551	-0.12439	0.124953	0.00302853	0.444424	0.44235	0.29373	0.912377	0.96267
Folic acid	Vitamin-related	hsa-miR-130b-5p	0.15404	1	No	0.55668	-0.153283	0.0587242	0.000232893	0.345014	0.718893	0.194061	0.903889	0.991169
Folic acid	Vitamin-related	hsa-miR-4508-3p	0.149396	1	Yes	0.338057	0.0407129	0.0694184	0.0353009	0.803029	0.670376	0.489974	0.978378	0.991169
Folic acid	Vitamin-related	hsa-miR-6515-5p	0.149245	1	No	0.134413	-0.00994371	0.323265	0.414609	0.951441	0.0418846	0.87088	0.996084	0.731023
Folic acid	Vitamin-related	hsa-miR-5010-3p	0.145994	0	Yes	0.12166	0.178987	0.137336	0.46064	0.269129	0.398077	0.891253	0.901414	0.957773
Folic acid	Vitamin-related	hsa-miR-1908-5p	0.145392	1	No	0.42004	-0.0497186	0.0658537	0.00776318	0.760621	0.686414	0.350657	0.976363	0.991169
Folic acid	Vitamin-related	hsa-let-7a-3p	0.144803	0	Yes	0.131781	0.0564728	0.246154	0.423887	0.729256	0.125741	0.8763	0.971638	0.853916
Folic acid	Vitamin-related	hsa-miR-221-5p	0.144625	0	Yes	0.0475709	0.21651	0.169794	0.773671	0.179632	0.294894	0.969543	0.901414	0.932366
Folic acid	Vitamin-related	hsa-miR-122-5p	0.142959	0	Yes	0.115182	0.200188	0.113508	0.485028	0.215519	0.485562	0.893949	0.901414	0.97211
Folic acid	Vitamin-related	hsa-miR-10399-3p	0.142622	0	Yes	0.175709	0.174296	0.0778612	0.284642	0.282083	0.632972	0.807808	0.901414	0.991169
Folic acid	Vitamin-related	hsa-miR-320d-1-5p	0.141213	0	Yes	0.2	0.065666	0.157974	0.222184	0.687262	0.330274	0.766433	0.96692	0.946582
Folic acid	Vitamin-related	hsa-miR-423-3p	0.139092	1	No	0.384818	-0.115947	0.148405	0.0155646	0.476173	0.360765	0.404319	0.913377	0.954196
Folic acid	Vitamin-related	hsa-miR-223-5p	0.138417	0	Yes	0.113563	0.209193	0.0924953	0.491228	0.195152	0.570265	0.899639	0.901414	0.985443
Folic acid	Vitamin-related	hsa-miR-99a-5p	0.136353	0	Yes	0.182794	0.0902439	0.136023	0.265356	0.579725	0.402648	0.791922	0.941127	0.959295
Folic acid	Vitamin-related	hsa-miR-6516-5p	0.133254	0	Yes	0.204453	0.0891182	0.106191	0.211845	0.584482	0.514295	0.75981	0.941127	0.976856
Folic acid	Vitamin-related	hsa-miR-1307-3p	0.132914	0	No	0.290486	-0.04803	0.156285	0.0728183	0.768524	0.335534	0.591842	0.976363	0.94999
Folic acid	Vitamin-related	hsa-miR-320a-3p	0.132845	0	No	0.303036	-0.0298311	0.125328	0.0607579	0.855013	0.44097	0.568335	0.987113	0.962162
Folic acid	Vitamin-related	hsa-miR-30e-3p	0.130807	0	Yes	0.0759109	0.18743	0.129081	0.646016	0.246816	0.4273	0.948402	0.901414	0.960038
Folic acid	Vitamin-related	hsa-miR-106b-3p	0.130371	0	Yes	0.101619	0.150094	0.1394	0.538183	0.355264	0.390957	0.918865	0.903889	0.954947
Folic acid	Vitamin-related	hsa-miR-3074-5p	0.12963	1	No	0.178947	0.34015	-0.130206	0.275716	0.0317474	0.423246	0.802397	0.832358	0.960038
Folic acid	Vitamin-related	hsa-miR-744-5p	0.129268	1	No	0.4	-0.0870544	0.0748593	0.0116343	0.593246	0.646174	0.377192	0.944029	0.991169
Folic acid	Vitamin-related	hsa-miR-127-3p	0.127677	1	No	0.147571	-0.0979362	0.333396	0.369976	0.5477	0.0355285	0.851804	0.932364	0.691995
Folic acid	Vitamin-related	hsa-let-7c-5p	0.125924	1	No	-0.116599	0.127392	0.366979	0.479636	0.433422	0.0198427	0.893949	0.911874	0.612545
Folic acid	Vitamin-related	hsa-miR-139-5p	0.124402	1	No	0.0722672	0.346717	-0.0457786	0.661968	0.0283951	0.779097	0.951184	0.830821	0.991169
Folic acid	Vitamin-related	hsa-miR-8086	0.122835	1	No	-0.132996	0.313696	0.187805	0.419591	0.0487071	0.245854	0.873584	0.843941	0.928418
Folic acid	Vitamin-related	hsa-miR-320c-1-5p	0.122397	0	Yes	0.174696	0.11576	0.0767355	0.287469	0.476892	0.63791	0.809262	0.913377	0.991169
Folic acid	Vitamin-related	hsa-miR-1306-3p	0.120728	0	Yes	0.160121	0.0765478	0.125516	0.330193	0.638734	0.440281	0.837379	0.957477	0.960935
Folic acid	Vitamin-related	hsa-miR-23a-5p	0.117597	1	No	0.42915	-0.0478424	-0.0285178	0.00640759	0.769404	0.861332	0.327301	0.976363	0.991169
Folic acid	Vitamin-related	hsa-let-7i-5p	0.117488	0	Yes	0.0323887	0.169418	0.150657	0.844816	0.295978	0.353442	0.980781	0.901414	0.953832
Folic acid	Vitamin-related	hsa-miR-4446-3p	0.116937	0	No	0.12004	-0.00712946	0.237899	0.466674	0.965174	0.139352	0.893554	0.996159	0.859103
Folic acid	Vitamin-related	hsa-miR-11401-3p	0.114826	1	No	0.12753	0.323701	-0.106754	0.439119	0.0415932	0.512055	0.883872	0.834869	0.976646
Folic acid	Vitamin-related	hsa-miR-2392-5p	0.114135	0	Yes	0.0410931	0.144841	0.156473	0.803839	0.372544	0.334947	0.974484	0.908661	0.94999
Folic acid	Vitamin-related	hsa-miR-766-5p	0.113469	0	Yes	0.175304	0.0311445	0.133959	0.285771	0.848702	0.40989	0.808365	0.986125	0.960038
Folic acid	Vitamin-related	hsa-miR-320b-1-5p	0.111308	0	No	0.22004	-0.0497186	0.163602	0.1783	0.760621	0.31311	0.725587	0.976363	0.940288
Folic acid	Vitamin-related	hsa-miR-330-5p	0.110355	1	No	0.357895	-0.0532833	0.026454	0.0252857	0.744016	0.87128	0.440794	0.974919	0.991169
Folic acid	Vitamin-related	hsa-let-7d-5p	0.107921	0	No	0.219636	-0.0386492	0.142777	0.17912	0.812831	0.379466	0.727577	0.981588	0.954945
Folic acid	Vitamin-related	hsa-miR-10a-5p	0.106221	0	No	0.224291	-0.0414634	0.135835	0.169849	0.799471	0.403303	0.716273	0.978378	0.959295
Folic acid	Vitamin-related	hsa-let-7b-5p	0.10394	0	Yes	0.176923	0.0371482	0.0977486	0.281273	0.819977	0.548471	0.807808	0.981937	0.984406
Folic acid	Vitamin-related	hsa-miR-532-5p	0.102966	0	No	-0.119433	0.28424	0.14409	0.468948	0.075477	0.375052	0.893554	0.864854	0.954616
Folic acid	Vitamin-related	hsa-miR-30d-5p	0.102459	0	Yes	0.108502	0.019137	0.179737	0.510863	0.906697	0.267094	0.907123	0.994111	0.932366
Folic acid	Vitamin-related	hsa-miR-1292-5p	0.102195	0	Yes	0.172065	0.04803	0.0864916	0.294906	0.768524	0.595647	0.813003	0.976363	0.988384
Folic acid	Vitamin-related	hsa-miR-6852-5p	0.100513	0	No	0.159514	-0.0272045	0.169231	0.332054	0.86766	0.296521	0.837379	0.988738	0.932366
Folic acid	Vitamin-related	hsa-miR-760-5p	0.100091	0	Yes	0.129352	0.0615385	0.109381	0.432555	0.70601	0.501667	0.880951	0.970115	0.972563
Folic acid	Vitamin-related	hsa-miR-320b-2-5p	0.0989829	0	No	0.204453	-0.0928705	0.185366	0.211845	0.568696	0.252152	0.75981	0.937767	0.932366
Folic acid	Vitamin-related	hsa-let-7d-3p	0.0963941	0	No	0.295749	-0.0896811	0.0831144	0.0675504	0.582101	0.610138	0.579022	0.941127	0.991169
Folic acid	Vitamin-related	hsa-miR-1271-5p	0.093124	0	No	-0.0870445	0.14803	0.218386	0.598257	0.361994	0.175798	0.935948	0.905876	0.884063
Folic acid	Vitamin-related	hsa-miR-340-3p	0.0930878	0	No	0.247368	-0.0465291	0.078424	0.128949	0.775569	0.630509	0.670778	0.97734	0.991169
Folic acid	Vitamin-related	hsa-miR-4435-3p	0.0920559	1	No	0.366599	-0.157411	0.0669794	0.021705	0.332022	0.681334	0.430474	0.903889	0.991169
Folic acid	Vitamin-related	hsa-miR-339-3p	0.0916576	0	No	0.10668	0.244278	-0.075985	0.518027	0.128743	0.64121	0.909861	0.901414	0.991169
Folic acid	Vitamin-related	hsa-miR-192-5p	0.0915095	0	No	-0.0763158	0.24803	0.102814	0.644253	0.122791	0.527837	0.948142	0.901414	0.984406
Folic acid	Vitamin-related	hsa-miR-215-5p	0.0895082	0	No	-0.153239	0.210694	0.211069	0.351669	0.191894	0.191085	0.845974	0.901414	0.898354
Folic acid	Vitamin-related	hsa-miR-378a-3p	0.0879217	1	No	-0.0977733	0.360788	0.000750469	0.55375	0.0221898	0.996333	0.925072	0.830821	0.997703
Folic acid	Vitamin-related	hsa-miR-9-3p	0.0874675	0	No	0.129757	0.187054	-0.054409	0.431103	0.24778	0.738796	0.879627	0.901414	0.991169
Folic acid	Vitamin-related	hsa-miR-320c-2-5p	0.0862546	0	Yes	0.151822	0.0881801	0.0187617	0.356193	0.588458	0.908519	0.845984	0.942387	0.991169
Folic acid	Vitamin-related	hsa-miR-99b-5p	0.0862513	1	No	0.331174	-0.0360225	-0.0363977	0.039455	0.825347	0.823556	0.511286	0.982441	0.991169
Folic acid	Vitamin-related	hsa-miR-27b-5p	0.0854827	0	Yes	0.117611	0.0943715	0.0444653	0.475805	0.562436	0.785283	0.893949	0.935423	0.991169
Folic acid	Vitamin-related	hsa-miR-3158-3p	0.085198	0	Yes	0.0700405	0.0939962	0.0915572	0.67179	0.563998	0.574198	0.955227	0.936159	0.9875
Folic acid	Vitamin-related	hsa-miR-1246-3p	0.0850663	0	No	-0.00202429	0.197749	0.0594747	0.990242	0.221279	0.71545	0.997737	0.901414	0.991169
Folic acid	Vitamin-related	hsa-miR-200a-3p	0.0836724	0	No	-0.100202	0.293809	0.0574109	0.543894	0.0657486	0.724932	0.921915	0.858801	0.991169
Folic acid	Vitamin-related	hsa-miR-1273c	0.0829565	0	No	0.239676	-0.150094	0.159287	0.141671	0.355264	0.326217	0.687017	0.903889	0.943831
Folic acid	Vitamin-related	hsa-miR-182-5p	0.082917	0	No	0.11498	0.156098	-0.0223265	0.485801	0.336122	0.891233	0.89481	0.903889	0.991169
Folic acid	Vitamin-related	hsa-miR-409-3p	0.0804829	0	No	0.0690283	-0.127392	0.299812	0.676272	0.433422	0.0601699	0.957571	0.911874	0.78496
Folic acid	Vitamin-related	hsa-miR-1843	0.0794526	0	No	0.283198	-0.181238	0.136398	0.0806381	0.263053	0.401339	0.606062	0.901414	0.957908
Folic acid	Vitamin-related	hsa-miR-210-3p	0.0787416	0	No	-0.0767206	0.29925	0.0136961	0.642492	0.0606763	0.933153	0.947455	0.858793	0.992757
Folic acid	Vitamin-related	hsa-miR-146b-5p	0.0753152	0	No	-0.0479757	0.165478	0.108443	0.771795	0.307516	0.505365	0.969267	0.901414	0.973865
Folic acid	Vitamin-related	hsa-miR-10527-3p	0.0741368	0	No	0.175506	-0.0821764	0.129081	0.285206	0.614189	0.4273	0.807808	0.951597	0.960038
Folic acid	Vitamin-related	hsa-miR-328-3p	0.0738537	0	No	0.315182	-0.169794	0.0761726	0.0506531	0.294894	0.640385	0.549094	0.901414	0.991169
Folic acid	Vitamin-related	hsa-miR-27a-5p	0.0733073	0	No	0.0722672	-0.00769231	0.155347	0.661968	0.962427	0.338479	0.951184	0.996084	0.94999
Folic acid	Vitamin-related	hsa-miR-10527-5p	0.0731658	0	No	0.169028	-0.0821764	0.132645	0.303638	0.614189	0.414537	0.818161	0.951597	0.960038
Folic acid	Vitamin-related	hsa-miR-146b-3p	0.07152	0	No	0.0220648	0.220075	-0.0275797	0.893934	0.172398	0.865851	0.988944	0.901414	0.991169
Folic acid	Vitamin-related	hsa-miR-7-3-3p	0.0701294	0	No	-0.0246964	0.305441	-0.0703565	0.881369	0.0552883	0.666179	0.988422	0.847061	0.991169
Folic acid	Vitamin-related	hsa-miR-6131-5p	0.0682664	0	Yes	0.0348178	0.015197	0.154784	0.833335	0.925847	0.340254	0.979096	0.995247	0.951957
Folic acid	Vitamin-related	hsa-miR-11400-3p	0.0681495	0	No	0.0633603	0.148593	-0.00750469	0.701574	0.360151	0.963343	0.957891	0.903889	0.994349
Folic acid	Vitamin-related	hsa-miR-7849-3p	0.0679487	0	No	0.242308	-0.030394	-0.00806754	0.137219	0.852307	0.960595	0.681133	0.986125	0.994349
Folic acid	Vitamin-related	hsa-miR-7849-5p	0.0656265	0	No	0.244534	-0.0362101	-0.0114447	0.133533	0.824451	0.944123	0.678135	0.982441	0.992757
Folic acid	Vitamin-related	hsa-miR-6721-3p	0.065485	0	No	-0.0433198	0.0894934	0.150281	0.793435	0.582894	0.354656	0.973212	0.941127	0.953832
Folic acid	Vitamin-related	hsa-miR-18a-3p	0.0644465	0	No	0.180769	-0.0146341	0.0272045	0.270776	0.928586	0.86766	0.799139	0.995247	0.991169
Folic acid	Vitamin-related	hsa-miR-628-3p	0.0638771	0	No	0.254858	-0.166229	0.103002	0.117398	0.305297	0.52708	0.659089	0.901414	0.984406
Folic acid	Vitamin-related	hsa-miR-331-5p	0.0633982	0	No	0.0967611	-0.0769231	0.170356	0.557882	0.637086	0.293272	0.926255	0.957477	0.932366
Folic acid	Vitamin-related	hsa-miR-433-3p	0.0619104	0	No	0.110121	-0.199625	0.275235	0.504537	0.216838	0.0856303	0.904174	0.901414	0.812681
Folic acid	Vitamin-related	hsa-miR-493-3p	0.0599947	0	No	0.0315789	-0.13227	0.280675	0.84865	0.41587	0.0793768	0.981859	0.911874	0.800309
Folic acid	Vitamin-related	hsa-let-7f-1-3p	0.059631	0	No	-0.180769	0.284428	0.0752345	0.270776	0.0752759	0.644518	0.799139	0.864818	0.991169
Folic acid	Vitamin-related	hsa-miR-25-3p	0.0592377	0	No	-0.00202429	-0.00581614	0.185553	0.990242	0.971587	0.251663	0.997737	0.996477	0.932366
Folic acid	Vitamin-related	hsa-miR-3135b-3p	0.057926	0	No	0.131377	-0.0908068	0.133208	0.425325	0.577354	0.412542	0.877826	0.941127	0.960038
Folic acid	Vitamin-related	hsa-miR-338-5p	0.0563823	0	No	0.109109	0.082364	-0.0223265	0.508486	0.613378	0.891233	0.906383	0.951597	0.991169
Folic acid	Vitamin-related	hsa-miR-5193-5p	0.0557997	0	No	0.315992	-0.171482	0.0228893	0.0500306	0.290047	0.888508	0.549091	0.901414	0.991169
Folic acid	Vitamin-related	hsa-let-7e-5p	0.0552105	0	No	0.304656	-0.163227	0.0242026	0.0593248	0.314236	0.882155	0.566552	0.901414	0.991169
Folic acid	Vitamin-related	hsa-miR-539-5p	0.0544913	0	No	0.0623482	-0.0424015	0.143527	0.706127	0.795031	0.37694	0.958796	0.978273	0.954616
Folic acid	Vitamin-related	hsa-miR-6721-5p	0.0536849	0	No	-0.065587	0.0924953	0.134146	0.691594	0.570265	0.409228	0.957891	0.938183	0.960038
Folic acid	Vitamin-related	hsa-miR-26a-5p	0.0518136	0	No	-0.0423077	0.00938086	0.188368	0.79816	0.954187	0.244416	0.973581	0.996084	0.926634
Folic acid	Vitamin-related	hsa-miR-1285-3p	0.0515569	0	No	0.224089	0.000187617	-0.069606	0.170245	0.999083	0.669535	0.716273	0.999569	0.991169
Folic acid	Vitamin-related	hsa-miR-23b-5p	0.0514154	1	No	0.351619	-0.292495	0.095122	0.0281603	0.0670218	0.559319	0.457332	0.858801	0.985265
Folic acid	Vitamin-related	hsa-miR-1273h-5p	0.0505497	0	No	0.128947	-0.0461538	0.0688555	0.434009	0.777332	0.672899	0.881973	0.97734	0.991169
Folic acid	Vitamin-related	hsa-miR-16-2-3p	0.0491393	0	No	0.273684	-0.139962	0.0136961	0.0918133	0.389028	0.933153	0.621034	0.908661	0.992757
Folic acid	Vitamin-related	hsa-miR-485-5p	0.0490504	0	No	-0.0299595	-0.0947467	0.271857	0.856328	0.560877	0.0896998	0.98318	0.935423	0.819247
Folic acid	Vitamin-related	hsa-miR-543-5p	0.0489434	0	No	0.175911	-0.221951	0.192871	0.284079	0.168677	0.233114	0.807808	0.901414	0.92255
Folic acid	Vitamin-related	hsa-miR-100-5p	0.0485254	0	No	0.130567	0.0166979	-0.00168856	0.428209	0.918546	0.991749	0.879279	0.994111	0.997703
Folic acid	Vitamin-related	hsa-miR-664a-5p	0.0476416	0	No	0.0558704	-0.0559099	0.142964	0.735497	0.731854	0.378834	0.962764	0.971961	0.954945
Folic acid	Vitamin-related	hsa-miR-6507-5p	0.0473166	0	No	-0.240891	0.225704	0.157137	0.139603	0.161407	0.332875	0.684461	0.901414	0.948683
Folic acid	Vitamin-related	hsa-miR-16-5p	0.0463875	0	No	0.273684	-0.146341	0.0118199	0.0918133	0.367556	0.942294	0.621034	0.907116	0.992757
Folic acid	Vitamin-related	hsa-miR-21-5p	0.0446611	0	No	-0.0483806	0.151782	0.0305816	0.769921	0.349815	0.851405	0.968714	0.903889	0.991169
Folic acid	Vitamin-related	hsa-miR-378d-2-3p	0.0434005	0	No	-0.0487854	0.209944	-0.0309568	0.768049	0.193518	0.849603	0.968714	0.901414	0.991169
Folic acid	Vitamin-related	hsa-miR-125a-5p	0.0432754	1	No	0.405061	-0.183302	-0.0919325	0.0105279	0.257564	0.572624	0.371486	0.901414	0.986553
Folic acid	Vitamin-related	hsa-let-7a-5p	0.0430351	0	No	0.182389	-0.0369606	-0.0163227	0.266434	0.820872	0.920371	0.793786	0.981937	0.991169
Folic acid	Vitamin-related	hsa-miR-12136-3p	0.0390178	0	No	0.0433198	0.0984991	-0.0247655	0.793435	0.54539	0.879434	0.973212	0.931046	0.991169
Folic acid	Vitamin-related	hsa-let-7g-5p	0.0389421	0	No	-0.00850202	0.0452158	0.0801126	0.959032	0.781747	0.623143	0.997372	0.978273	0.991169
Folic acid	Vitamin-related	hsa-miR-505-3p	0.0349511	0	No	0.256073	-0.275797	0.124578	0.115601	0.0849662	0.443732	0.656114	0.872442	0.962731
Folic acid	Vitamin-related	hsa-miR-452-5p	0.0341891	0	Yes	0.0530364	0.0101313	0.0393996	0.748466	0.950526	0.809263	0.964425	0.996084	0.991169
Folic acid	Vitamin-related	hsa-miR-1299-5p	0.0334996	0	No	0.0734818	-0.120075	0.147092	0.656634	0.460504	0.365078	0.949036	0.912377	0.954616
Folic acid	Vitamin-related	hsa-miR-145-3p	0.0299348	0	No	0.265789	0.0247655	-0.20075	0.101962	0.879434	0.214204	0.633995	0.99075	0.91148
Folic acid	Vitamin-related	hsa-miR-130b-3p	0.0290148	0	No	0.27166	0.0705441	-0.255159	0.094338	0.66534	0.112054	0.625078	0.961285	0.850015
Folic acid	Vitamin-related	hsa-miR-1294-3p	0.028322	0	No	-0.0131579	-0.0459662	0.14409	0.936634	0.778215	0.375052	0.995075	0.978038	0.954616
Folic acid	Vitamin-related	hsa-miR-126-3p	0.027374	0	No	0.186437	0.075985	-0.1803	0.255782	0.64121	0.265574	0.787145	0.957477	0.932366
Folic acid	Vitamin-related	hsa-miR-323a-3p	0.0269066	0	No	0.0236842	-0.220826	0.277861	0.886199	0.170903	0.0825653	0.988591	0.901414	0.800309
Folic acid	Vitamin-related	hsa-miR-654-5p	0.0260821	0	No	-0.110121	-0.0971857	0.285553	0.504537	0.550787	0.0740786	0.904174	0.933027	0.791484
Folic acid	Vitamin-related	hsa-miR-143-3p	0.0251094	0	No	0.211538	0.0645403	-0.20075	0.196093	0.692357	0.214204	0.749401	0.96692	0.91148
Folic acid	Vitamin-related	hsa-miR-191-3p	0.0245976	1	No	0.308502	-0.322326	0.0876173	0.0560289	0.042517	0.59085	0.557524	0.837231	0.988384
Folic acid	Vitamin-related	hsa-miR-412-5p	0.0211031	1	No	-0.0927126	-0.229268	0.38529	0.57455	0.154714	0.0140832	0.928784	0.901414	0.584607
Folic acid	Vitamin-related	hsa-miR-29c-3p	0.0194069	0	No	-0.183806	0.277298	-0.035272	0.262673	0.0832148	0.828931	0.7909	0.870232	0.991169
Folic acid	Vitamin-related	hsa-miR-155-5p	0.0134426	0	No	-0.0744939	0.0742964	0.0405253	0.652202	0.648662	0.803918	0.948402	0.957883	0.991169
Folic acid	Vitamin-related	hsa-miR-99b-3p	0.0128419	0	No	0.149595	-0.0609756	-0.0500938	0.363374	0.708581	0.758868	0.8486	0.9703	0.991169
Folic acid	Vitamin-related	hsa-miR-1261-3p	0.0123729	0	No	-0.0696356	0.246529	-0.139775	0.673582	0.125147	0.38967	0.956227	0.901414	0.954947
Folic acid	Vitamin-related	hsa-miR-501-3p	0.0121787	0	No	-0.226316	0.0881801	0.174672	0.165927	0.588458	0.281032	0.714901	0.942387	0.932366
Folic acid	Vitamin-related	hsa-miR-151a-5p	0.012047	0	No	0.209312	0.0557223	-0.228893	0.200952	0.73272	0.155409	0.752906	0.971961	0.870735
Folic acid	Vitamin-related	hsa-miR-379-5p	0.0108604	0	No	-0.111134	-0.0990619	0.242777	0.500604	0.543085	0.131184	0.903143	0.931046	0.857011
Folic acid	Vitamin-related	hsa-let-7b-3p	0.00991903	0	No	0.00668016	-0.087242	0.110319	0.967806	0.592447	0.497983	0.997372	0.943463	0.97211
Folic acid	Vitamin-related	hsa-miR-629-5p	0.00900234	0	No	-0.0591093	0.135084	-0.0489681	0.720762	0.40593	0.764131	0.960128	0.911874	0.991169
Folic acid	Vitamin-related	hsa-miR-574-5p	0.00875547	0	No	0.315385	-0.269794	-0.0193246	0.0504969	0.0922593	0.905787	0.549091	0.881453	0.991169
Folic acid	Vitamin-related	hsa-miR-196b-5p	0.00785688	0	No	0.155466	-0.107692	-0.0242026	0.34463	0.508333	0.882155	0.842875	0.921331	0.991169
Folic acid	Vitamin-related	hsa-miR-25-5p	0.00766927	1	No	0.378543	-0.214071	-0.141463	0.0174887	0.184704	0.383911	0.414595	0.901414	0.954947
Folic acid	Vitamin-related	hsa-let-7f-5p	0.0062177	0	No	-0.273279	0.242214	0.0497186	0.092314	0.132107	0.760621	0.621034	0.901414	0.991169
Folic acid	Vitamin-related	hsa-miR-664a-3p	0.00510352	0	No	-0.19332	0.0347092	0.173921	0.238332	0.831621	0.283136	0.777855	0.98475	0.932366
Folic acid	Vitamin-related	hsa-miR-136-5p	0.00460156	0	No	-0.0190283	-0.145403	0.178236	0.908464	0.370669	0.271175	0.988944	0.908474	0.932366
Folic acid	Vitamin-related	hsa-miR-584-5p	0.00433495	0	No	0.0623482	-0.0596623	0.0103189	0.706127	0.71459	0.949611	0.958796	0.970695	0.992757
Folic acid	Vitamin-related	hsa-miR-486-3p	0.00273855	0	No	0.109717	-0.019137	-0.082364	0.506115	0.906697	0.613378	0.904174	0.994111	0.991169
Folic acid	Vitamin-related	hsa-miR-454-5p	0.00273526	0	No	0.22753	-0.206754	-0.0125704	0.163606	0.200529	0.938636	0.711253	0.901414	0.992757
Folic acid	Vitamin-related	hsa-miR-140-3p	0.00121293	0	No	-0.237449	0.200188	0.0409006	0.145521	0.215519	0.802139	0.688418	0.901414	0.991169
Folic acid	Vitamin-related	hsa-miR-625-3p	0.000154702	0	No	0.139676	-0.150657	0.0114447	0.396401	0.353442	0.944123	0.863357	0.903889	0.992757
Folic acid	Vitamin-related	hsa-miR-150-3p	-0.000984168	0	No	-0.173684	0.14878	0.0219512	0.290315	0.359538	0.89305	0.810778	0.903889	0.991169
Folic acid	Vitamin-related	hsa-miR-342-3p	-0.00194529	1	No	-0.364372	0.130019	0.228518	0.022578	0.42392	0.156106	0.43186	0.911874	0.874675
Folic acid	Vitamin-related	hsa-miR-548av-5p	-0.00300352	0	No	0.0896761	0.0896811	-0.188368	0.587197	0.582101	0.244416	0.933607	0.941127	0.926634
Folic acid	Vitamin-related	hsa-miR-877-5p	-0.00343636	0	No	0.197571	-0.154221	-0.0536585	0.227966	0.342034	0.742275	0.772431	0.903889	0.991169
Folic acid	Vitamin-related	hsa-miR-148b-5p	-0.003517	0	No	0.00708502	-0.0405253	0.0228893	0.965855	0.803918	0.888508	0.997372	0.978378	0.991169
Folic acid	Vitamin-related	hsa-miR-641-3p	-0.00368487	0	No	0.0925101	-0.104128	0.000562852	0.575389	0.52255	0.99725	0.928784	0.928111	0.99825
Folic acid	Vitamin-related	hsa-miR-185-3p	-0.00590336	0	No	0.052834	-0.00187617	-0.0686679	0.749396	0.990833	0.67374	0.964425	0.99907	0.991169
Folic acid	Vitamin-related	hsa-miR-181d-5p	-0.0064695	1	No	0.409109	-0.223265	-0.205253	0.00970859	0.166106	0.203889	0.371486	0.901414	0.90614
Folic acid	Vitamin-related	hsa-miR-30a-5p	-0.00696323	0	No	0.00425101	0.0333959	-0.0585366	0.979509	0.837905	0.719755	0.997372	0.985672	0.991169
Folic acid	Vitamin-related	hsa-miR-487a-5p	-0.00805758	0	No	-0.0599221	-0.139587	0.175337	0.71708	0.390313	0.279176	0.960128	0.908661	0.932366
Folic acid	Vitamin-related	hsa-miR-431-3p	-0.00850038	0	No	-0.184413	-0.0332083	0.19212	0.261072	0.838804	0.234973	0.7909	0.985672	0.922569
Folic acid	Vitamin-related	hsa-miR-143-5p	-0.00854317	0	No	0.177935	-0.0332083	-0.170356	0.278485	0.838804	0.293272	0.804859	0.985672	0.932366
Folic acid	Vitamin-related	hsa-miR-1275-3p	-0.00885916	0	No	-0.0811741	0.15272	-0.0981238	0.623249	0.34681	0.54693	0.942328	0.903889	0.984406
Folic acid	Vitamin-related	hsa-miR-362-5p	-0.00919325	0	No	0.0769231	0.0365854	-0.141088	0.641612	0.822661	0.385186	0.946634	0.982441	0.954947
Folic acid	Vitamin-related	hsa-miR-32-3p	-0.00958165	0	No	-0.0441296	0.0739212	-0.0585366	0.78966	0.650322	0.719755	0.973212	0.957883	0.991169
Folic acid	Vitamin-related	hsa-miR-378c-3p	-0.010235	0	No	-0.13502	0.138086	-0.0337711	0.412484	0.395479	0.836109	0.87088	0.908661	0.991169
Folic acid	Vitamin-related	hsa-miR-493-5p	-0.010737	0	No	-0.00688259	-0.193621	0.168293	0.966831	0.231266	0.299246	0.997372	0.901414	0.932366
Folic acid	Vitamin-related	hsa-miR-4433b-5p	-0.0113772	0	No	0.0925101	-0.0545966	-0.072045	0.575389	0.737927	0.658649	0.928784	0.972853	0.991169
Folic acid	Vitamin-related	hsa-miR-486-5p	-0.0116652	0	No	0.08583	-0.0478424	-0.0729831	0.603392	0.769404	0.65448	0.938478	0.976363	0.991169
Folic acid	Vitamin-related	hsa-miR-411-3p	-0.0123696	0	No	-0.0635628	-0.138837	0.165291	0.700665	0.392891	0.308073	0.957891	0.908661	0.940053
Folic acid	Vitamin-related	hsa-miR-370-3p	-0.013757	0	No	-0.0512146	-0.196435	0.206379	0.756841	0.224424	0.201365	0.966793	0.901414	0.904243
Folic acid	Vitamin-related	hsa-miR-323b-3p	-0.0139462	0	No	-0.153846	-0.0750469	0.187054	0.34974	0.645346	0.24778	0.845266	0.957477	0.930768
Folic acid	Vitamin-related	hsa-miR-769-5p	-0.0141404	0	No	-0.187449	0.269794	-0.124765	0.253164	0.0922593	0.443041	0.787145	0.881453	0.962731
Folic acid	Vitamin-related	hsa-miR-556-5p	-0.0144169	0	No	0.0704453	-0.0146341	-0.0990619	0.67	0.928586	0.543085	0.954845	0.995247	0.984406
Folic acid	Vitamin-related	hsa-miR-550a-3-5p	-0.0170353	0	No	0.0836032	-0.137523	0.00281426	0.612855	0.397427	0.98625	0.939711	0.908661	0.997237
Folic acid	Vitamin-related	hsa-miR-548k-3p	-0.0171225	0	No	0.0825911	0.0517824	-0.185741	0.617177	0.750994	0.251176	0.941573	0.97536	0.932366
Folic acid	Vitamin-related	hsa-miR-98-3p	-0.018003	1	No	-0.356073	0.230206	0.0718574	0.026094	0.152987	0.659484	0.442532	0.901414	0.991169
Folic acid	Vitamin-related	hsa-miR-30c-5p	-0.0182565	0	No	0.307895	-0.0787992	-0.283865	0.0565393	0.628869	0.0758803	0.557524	0.955793	0.800309
Folic acid	Vitamin-related	hsa-miR-22-5p	-0.0184787	0	No	0.0834008	0.0902439	-0.229081	0.613718	0.579725	0.155061	0.939723	0.941127	0.870735
Folic acid	Vitamin-related	hsa-miR-424-3p	-0.0192011	0	No	0.0819838	-0.111632	-0.027955	0.619776	0.492849	0.864043	0.942295	0.917802	0.991169
Folic acid	Vitamin-related	hsa-miR-301a-5p	-0.0193493	0	No	0.0297571	0.106942	-0.194747	0.857289	0.51131	0.228512	0.98318	0.921331	0.918299
Folic acid	Vitamin-related	hsa-miR-181a-5p	-0.0194513	0	No	0.012753	0.131144	-0.202251	0.93858	0.419884	0.210726	0.995337	0.911874	0.91148
Folic acid	Vitamin-related	hsa-miR-194-3p	-0.0195369	0	No	-0.162551	0.0649156	0.0390244	0.322812	0.690657	0.811046	0.833629	0.96692	0.991169
Folic acid	Vitamin-related	hsa-miR-92b-3p	-0.0197574	0	No	0.038664	-0.0724203	-0.0255159	0.815227	0.65698	0.875808	0.976185	0.959349	0.991169
Folic acid	Vitamin-related	hsa-miR-3928-3p	-0.0208815	0	No	-0.0202429	0.163039	-0.205441	0.902648	0.3148	0.203467	0.988944	0.901414	0.90614
Folic acid	Vitamin-related	hsa-miR-432-5p	-0.0212946	0	No	-0.15	-0.131332	0.217448	0.362062	0.419214	0.177707	0.8486	0.911874	0.884063
Folic acid	Vitamin-related	hsa-miR-134-5p	-0.0238949	0	No	-0.169433	-0.147467	0.245216	0.302464	0.363842	0.127236	0.818161	0.906749	0.853916
Folic acid	Vitamin-related	hsa-miR-148a-3p	-0.0247918	0	No	-0.165182	-0.019137	0.109944	0.314933	0.906697	0.499455	0.825971	0.994111	0.97211
Folic acid	Vitamin-related	hsa-miR-550a-3p	-0.0273757	0	No	0.0955466	-0.0986867	-0.0789869	0.562859	0.544621	0.62805	0.926255	0.931046	0.991169
Folic acid	Vitamin-related	hsa-miR-335-3p	-0.0276061	0	No	-0.0651822	0.0474672	-0.0651032	0.693405	0.771164	0.689808	0.957891	0.976644	0.991169
Folic acid	Vitamin-related	hsa-miR-548o-5p	-0.0286363	0	No	-0.0817814	0.0741088	-0.0782364	0.620644	0.649492	0.631329	0.942295	0.957883	0.991169
Folic acid	Vitamin-related	hsa-miR-1304-3p	-0.0289786	2	No	-0.436842	0.350657	-0.000750469	0.00542694	0.0265282	0.996333	0.312365	0.830821	0.997703
Folic acid	Vitamin-related	hsa-miR-766-3p	-0.0304236	0	No	-0.262753	0.175422	-0.00393996	0.106085	0.278938	0.98075	0.639713	0.901414	0.996267
Folic acid	Vitamin-related	hsa-miR-183-5p	-0.0313354	2	No	-0.42834	0.37242	-0.0380863	0.00651919	0.0179553	0.815509	0.327301	0.830821	0.991169
Folic acid	Vitamin-related	hsa-miR-382-5p	-0.0315213	0	No	-0.194939	-0.145028	0.245403	0.234346	0.371918	0.126936	0.777855	0.908661	0.853916
Folic acid	Vitamin-related	hsa-miR-378i-3p	-0.0323771	0	No	-0.140283	0.080863	-0.0377111	0.394331	0.619881	0.817296	0.86141	0.952329	0.991169
Folic acid	Vitamin-related	hsa-miR-150-5p	-0.0331589	0	No	-0.274899	0.139587	0.0358349	0.0903237	0.390313	0.826242	0.620958	0.908661	0.991169
Folic acid	Vitamin-related	hsa-miR-1307-5p	-0.0386689	0	No	-0.146964	0.0906191	-0.0596623	0.371971	0.578144	0.71459	0.852631	0.941127	0.991169
Folic acid	Vitamin-related	hsa-miR-1185-3p	-0.0405451	0	No	-0.0238866	-0.202251	0.104503	0.885233	0.210726	0.521044	0.988591	0.901414	0.982297
Folic acid	Vitamin-related	hsa-miR-1185-5p	-0.0405451	0	No	-0.0238866	-0.202251	0.104503	0.885233	0.210726	0.521044	0.988591	0.901414	0.982297
Folic acid	Vitamin-related	hsa-miR-548av-3p	-0.0405747	0	No	-0.0866397	0.080863	-0.115947	0.599966	0.619881	0.476173	0.937454	0.952329	0.971255
Folic acid	Vitamin-related	hsa-miR-24-2-5p	-0.0407097	0	Yes	-0.00242915	-0.0403377	-0.0793621	0.98829	0.804809	0.626412	0.997372	0.978378	0.991169
Folic acid	Vitamin-related	hsa-miR-889-3p	-0.0415358	0	No	-0.18502	-0.0677298	0.128143	0.259477	0.677955	0.430695	0.7909	0.964369	0.960038
Folic acid	Vitamin-related	hsa-miR-484-3p	-0.0428014	0	No	0.0989879	-0.136585	-0.0908068	0.548812	0.400685	0.577354	0.923374	0.909679	0.987633
Folic acid	Vitamin-related	hsa-miR-28-5p	-0.0432919	0	No	0.199393	-0.116698	-0.21257	0.22362	0.473303	0.187875	0.768671	0.913157	0.898354
Folic acid	Vitamin-related	hsa-miR-24-3p	-0.0436671	0	No	0.00708502	-0.0418386	-0.0962477	0.965855	0.797694	0.554658	0.997372	0.978378	0.985265
Folic acid	Vitamin-related	hsa-miR-151b-5p	-0.0437231	0	No	0.0406883	-0.112946	-0.0589118	0.805734	0.487742	0.718032	0.974557	0.915951	0.991169
Folic acid	Vitamin-related	hsa-miR-1296-5p	-0.0447138	0	No	-0.158907	0.0330206	-0.00825516	0.333922	0.839703	0.95968	0.838959	0.985672	0.994349
Folic acid	Vitamin-related	hsa-miR-369-5p	-0.0448718	0	No	-0.0884615	-0.205066	0.158912	0.59229	0.204311	0.327373	0.934938	0.901414	0.943831
Folic acid	Vitamin-related	hsa-miR-22-3p	-0.0449607	0	No	0.184818	-0.069606	-0.250094	0.260008	0.669535	0.119607	0.7909	0.962987	0.853916
Folic acid	Vitamin-related	hsa-miR-221-3p	-0.0484991	0	No	0.142308	-0.299812	0.0120075	0.387474	0.0601699	0.941379	0.858379	0.857344	0.992757
Folic acid	Vitamin-related	hsa-miR-651-5p	-0.0498025	0	Yes	-0.0342105	-0.0105066	-0.10469	0.836202	0.948696	0.520292	0.979658	0.996084	0.981676
Folic acid	Vitamin-related	hsa-miR-425-5p	-0.0512244	0	No	-0.184818	0.118949	-0.0878049	0.260008	0.46475	0.590053	0.7909	0.912377	0.988384
Folic acid	Vitamin-related	hsa-miR-548o	-0.0538297	0	No	-0.0736842	0.0195122	-0.107317	0.655747	0.904876	0.50982	0.949002	0.994111	0.976222
Folic acid	Vitamin-related	hsa-miR-548c-5p, hsa-miR-548o-2-5p, hsa-miR-548am-5p	-0.0557256	0	Yes	-0.159109	-0.00769231	-0.000375235	0.333299	0.962427	0.998167	0.838352	0.996084	0.998682
Folic acid	Vitamin-related	hsa-miR-654-3p	-0.0560465	0	No	-0.195344	-0.142026	0.169231	0.233357	0.382002	0.296521	0.777855	0.908661	0.932366
Folic acid	Vitamin-related	hsa-miR-2355-3p	-0.0608127	0	No	-0.0856275	0.118762	-0.215572	0.60425	0.46546	0.181571	0.938478	0.912377	0.892826
Folic acid	Vitamin-related	hsa-miR-329-5p	-0.0613097	0	No	-0.0572874	-0.22045	0.0938086	0.729039	0.171649	0.56478	0.961019	0.901414	0.985265
Folic acid	Vitamin-related	hsa-miR-127-5p	-0.0614084	0	No	-0.20749	-0.119512	0.142777	0.20499	0.462625	0.379466	0.755471	0.912377	0.954945
Folic acid	Vitamin-related	hsa-miR-369-3p	-0.0621737	0	No	-0.0696356	-0.146717	0.0298311	0.673582	0.366316	0.855013	0.956227	0.906846	0.991169
Folic acid	Vitamin-related	hsa-miR-10399-5p	-0.0625407	0	No	-0.141093	0.0977486	-0.144278	0.39158	0.548471	0.374424	0.86032	0.932364	0.954616
Folic acid	Vitamin-related	hsa-miR-30c-1-3p	-0.0631727	0	No	0.171457	-0.104315	-0.25666	0.296639	0.521797	0.109887	0.813697	0.92746	0.850015
Folic acid	Vitamin-related	hsa-miR-3120-3p	-0.0643313	1	No	0.234211	-0.0440901	-0.383114	0.151257	0.787053	0.0146831	0.695055	0.978273	0.584607
Folic acid	Vitamin-related	hsa-miR-103b-3p	-0.0644054	0	No	0.100405	-0.177674	-0.115947	0.543076	0.272716	0.476173	0.921915	0.901414	0.971255
Folic acid	Vitamin-related	hsa-miR-136-3p	-0.0680178	0	No	-0.245142	-0.0557223	0.0968105	0.132541	0.73272	0.552334	0.678135	0.971961	0.985265
Folic acid	Vitamin-related	hsa-miR-485-3p	-0.0681956	0	No	0.0244939	-0.246154	0.0170732	0.882335	0.125741	0.916722	0.988422	0.901414	0.991169
Folic acid	Vitamin-related	hsa-miR-758-3p	-0.0690892	0	No	-0.173684	-0.129456	0.0958724	0.290315	0.425947	0.556209	0.810778	0.911874	0.985265
Folic acid	Vitamin-related	hsa-miR-605-3p	-0.072547	0	No	0.0589069	-0.106567	-0.169981	0.72168	0.512801	0.294353	0.960128	0.922665	0.932366
Folic acid	Vitamin-related	hsa-miR-381-3p	-0.0758616	0	No	-0.0410931	-0.204503	0.0180113	0.803839	0.205583	0.912164	0.974484	0.901414	0.991169
Folic acid	Vitamin-related	hsa-miR-145-5p	-0.0767848	0	No	-0.171255	0.0754221	-0.134522	0.297218	0.64369	0.407907	0.813762	0.957477	0.960013
Folic acid	Vitamin-related	hsa-miR-132-3p	-0.0768243	0	No	-0.203644	0.0242026	-0.0510319	0.213699	0.882155	0.754491	0.761918	0.991841	0.991169
Folic acid	Vitamin-related	hsa-miR-194-1-3p	-0.0769181	0	No	-0.292105	0.150094	-0.088743	0.0711642	0.355264	0.586071	0.589301	0.903889	0.988384
Folic acid	Vitamin-related	hsa-miR-500a-3p	-0.0771913	0	No	-0.275101	0.0302064	0.0133208	0.0900772	0.853209	0.93498	0.620234	0.986372	0.992757
Folic acid	Vitamin-related	hsa-miR-1304-5p	-0.0780257	0	Yes	-0.0323887	-0.154597	-0.0470919	0.844816	0.340847	0.772925	0.980781	0.903889	0.991169
Folic acid	Vitamin-related	hsa-miR-345-5p	-0.0783631	0	No	-0.187247	0.11257	-0.160413	0.253686	0.489198	0.322766	0.787145	0.916849	0.943443
Folic acid	Vitamin-related	hsa-miR-431-5p	-0.0789671	0	No	-0.253036	-0.149343	0.165478	0.120133	0.357703	0.307516	0.662227	0.903889	0.940053
Folic acid	Vitamin-related	hsa-miR-411-5p	-0.0801636	0	No	-0.12004	-0.149156	0.0287054	0.466674	0.358314	0.860429	0.893554	0.903889	0.991169
Folic acid	Vitamin-related	hsa-miR-30b-3p	-0.0810391	0	No	0.303036	-0.290244	-0.25591	0.0607579	0.0692498	0.110967	0.568335	0.858801	0.850015
Folic acid	Vitamin-related	hsa-miR-495-3p	-0.084696	0	No	-0.144332	-0.165478	0.0557223	0.380688	0.307516	0.73272	0.857098	0.901414	0.991169
Folic acid	Vitamin-related	hsa-miR-548ax	-0.0864866	0	Yes	-0.169028	-0.000187617	-0.0902439	0.303638	0.999083	0.579725	0.818161	0.999569	0.988384
Folic acid	Vitamin-related	hsa-miR-576-3p	-0.088269	0	No	-0.172874	0.15985	-0.251782	0.292605	0.324489	0.117048	0.813003	0.901414	0.853789
Folic acid	Vitamin-related	hsa-miR-1260a-3p	-0.0891133	0	No	0.0694332	-0.201501	-0.135272	0.674478	0.21246	0.405273	0.956263	0.901414	0.959377
Folic acid	Vitamin-related	hsa-miR-744-3p	-0.0902669	0	No	-0.313765	0.174109	-0.131144	0.0517573	0.282609	0.419884	0.5512	0.901414	0.960038
Folic acid	Vitamin-related	hsa-miR-191-5p	-0.0907212	0	No	0.0291498	-0.190056	-0.111257	0.860172	0.240135	0.494313	0.98379	0.901414	0.97211
Folic acid	Vitamin-related	hsa-miR-339-5p	-0.090731	0	No	-0.28664	0.150094	-0.135647	0.0768677	0.355264	0.403959	0.598723	0.903889	0.959377
Folic acid	Vitamin-related	hsa-miR-374a-3p	-0.0910388	0	No	-0.201822	0.0553471	-0.126642	0.217913	0.734455	0.436158	0.763695	0.971961	0.960935
Folic acid	Vitamin-related	hsa-miR-130a-3p	-0.0914404	0	No	-0.236235	0.0731707	-0.111257	0.147653	0.653648	0.494313	0.688418	0.958473	0.97211
Folic acid	Vitamin-related	hsa-miR-1277-5p	-0.0914766	0	Yes	-0.124899	-0.0365854	-0.112946	0.448697	0.822661	0.487742	0.887695	0.982441	0.97211
Folic acid	Vitamin-related	hsa-miR-382-3p	-0.0926698	0	No	-0.309717	-0.017636	0.0493433	0.055019	0.913987	0.762375	0.55604	0.994111	0.991169
Folic acid	Vitamin-related	hsa-miR-1302	-0.0935519	0	No	-0.251012	0.0196998	-0.0493433	0.123228	0.903966	0.762375	0.66463	0.994111	0.991169
Folic acid	Vitamin-related	hsa-miR-29c-5p	-0.0939238	1	No	-0.376518	-0.00525328	0.1	0.0181505	0.974335	0.539253	0.418262	0.996581	0.984406
Folic acid	Vitamin-related	hsa-miR-200c-3p	-0.0947023	0	No	0.140283	-0.265291	-0.159099	0.394331	0.0980389	0.326795	0.86141	0.891268	0.943831
Folic acid	Vitamin-related	hsa-miR-576-5p	-0.0955548	1	No	-0.384413	-0.00337711	0.101126	0.0156831	0.9835	0.534673	0.404319	0.996727	0.984406
Folic acid	Vitamin-related	hsa-miR-146a-3p	-0.0978346	0	No	-0.0445344	-0.267592	0.0186231	0.787774	0.0950509	0.909192	0.973212	0.891268	0.991169
Folic acid	Vitamin-related	hsa-miR-363-3p	-0.099368	0	No	-0.204858	0.106942	-0.200188	0.210922	0.51131	0.215519	0.75981	0.921331	0.91148
Folic acid	Vitamin-related	hsa-miR-1260b-3p	-0.102138	0	Yes	-0.041498	-0.195685	-0.0692308	0.801945	0.226234	0.671216	0.974131	0.901414	0.991169
Folic acid	Vitamin-related	hsa-miR-942-5p	-0.103431	0	Yes	-0.0791498	-0.160225	-0.0709193	0.631966	0.323339	0.663665	0.944135	0.901414	0.991169
Folic acid	Vitamin-related	hsa-miR-186-5p	-0.10395	0	No	-0.131174	0.0724203	-0.253096	0.426045	0.65698	0.115086	0.878074	0.959349	0.850022
Folic acid	Vitamin-related	hsa-miR-590-3p	-0.105653	0	No	-0.301012	0.0178236	-0.0337711	0.0625878	0.913075	0.836109	0.569758	0.994111	0.991169
Folic acid	Vitamin-related	hsa-miR-27a-3p	-0.106423	0	Yes	-0.0787449	-0.0354597	-0.205066	0.633716	0.828034	0.204311	0.9445	0.982684	0.90614
Folic acid	Vitamin-related	hsa-miR-374b-3p	-0.107847	0	Yes	-0.178138	-0.0354597	-0.109944	0.27793	0.828034	0.499455	0.804577	0.982684	0.97211
Folic acid	Vitamin-related	hsa-miR-19a-3p	-0.107946	0	Yes	-0.0821862	-0.030394	-0.211257	0.618909	0.852307	0.190682	0.942089	0.986125	0.898354
Folic acid	Vitamin-related	hsa-miR-148b-3p	-0.109045	0	No	-0.309312	0.0512195	-0.0690432	0.055354	0.753616	0.672057	0.557091	0.97536	0.991169
Folic acid	Vitamin-related	hsa-miR-409-5p	-0.10969	0	No	-0.310121	-0.111069	0.0921201	0.0546856	0.495046	0.571837	0.55604	0.9183	0.986553
Folic acid	Vitamin-related	hsa-miR-101-5p	-0.109741	0	No	-0.253239	0.0317073	-0.107692	0.119827	0.846	0.508333	0.662227	0.985672	0.976222
Folic acid	Vitamin-related	hsa-miR-142-3p	-0.112026	0	Yes	-0.10587	-0.0448405	-0.185366	0.521226	0.783515	0.252152	0.911342	0.978273	0.932366
Folic acid	Vitamin-related	hsa-miR-181b-3p	-0.112197	0	Yes	-0.0564777	-0.139587	-0.140525	0.732727	0.390313	0.387104	0.961717	0.908661	0.954947
Folic acid	Vitamin-related	hsa-miR-379-3p	-0.112353	0	No	-0.268016	-0.133771	0.064728	0.0990164	0.410552	0.691507	0.630265	0.911874	0.991169
Folic acid	Vitamin-related	hsa-miR-21-3p	-0.114257	0	No	-0.312753	0.128705	-0.158724	0.0525578	0.428657	0.327952	0.552677	0.911874	0.945566
Folic acid	Vitamin-related	hsa-miR-494-3p	-0.115592	0	No	-0.231579	-0.191745	0.0765478	0.156038	0.235906	0.638734	0.697573	0.901414	0.991169
Folic acid	Vitamin-related	hsa-miR-18a-5p	-0.115864	0	Yes	-0.0811741	-0.00900563	-0.257411	0.623249	0.956018	0.108816	0.942328	0.996084	0.850015
Folic acid	Vitamin-related	hsa-miR-874-3p	-0.117343	0	Yes	-0.0161943	-0.269981	-0.0658537	0.922052	0.0920244	0.686414	0.992666	0.881453	0.991169
Folic acid	Vitamin-related	hsa-miR-140-5p	-0.118867	0	Yes	-0.0838057	-0.0133208	-0.259475	0.611992	0.93498	0.10591	0.939536	0.996084	0.845882
Folic acid	Vitamin-related	hsa-miR-410-3p	-0.121319	0	No	-0.220243	-0.160225	0.0165103	0.177891	0.323339	0.919458	0.725265	0.901414	0.991169
Folic acid	Vitamin-related	hsa-miR-421-5p	-0.121588	0	Yes	-0.0184211	-0.142777	-0.203565	0.911374	0.379466	0.207715	0.989781	0.908661	0.909198
Folic acid	Vitamin-related	hsa-miR-337-3p	-0.121885	0	Yes	-0.210121	-0.145591	-0.00994371	0.199175	0.370045	0.951441	0.752022	0.908474	0.992757
Folic acid	Vitamin-related	hsa-miR-454-3p	-0.121966	0	Yes	-0.0390688	-0.166041	-0.160788	0.813327	0.305851	0.32162	0.976185	0.901414	0.943443
Folic acid	Vitamin-related	hsa-miR-152-3p	-0.122512	0	Yes	-0.0819838	-0.223077	-0.0624765	0.619776	0.166471	0.701734	0.942295	0.901414	0.991169
Folic acid	Vitamin-related	hsa-miR-502-3p	-0.123189	0	Yes	-0.278947	-0.0763602	-0.0142589	0.0854926	0.639559	0.930412	0.611501	0.957477	0.992757
Folic acid	Vitamin-related	hsa-miR-126-5p	-0.123498	0	No	-0.281377	0.145966	-0.235084	0.0826916	0.368799	0.144232	0.607636	0.907116	0.860209
Folic acid	Vitamin-related	hsa-miR-660-5p	-0.124313	1	No	-0.384008	0.211445	-0.200375	0.0158024	0.190279	0.21508	0.404319	0.901414	0.91148
Folic acid	Vitamin-related	hsa-miR-197-3p	-0.124851	0	Yes	-0.0906883	-0.149531	-0.134334	0.582968	0.357092	0.408568	0.9321	0.903889	0.960038
Folic acid	Vitamin-related	hsa-miR-26b-3p	-0.126061	0	No	0.0135628	-0.249719	-0.142026	0.934689	0.120181	0.382002	0.994571	0.901414	0.954947
Folic acid	Vitamin-related	hsa-miR-539-3p	-0.127493	0	Yes	-0.122065	-0.243527	-0.0168856	0.459138	0.129959	0.917634	0.890504	0.901414	0.991169
Folic acid	Vitamin-related	hsa-miR-425-3p	-0.127497	0	No	-0.268421	0.0529081	-0.166979	0.0984879	0.745759	0.303088	0.630265	0.974919	0.93804
Folic acid	Vitamin-related	hsa-miR-146a-5p	-0.127869	1	No	-0.0785425	0.058349	-0.363415	0.634591	0.720617	0.0211672	0.944866	0.970695	0.622671
Folic acid	Vitamin-related	hsa-let-7f-2-3p	-0.128072	1	No	-0.425304	0.0500938	-0.00900563	0.00695276	0.758868	0.956018	0.339374	0.976363	0.993661
Folic acid	Vitamin-related	hsa-miR-32-5p	-0.12808	0	Yes	-0.1	-0.152533	-0.131707	0.544712	0.34741	0.417875	0.921915	0.903889	0.960038
Folic acid	Vitamin-related	hsa-miR-144-3p	-0.128273	1	No	-0.369433	0.0988743	-0.114259	0.0206347	0.543853	0.482663	0.42359	0.931046	0.971974
Folic acid	Vitamin-related	hsa-miR-1250-5p	-0.129787	1	No	-0.382794	0.0628518	-0.0694184	0.0161648	0.700026	0.670376	0.405783	0.968535	0.991169
Folic acid	Vitamin-related	hsa-miR-361-5p	-0.129904	0	Yes	-0.138866	-0.143152	-0.107692	0.399172	0.378202	0.508333	0.864701	0.908661	0.976222
Folic acid	Vitamin-related	hsa-miR-324-3p	-0.130042	1	No	-0.406073	0.0272045	-0.011257	0.0103177	0.86766	0.945037	0.371486	0.988738	0.992757
Folic acid	Vitamin-related	hsa-miR-148a-5p	-0.131796	0	Yes	-0.25749	-0.126454	-0.0114447	0.113531	0.436844	0.944123	0.653656	0.912377	0.992757
Folic acid	Vitamin-related	hsa-miR-625-5p	-0.133598	0	Yes	-0.0621457	-0.189681	-0.148968	0.707038	0.241082	0.358925	0.958796	0.901414	0.954196
Folic acid	Vitamin-related	hsa-miR-30e-5p	-0.133687	0	No	-0.181174	0.0636023	-0.28349	0.269686	0.696614	0.0762852	0.798337	0.967432	0.800309
Folic acid	Vitamin-related	hsa-miR-181a-3p	-0.133819	0	Yes	-0.160931	-0.0692308	-0.171295	0.327721	0.671216	0.290583	0.833629	0.962987	0.932366
Folic acid	Vitamin-related	hsa-miR-142-5p	-0.133934	0	No	-0.283603	0.0257036	-0.143902	0.0801872	0.874902	0.375681	0.606062	0.990179	0.954616
Folic acid	Vitamin-related	hsa-miR-598-3p	-0.13436	0	Yes	-0.172874	-0.0485929	-0.181614	0.292605	0.765887	0.26205	0.813003	0.976363	0.932366
Folic acid	Vitamin-related	hsa-miR-199a-3p, hsa-miR-199b-3p	-0.136526	0	Yes	-0.143725	-0.107317	-0.158537	0.382716	0.50982	0.328531	0.857098	0.921331	0.945566
Folic acid	Vitamin-related	hsa-miR-27b-3p	-0.137777	0	No	-0.282186	0.024015	-0.155159	0.081774	0.883062	0.33907	0.607326	0.992076	0.951583
Folic acid	Vitamin-related	hsa-miR-374a-5p	-0.138667	0	No	-0.221255	0.0174484	-0.212195	0.175855	0.914898	0.188674	0.722668	0.994111	0.898354
Folic acid	Vitamin-related	hsa-miR-331-3p	-0.141842	1	Yes	-0.382186	-0.00581614	-0.0375235	0.0163486	0.971587	0.818189	0.409227	0.996477	0.991169
Folic acid	Vitamin-related	hsa-miR-199a-5p	-0.143861	0	Yes	-0.118826	-0.172795	-0.139962	0.471228	0.286312	0.389028	0.893727	0.901414	0.954947
Folic acid	Vitamin-related	hsa-miR-1287-5p	-0.14477	0	No	0.00546559	-0.186304	-0.253471	0.973657	0.249717	0.114531	0.997372	0.901414	0.850022
Folic acid	Vitamin-related	hsa-miR-144-5p	-0.147686	1	No	-0.419231	0.0142589	-0.0380863	0.0078948	0.930412	0.815509	0.350657	0.995247	0.991169
Folic acid	Vitamin-related	hsa-miR-106a-5p	-0.149064	0	Yes	-0.11417	-0.136961	-0.19606	0.488898	0.39938	0.225328	0.898068	0.908661	0.913939
Folic acid	Vitamin-related	hsa-miR-487b-3p	-0.150227	0	No	-0.305466	-0.175797	0.0305816	0.0586184	0.277894	0.851405	0.564098	0.901414	0.991169
Folic acid	Vitamin-related	hsa-miR-199b-5p	-0.151326	1	No	-0.447976	0.126829	-0.132833	0.00423843	0.435473	0.413871	0.303857	0.911933	0.960038
Folic acid	Vitamin-related	hsa-miR-185-5p	-0.151331	0	Yes	-0.148178	-0.160788	-0.145028	0.367988	0.32162	0.371918	0.850379	0.901414	0.954616
Folic acid	Vitamin-related	hsa-miR-30d-3p	-0.151939	0	Yes	-0.219231	-0.101313	-0.135272	0.179943	0.533911	0.405273	0.728561	0.930794	0.959377
Folic acid	Vitamin-related	hsa-miR-93-5p	-0.153188	0	Yes	-0.124291	-0.166229	-0.169043	0.450923	0.305297	0.297065	0.888697	0.901414	0.932366
Folic acid	Vitamin-related	hsa-miR-223-3p	-0.154526	1	No	-0.417611	0.0666041	-0.11257	0.00816378	0.683026	0.489198	0.351604	0.966319	0.97211
Folic acid	Vitamin-related	hsa-miR-671-5p	-0.157355	0	No	0.0048583	-0.205253	-0.27167	0.976583	0.203889	0.0899302	0.997372	0.901414	0.819247
Folic acid	Vitamin-related	hsa-miR-29a-3p	-0.158639	1	No	-0.486235	0.109756	-0.0994371	0.00169871	0.500192	0.541551	0.293377	0.921331	0.984406
Folic acid	Vitamin-related	hsa-miR-107-5p	-0.158971	0	Yes	-0.156275	-0.136961	-0.183677	0.342092	0.39938	0.256574	0.840967	0.908661	0.932366
Folic acid	Vitamin-related	hsa-miR-1249-3p	-0.159771	0	Yes	-0.189069	-0.274109	-0.0161351	0.249012	0.0869706	0.921283	0.786137	0.8786	0.991169
Folic acid	Vitamin-related	hsa-miR-20a-5p	-0.161805	0	Yes	-0.057085	-0.228143	-0.200188	0.72996	0.156805	0.215519	0.961019	0.901414	0.91148
Folic acid	Vitamin-related	hsa-miR-574-3p	-0.164957	1	No	-0.365789	-0.217636	0.0885553	0.0220191	0.177324	0.586866	0.43183	0.901414	0.988384
Folic acid	Vitamin-related	hsa-miR-450b-5p	-0.16631	0	No	-0.259717	0.0172608	-0.256473	0.110334	0.91581	0.110156	0.650162	0.994111	0.850015
Folic acid	Vitamin-related	hsa-miR-548ad-5p	-0.167595	0	Yes	-0.222672	-0.0666041	-0.213508	0.173034	0.683026	0.185889	0.718805	0.966319	0.89791
Folic acid	Vitamin-related	hsa-miR-628-5p	-0.168566	0	Yes	-0.259919	-0.166792	-0.0789869	0.110047	0.303639	0.62805	0.649777	0.901414	0.991169
Folic acid	Vitamin-related	hsa-miR-30b-5p	-0.168582	1	No	-0.432389	0.0448405	-0.118199	0.00597749	0.783515	0.467592	0.326201	0.978273	0.968861
Folic acid	Vitamin-related	hsa-miR-374b-5p	-0.171569	1	No	-0.347166	0.0142589	-0.181801	0.0303599	0.930412	0.261549	0.466893	0.995247	0.932366
Folic acid	Vitamin-related	hsa-miR-106b-5p	-0.173399	0	No	-0.23502	0.00731707	-0.292495	0.149808	0.964258	0.0670218	0.692015	0.996084	0.78496
Folic acid	Vitamin-related	hsa-miR-326-5p	-0.173984	1	No	-0.415385	0.0440901	-0.150657	0.00854644	0.787053	0.353442	0.358835	0.978273	0.953832
Folic acid	Vitamin-related	hsa-miR-376c-3p	-0.175266	0	Yes	-0.303846	-0.101126	-0.120826	0.060038	0.534673	0.457686	0.568335	0.930794	0.96684
Folic acid	Vitamin-related	hsa-miR-17-5p	-0.175623	0	Yes	-0.0748988	-0.212758	-0.239212	0.650432	0.187477	0.137117	0.948402	0.901414	0.859103
Folic acid	Vitamin-related	hsa-miR-340-5p	-0.17622	1	Yes	-0.330162	-0.0324578	-0.166041	0.0400981	0.842401	0.305851	0.511324	0.985672	0.9384
Folic acid	Vitamin-related	hsa-miR-7977-3p	-0.177405	0	Yes	-0.217206	-0.115385	-0.199625	0.184098	0.478331	0.216838	0.732888	0.913377	0.91148
Folic acid	Vitamin-related	hsa-miR-656-3p	-0.180708	0	Yes	-0.31417	-0.193996	-0.0339587	0.0514398	0.230345	0.835211	0.5512	0.901414	0.991169
Folic acid	Vitamin-related	hsa-miR-1-5p	-0.183702	0	Yes	-0.162551	-0.275797	-0.112758	0.322812	0.0849662	0.48847	0.833629	0.872442	0.97211
Folic acid	Vitamin-related	hsa-miR-15a-5p	-0.183965	1	No	-0.229757	0.00206379	-0.324203	0.159411	0.989916	0.0412597	0.704521	0.99907	0.730104
Folic acid	Vitamin-related	hsa-miR-1-2-5p	-0.185045	0	Yes	-0.163765	-0.257036	-0.134334	0.31916	0.109351	0.408568	0.831596	0.901414	0.960038
Folic acid	Vitamin-related	hsa-miR-23b-3p	-0.185257	0	Yes	-0.287854	-0.205816	-0.0621013	0.0755704	0.202624	0.703443	0.594948	0.901414	0.991169
Folic acid	Vitamin-related	hsa-miR-181c-3p	-0.187691	1	No	-0.341498	0.0684803	-0.290056	0.0333622	0.674583	0.069438	0.478173	0.96369	0.78897
Folic acid	Vitamin-related	hsa-miR-20b-5p	-0.188848	0	Yes	-0.237652	-0.0626642	-0.266229	0.145168	0.70088	0.0968125	0.688418	0.968699	0.832992
Folic acid	Vitamin-related	hsa-miR-26b-5p	-0.189474	0	Yes	-0.168421	-0.236773	-0.163227	0.305404	0.141289	0.314236	0.818822	0.901414	0.940288
Folic acid	Vitamin-related	hsa-miR-4454-3p	-0.191681	1	Yes	-0.397368	-0.0373358	-0.140338	0.0122477	0.819083	0.387745	0.384315	0.981817	0.954947
Folic acid	Vitamin-related	hsa-miR-3613-5p	-0.192609	0	Yes	-0.289271	-0.0902439	-0.198311	0.0740785	0.579725	0.21994	0.59493	0.941127	0.911755
Folic acid	Vitamin-related	hsa-miR-451b	-0.195519	1	Yes	-0.372672	-0.0592871	-0.154597	0.019466	0.716311	0.340847	0.41867	0.970695	0.952232
Folic acid	Vitamin-related	hsa-miR-503-5p	-0.196992	0	Yes	-0.151012	-0.17561	-0.264353	0.358794	0.278416	0.0992771	0.8465	0.901414	0.835171
Folic acid	Vitamin-related	hsa-miR-652-3p	-0.202483	0	Yes	-0.301822	-0.0500938	-0.255535	0.0618507	0.758868	0.11151	0.568335	0.976363	0.850015
Folic acid	Vitamin-related	hsa-miR-4286-3p	-0.203854	1	No	-0.486235	0.043152	-0.16848	0.00169871	0.791483	0.2987	0.293377	0.978273	0.932366
Folic acid	Vitamin-related	hsa-miR-548aa-5p	-0.208183	1	Yes	-0.345749	-0.0011257	-0.277674	0.0310888	0.9945	0.0827814	0.466893	0.99907	0.800309
Folic acid	Vitamin-related	hsa-miR-324-5p	-0.208321	1	Yes	-0.466802	-0.0268293	-0.131332	0.00273814	0.86947	0.419214	0.293377	0.988738	0.960038
Folic acid	Vitamin-related	hsa-miR-548e-3p	-0.214377	1	Yes	-0.404858	-0.067167	-0.171107	0.0105704	0.680489	0.291119	0.371486	0.965339	0.932366
Folic acid	Vitamin-related	hsa-miR-451a-3p	-0.214547	1	No	-0.460526	0.0065666	-0.189681	0.00317603	0.967922	0.241082	0.29373	0.996477	0.926634
Folic acid	Vitamin-related	hsa-miR-23a-3p	-0.218194	1	Yes	-0.453644	-0.140901	-0.0600375	0.0037255	0.385825	0.712872	0.303857	0.908661	0.991169
Folic acid	Vitamin-related	hsa-miR-15b-5p	-0.219318	1	Yes	-0.389474	-0.0585366	-0.209944	0.0142552	0.719755	0.193518	0.396349	0.970695	0.901829
Folic acid	Vitamin-related	hsa-miR-548ay-5p	-0.219864	1	Yes	-0.347773	-0.0472795	-0.26454	0.0300519	0.772044	0.0990285	0.466893	0.976644	0.835171
Folic acid	Vitamin-related	hsa-miR-335-5p	-0.221171	0	Yes	-0.206478	-0.161914	-0.295122	0.207258	0.318199	0.0644946	0.758282	0.901414	0.78496
Folic acid	Vitamin-related	hsa-miR-548d-3p	-0.221765	1	Yes	-0.356478	-0.0168856	-0.291932	0.0259125	0.917634	0.0675734	0.442532	0.994111	0.78496
Folic acid	Vitamin-related	hsa-miR-451b-3p	-0.230674	1	Yes	-0.470445	-0.0165103	-0.205066	0.00250893	0.919458	0.204311	0.293377	0.994111	0.90614
Folic acid	Vitamin-related	hsa-miR-15b-3p	-0.241073	1	Yes	-0.42247	-0.0219512	-0.278799	0.00737959	0.89305	0.0814916	0.350657	0.994111	0.800309
Folic acid	Vitamin-related	hsa-miR-133a-5p	-0.265274	1	Yes	-0.342915	-0.255535	-0.197373	0.0325897	0.11151	0.222174	0.473278	0.901414	0.913255
Folic acid	Vitamin-related	hsa-miR-93-3p	-0.280983	1	Yes	-0.445951	-0.175422	-0.221576	0.00443595	0.278938	0.169416	0.303857	0.901414	0.881162
Iron	Micro-element	hsa-miR-10b-5p	0.271067	1	Yes	0.313765	0.333959	0.165478	0.0517573	0.0351999	0.307516	0.5512	0.834869	0.940053
Iron	Micro-element	hsa-miR-941-5p	0.238621	0	Yes	0.247571	0.261726	0.206567	0.128626	0.102808	0.200946	0.670778	0.899561	0.904243
Iron	Micro-element	hsa-miR-10a-5p	0.23727	1	Yes	0.294737	0.0407129	0.37636	0.0685394	0.803029	0.0166848	0.581823	0.978378	0.584607
Iron	Micro-element	hsa-miR-4326	0.199191	1	Yes	0.401417	0.171857	0.0242976	0.011315	0.288976	0.881695	0.377192	0.901414	0.991169
Iron	Micro-element	hsa-miR-375-3p	0.198144	1	Yes	0.37004	0.150844	0.073546	0.0204112	0.352836	0.651984	0.422955	0.903889	0.991169
Iron	Micro-element	hsa-miR-145-3p	0.182448	1	Yes	0.36498	0.0819887	0.100375	0.0223371	0.615001	0.537724	0.43186	0.951752	0.984406
Iron	Micro-element	hsa-miR-1181-3p	0.180774	0	Yes	0.204049	0.300563	0.0377111	0.212771	0.0594998	0.817296	0.760849	0.855668	0.991169
Iron	Micro-element	hsa-miR-4665-5p	0.179443	1	Yes	0.40587	0.122702	0.0097561	0.0103595	0.45068	0.952357	0.371486	0.912377	0.992757
Iron	Micro-element	hsa-miR-215-5p	0.169198	0	No	-0.0757085	0.275985	0.307317	0.646898	0.0847457	0.0537334	0.948402	0.871398	0.764785
Iron	Micro-element	hsa-miR-8086	0.154672	1	No	-0.0481781	0.362289	0.149906	0.770858	0.0216005	0.355873	0.969199	0.830821	0.954196
Iron	Micro-element	hsa-miR-224-5p	0.15212	0	Yes	0.301012	0.0994371	0.0559099	0.0625878	0.541551	0.731854	0.569758	0.931046	0.991169
Iron	Micro-element	hsa-miR-200a-3p	0.149758	0	Yes	0.0246964	0.130582	0.293996	0.881369	0.4219	0.0655683	0.988422	0.911874	0.78496
Iron	Micro-element	hsa-miR-98-5p	0.147875	0	Yes	0.168016	0.124765	0.150844	0.306585	0.443041	0.352836	0.820237	0.912377	0.953832
Iron	Micro-element	hsa-miR-605-3p	0.143108	1	Yes	0.321255	0.0949343	0.0131332	0.046133	0.560097	0.935894	0.536144	0.934858	0.992757
Iron	Micro-element	hsa-miR-766-5p	0.142987	1	No	0.390688	-0.045591	0.0838649	0.0139293	0.77998	0.606905	0.39377	0.978273	0.991169
Iron	Micro-element	hsa-miR-1255a-3p	0.141621	1	No	-0.0242915	0.370356	0.0787992	0.883301	0.0186526	0.628869	0.988591	0.830821	0.991169
Iron	Micro-element	hsa-let-7c-5p	0.141212	0	No	-0.0410931	0.167917	0.296811	0.803839	0.30034	0.0629102	0.974484	0.901414	0.78496
Iron	Micro-element	hsa-miR-4433b-3p	0.139798	1	No	0.52915	-0.0919325	-0.0178236	0.000533152	0.572624	0.913075	0.212941	0.940127	0.991169
Iron	Micro-element	hsa-miR-320d-1-5p	0.13882	0	Yes	0.219838	0.04803	0.148593	0.17871	0.768524	0.360151	0.726917	0.976363	0.954196
Iron	Micro-element	hsa-miR-200b-3p	0.13844	0	Yes	0.311943	0.0287054	0.0746717	0.0532053	0.860429	0.647003	0.552677	0.988095	0.991169
Iron	Micro-element	hsa-miR-330-3p	0.138024	1	Yes	0.323077	0.0121951	0.0787992	0.0448424	0.940465	0.628869	0.530978	0.996084	0.991169
Iron	Micro-element	hsa-miR-548j-5p	0.137966	0	Yes	0.307895	0.0198874	0.0861163	0.0565393	0.903055	0.59725	0.557524	0.994111	0.988549
Iron	Micro-element	hsa-miR-143-3p	0.135593	0	Yes	0.251619	0.0771107	0.0780488	0.122294	0.636262	0.63215	0.663354	0.957477	0.991169
Iron	Micro-element	hsa-miR-210-3p	0.132673	0	Yes	0.198583	0.178799	0.0206379	0.225545	0.26964	0.899415	0.771364	0.901414	0.991169
Iron	Micro-element	hsa-miR-1273h-3p	0.130129	1	Yes	0.330162	0.0482176	0.0120075	0.0400981	0.767645	0.941379	0.511324	0.976363	0.992757
Iron	Micro-element	hsa-miR-143-5p	0.128709	0	Yes	0.266802	0.0767355	0.0425891	0.100615	0.63791	0.794143	0.632785	0.957477	0.991169
Iron	Micro-element	hsa-miR-181a-2-3p	0.126681	1	Yes	0.324696	0.0491557	0.00619137	0.0437199	0.763253	0.969754	0.526661	0.976363	0.995719
Iron	Micro-element	hsa-miR-485-5p	0.125774	0	Yes	0.167004	0.0097561	0.200563	0.30955	0.952357	0.214642	0.822161	0.996084	0.91148
Iron	Micro-element	hsa-miR-548ap-5p	0.125058	1	Yes	0.322267	0.0242026	0.0287054	0.0454124	0.882155	0.860429	0.535098	0.991841	0.991169
Iron	Micro-element	hsa-miR-423-5p	0.124747	1	No	0.39413	-0.00731707	-0.0125704	0.0130402	0.964258	0.938636	0.388377	0.996084	0.992757
Iron	Micro-element	hsa-miR-505-5p	0.123827	1	No	0.430769	-0.107692	0.0484053	0.00618932	0.508333	0.766766	0.327301	0.921331	0.991169
Iron	Micro-element	hsa-miR-4508-3p	0.123732	0	Yes	0.28583	0.0829268	0.00243902	0.0777422	0.610947	0.988083	0.600214	0.951597	0.997703
Iron	Micro-element	hsa-miR-589-5p	0.122799	1	Yes	0.001417	0.341276	0.0257036	0.993169	0.0311506	0.874902	0.998854	0.830821	0.991169
Iron	Micro-element	hsa-miR-3177-3p	0.122236	0	Yes	0.224494	0.0108818	0.131332	0.169454	0.946867	0.419214	0.716273	0.996084	0.960038
Iron	Micro-element	hsa-miR-99a-5p	0.120794	0	Yes	0.242308	0.0609756	0.0590994	0.137219	0.708581	0.717171	0.681133	0.9703	0.991169
Iron	Micro-element	hsa-miR-139-3p	0.120788	0	No	0.262551	0.224015	-0.124203	0.106364	0.16465	0.445117	0.640079	0.901414	0.963584
Iron	Micro-element	hsa-miR-1246-3p	0.1205	0	No	-0.0287449	0.230582	0.159662	0.862095	0.1523	0.325064	0.98458	0.901414	0.943831
Iron	Micro-element	hsa-miR-127-3p	0.120467	0	Yes	0.187854	0.0362101	0.137336	0.252121	0.824451	0.398077	0.787145	0.982441	0.957773
Iron	Micro-element	hsa-miR-323b-3p	0.118459	0	Yes	0.123482	0.0697936	0.162101	0.453901	0.668696	0.317631	0.889181	0.962987	0.942946
Iron	Micro-element	hsa-miR-6842-3p	0.118449	0	Yes	0.0538462	0.169794	0.131707	0.744754	0.294894	0.417875	0.964109	0.901414	0.960038
Iron	Micro-element	hsa-miR-1306-3p	0.117592	0	Yes	0.23664	0.0277674	0.0883677	0.14694	0.864947	0.587662	0.688418	0.988738	0.988384
Iron	Micro-element	hsa-miR-146b-5p	0.115394	0	No	-0.138057	0.246529	0.237711	0.401954	0.125147	0.139673	0.865614	0.901414	0.859103
Iron	Micro-element	hsa-miR-30a-3p	0.114371	0	No	0.209717	0.219512	-0.0861163	0.200062	0.173526	0.59725	0.752843	0.901414	0.988549
Iron	Micro-element	hsa-miR-342-5p	0.113438	0	Yes	0.148381	0.0645403	0.127392	0.367327	0.692357	0.433422	0.850379	0.96692	0.960038
Iron	Micro-element	hsa-miR-5010-3p	0.112687	0	Yes	0.171457	0.00637899	0.160225	0.296639	0.968838	0.323339	0.813697	0.996477	0.943443
Iron	Micro-element	hsa-miR-4446-3p	0.111891	0	No	0.236235	-0.00750469	0.106942	0.147653	0.963343	0.51131	0.688418	0.996084	0.976222
Iron	Micro-element	hsa-miR-409-3p	0.111772	0	No	0.2083	-0.0320826	0.159099	0.203189	0.8442	0.326795	0.754847	0.985672	0.943831
Iron	Micro-element	hsa-miR-11401-3p	0.110467	1	No	0.0742915	0.395947	-0.138837	0.653087	0.011436	0.392891	0.948434	0.830821	0.954947
Iron	Micro-element	hsa-miR-30e-3p	0.110363	0	No	-0.0366397	0.271295	0.0964353	0.824746	0.0903924	0.553883	0.976185	0.881453	0.985265
Iron	Micro-element	hsa-miR-23a-5p	0.108199	1	No	0.433603	-0.0487805	-0.0602251	0.00582276	0.765009	0.712013	0.323792	0.976363	0.991169
Iron	Micro-element	hsa-miR-760-5p	0.106976	0	Yes	0.155263	0.118949	0.0467167	0.345266	0.46475	0.774687	0.842875	0.912377	0.991169
Iron	Micro-element	hsa-miR-130b-3p	0.106655	0	Yes	0.226721	0.0688555	0.0243902	0.165151	0.672899	0.881247	0.714083	0.963654	0.991169
Iron	Micro-element	hsa-miR-6507-5p	0.106322	0	No	-0.189676	0.281426	0.227215	0.247467	0.078543	0.158544	0.785706	0.865487	0.877503
Iron	Micro-element	hsa-miR-2110-3p	0.102177	1	No	0.335425	-0.0384615	0.00956848	0.0368448	0.813723	0.953272	0.497368	0.981696	0.992757
Iron	Micro-element	hsa-miR-6852-3p	0.102139	1	No	0.436437	-0.0861163	-0.0439024	0.00547511	0.59725	0.787939	0.312365	0.945429	0.991169
Iron	Micro-element	hsa-miR-539-5p	0.101911	0	No	0.17834	0.136585	-0.00919325	0.277375	0.400685	0.955102	0.803501	0.909679	0.992856
Iron	Micro-element	hsa-miR-10399-3p	0.0996988	0	No	0.103036	0.228705	-0.0326454	0.532502	0.155757	0.841501	0.917544	0.901414	0.991169
Iron	Micro-element	hsa-miR-26a-5p	0.0973766	1	No	-0.0639676	0.0373358	0.318762	0.698847	0.819083	0.0449915	0.957891	0.981817	0.740393
Iron	Micro-element	hsa-miR-222-3p	0.0971676	1	No	0.417206	-0.0484053	-0.0772983	0.00823224	0.766766	0.635439	0.35282	0.976363	0.991169
Iron	Micro-element	hsa-miR-889-3p	0.0939551	0	Yes	0.0034413	0.0707317	0.207692	0.983412	0.664503	0.198448	0.997372	0.961285	0.901829
Iron	Micro-element	hsa-miR-99b-5p	0.0939337	0	No	0.238462	0.118574	-0.0752345	0.143762	0.46617	0.644518	0.687017	0.912377	0.991169
Iron	Micro-element	hsa-miR-7706-5p	0.0927603	0	No	0.185223	0.183114	-0.0900563	0.258947	0.25806	0.580517	0.790518	0.901414	0.988384
Iron	Micro-element	hsa-miR-100-5p	0.0908018	0	No	0.192105	-0.0615385	0.141839	0.241351	0.70601	0.382638	0.779514	0.970115	0.954947
Iron	Micro-element	hsa-miR-28-3p	0.0900876	0	No	0.265385	0.036773	-0.0318949	0.102504	0.821766	0.8451	0.63457	0.982441	0.991169
Iron	Micro-element	hsa-miR-10399-5p	0.0896893	0	No	-0.186842	0.270544	0.185366	0.254732	0.0913222	0.252152	0.787145	0.881453	0.932366
Iron	Micro-element	hsa-miR-29c-3p	0.0894803	0	No	-0.11336	0.267355	0.114447	0.492006	0.0953564	0.481939	0.899639	0.891268	0.971974
Iron	Micro-element	hsa-miR-651-5p	0.0873556	0	Yes	0.0508097	0.0641651	0.147092	0.758705	0.694059	0.365078	0.967206	0.966934	0.954616
Iron	Micro-element	hsa-miR-320a-3p	0.0865952	0	No	0.281174	0.00956848	-0.0309568	0.0829223	0.953272	0.849603	0.607636	0.996084	0.991169
Iron	Micro-element	hsa-miR-4435-3p	0.0862941	1	No	0.391903	-0.173734	0.0407129	0.0136098	0.283664	0.803029	0.39077	0.901414	0.991169
Iron	Micro-element	hsa-miR-1307-3p	0.0860587	0	No	0.261741	-0.0549719	0.0514071	0.107487	0.73619	0.752742	0.643685	0.971967	0.991169
Iron	Micro-element	hsa-miR-9-3p	0.0860571	0	No	0.182186	0.189493	-0.113508	0.266974	0.241556	0.485562	0.793786	0.901414	0.97211
Iron	Micro-element	hsa-miR-654-5p	0.0859567	0	Yes	0.0216599	0.0566604	0.17955	0.89587	0.72839	0.267602	0.988944	0.971638	0.932366
Iron	Micro-element	hsa-miR-1908-5p	0.085797	1	No	0.389474	-0.0765478	-0.0555347	0.0142552	0.638734	0.733587	0.396349	0.957477	0.991169
Iron	Micro-element	hsa-miR-411-3p	0.0840542	0	No	0.16417	-0.0198874	0.10788	0.317949	0.903055	0.50759	0.83041	0.994111	0.976222
Iron	Micro-element	hsa-miR-7849-3p	0.0833547	0	No	0.299595	0.0634146	-0.112946	0.0638945	0.697466	0.487742	0.572769	0.967432	0.97211
Iron	Micro-element	hsa-miR-433-3p	0.0832445	0	No	0.215587	-0.0966229	0.130769	0.18747	0.553108	0.421227	0.737625	0.933819	0.960038
Iron	Micro-element	hsa-miR-361-3p	0.0795135	0	No	0.103644	0.170732	-0.0358349	0.530076	0.292194	0.826242	0.916059	0.901414	0.991169
Iron	Micro-element	hsa-miR-7849-5p	0.0795036	0	No	0.295547	0.0604128	-0.117448	0.0677473	0.711154	0.470443	0.579579	0.97061	0.969575
Iron	Micro-element	hsa-miR-379-5p	0.0791218	0	No	-0.00728745	0.0833021	0.161351	0.964881	0.609329	0.319907	0.997372	0.951597	0.943443
Iron	Micro-element	hsa-miR-6515-5p	0.0790741	0	No	0.216397	-0.117824	0.138649	0.185779	0.469016	0.393537	0.735911	0.912377	0.954947
Iron	Micro-element	hsa-miR-323a-3p	0.0779023	0	No	0.127328	-0.078424	0.184803	0.439852	0.630509	0.25362	0.884249	0.956351	0.932366
Iron	Micro-element	hsa-miR-543-5p	0.0778398	1	No	0.411943	-0.215197	0.036773	0.00916803	0.18235	0.821766	0.365423	0.901414	0.991169
Iron	Micro-element	hsa-miR-2392-5p	0.0776094	0	Yes	0.0742915	0.107317	0.0512195	0.653087	0.50982	0.753616	0.948434	0.921331	0.991169
Iron	Micro-element	hsa-miR-27b-5p	0.0772736	0	No	0.191296	0.0549719	-0.0144465	0.243378	0.73619	0.929499	0.781265	0.971967	0.992757
Iron	Micro-element	hsa-miR-30d-5p	0.0764475	0	Yes	0.0548583	0.043152	0.131332	0.740121	0.791483	0.419214	0.964109	0.978273	0.960038
Iron	Micro-element	hsa-miR-223-5p	0.0763224	0	No	0.0933198	0.148593	-0.0129456	0.572035	0.360151	0.936808	0.928634	0.903889	0.992757
Iron	Micro-element	hsa-miR-320b-2-5p	0.0756295	0	No	0.239271	-0.0536585	0.0412758	0.142366	0.742275	0.80036	0.687017	0.973889	0.991169
Iron	Micro-element	hsa-miR-6721-3p	0.0752329	0	No	0.0665992	0.204878	-0.0457786	0.687075	0.204735	0.779097	0.957891	0.901414	0.991169
Iron	Micro-element	hsa-miR-136-3p	0.0741862	0	No	-0.0763158	0.112946	0.185929	0.644253	0.487742	0.250689	0.948142	0.915951	0.932366
Iron	Micro-element	hsa-miR-452-5p	0.0732645	0	Yes	0.0653846	0.128893	0.0255159	0.692499	0.427978	0.875808	0.957891	0.911874	0.991169
Iron	Micro-element	hsa-miR-21-5p	0.0714772	0	No	-0.0848178	0.222889	0.0763602	0.607685	0.166837	0.639559	0.938847	0.901414	0.991169
Iron	Micro-element	hsa-miR-4746-5p	0.0709786	0	No	0.248583	-0.0296435	-0.00600375	0.12702	0.855915	0.970671	0.67027	0.987113	0.995719
Iron	Micro-element	hsa-miR-6721-5p	0.0700388	0	No	0.0382591	0.234146	-0.0622889	0.817129	0.145886	0.702588	0.976185	0.901414	0.991169
Iron	Micro-element	hsa-miR-192-5p	0.0678516	0	No	-0.120648	0.293621	0.0305816	0.464406	0.0659293	0.851405	0.891863	0.858801	0.991169
Iron	Micro-element	hsa-miR-151a-3p	0.0667506	0	No	0.0572874	0.169794	-0.0268293	0.729039	0.294894	0.86947	0.961019	0.901414	0.991169
Iron	Micro-element	hsa-miR-320c-2-5p	0.0666107	0	No	0.218219	0.0613508	-0.0797373	0.182012	0.706867	0.624777	0.730543	0.9703	0.991169
Iron	Micro-element	hsa-miR-1301-3p	0.0658109	1	No	0.408502	-0.177861	-0.0332083	0.0098279	0.272202	0.838804	0.371486	0.901414	0.991169
Iron	Micro-element	hsa-miR-320b-1-5p	0.0639808	0	No	0.266802	-0.041651	-0.0332083	0.100615	0.798583	0.838804	0.632785	0.978378	0.991169
Iron	Micro-element	hsa-miR-134-5p	0.0638047	0	Yes	0.000607287	0.0425891	0.148218	0.997072	0.794143	0.361379	0.999461	0.978273	0.954196
Iron	Micro-element	hsa-let-7a-3p	0.0635907	0	No	0.104656	0.11576	-0.0296435	0.526044	0.476892	0.855915	0.913043	0.913377	0.991169
Iron	Micro-element	hsa-miR-127-5p	0.0615105	0	No	-0.0755061	0.00694184	0.253096	0.647781	0.96609	0.115086	0.948402	0.996159	0.850022
Iron	Micro-element	hsa-miR-671-3p	0.0613541	1	No	0.405263	-0.20788	-0.0133208	0.0104856	0.198034	0.93498	0.371486	0.901414	0.992757
Iron	Micro-element	hsa-miR-98-3p	0.0613031	0	No	-0.253239	0.240901	0.196248	0.119827	0.134282	0.224875	0.662227	0.901414	0.913939
Iron	Micro-element	hsa-let-7e-5p	0.061155	0	No	0.217611	0.0559099	-0.0900563	0.183261	0.731854	0.580517	0.731879	0.971961	0.988384
Iron	Micro-element	hsa-miR-221-5p	0.061127	0	No	0.00364372	0.278049	-0.0983114	0.982436	0.0823497	0.54616	0.997372	0.870232	0.984406
Iron	Micro-element	hsa-miR-382-3p	0.0609756	0	No	-0.0846154	0.18424	0.0833021	0.608546	0.255094	0.609329	0.938847	0.901414	0.991169
Iron	Micro-element	hsa-miR-136-5p	0.0592986	0	No	0.0645749	-0.0262664	0.139587	0.696124	0.872185	0.390313	0.957891	0.98946	0.954947
Iron	Micro-element	hsa-miR-122-5p	0.0590698	0	No	-0.00121457	0.187805	-0.00938086	0.994145	0.245854	0.954187	0.999149	0.901414	0.992757
Iron	Micro-element	hsa-miR-320c-1-5p	0.0580675	0	Yes	0.15	0.0097561	0.0144465	0.362062	0.952357	0.929499	0.8486	0.996084	0.992757
Iron	Micro-element	hsa-miR-146b-3p	0.0559379	0	No	-0.147571	0.242589	0.0727955	0.369976	0.131491	0.655313	0.851804	0.901414	0.991169
Iron	Micro-element	hsa-miR-1273c	0.0553915	0	No	0.171053	-0.109756	0.104878	0.297798	0.500192	0.519541	0.814541	0.921331	0.981676
Iron	Micro-element	hsa-miR-1261-3p	0.0546147	0	No	-0.0941296	0.306942	-0.0489681	0.56869	0.0540415	0.764131	0.928171	0.84463	0.991169
Iron	Micro-element	hsa-miR-493-3p	0.0538857	0	Yes	0.0939271	0.00806754	0.0596623	0.569526	0.960595	0.71459	0.928171	0.996084	0.991169
Iron	Micro-element	hsa-miR-6516-5p	0.0537918	0	No	0.228543	-0.135084	0.0679174	0.16169	0.40593	0.677111	0.709593	0.911874	0.991169
Iron	Micro-element	hsa-miR-106b-3p	0.0526283	0	No	-0.0319838	0.270544	-0.0806754	0.846732	0.0913222	0.620696	0.981191	0.881453	0.991169
Iron	Micro-element	hsa-miR-664a-5p	0.0518712	0	No	0.142105	-0.027955	0.0414634	0.388157	0.864043	0.799471	0.858379	0.988554	0.991169
Iron	Micro-element	hsa-miR-10527-3p	0.0515618	0	No	0.278138	-0.0868668	-0.0365854	0.0864425	0.594046	0.822661	0.611501	0.944082	0.991169
Iron	Micro-element	hsa-miR-130b-5p	0.0501942	1	No	0.445142	-0.256848	-0.0377111	0.00451716	0.109619	0.817296	0.303857	0.901414	0.991169
Iron	Micro-element	hsa-miR-744-5p	0.0474738	0	No	0.302834	-0.0949343	-0.0654784	0.060939	0.560097	0.68811	0.568335	0.934858	0.991169
Iron	Micro-element	hsa-miR-1271-5p	0.0470574	0	No	-0.247571	0.151595	0.237148	0.128626	0.350418	0.140641	0.670778	0.903889	0.859103
Iron	Micro-element	hsa-miR-145-5p	0.0468829	0	No	-0.134211	0.102814	0.172045	0.415319	0.527837	0.288442	0.87088	0.930794	0.932366
Iron	Micro-element	hsa-miR-10527-5p	0.0466114	0	No	0.27004	-0.0868668	-0.0433396	0.0963958	0.594046	0.790596	0.625803	0.944082	0.991169
Iron	Micro-element	hsa-miR-432-5p	0.0466081	0	No	-0.0121457	0.0101313	0.141839	0.9415	0.950526	0.382638	0.995429	0.996084	0.954947
Iron	Micro-element	hsa-miR-18a-5p	0.0465587	0	Yes	0.0473684	0.0581614	0.0341463	0.774609	0.721479	0.834313	0.969751	0.970695	0.991169
Iron	Micro-element	hsa-miR-11400-3p	0.0460386	0	No	0.0773279	0.117636	-0.056848	0.639854	0.469729	0.727525	0.945946	0.912377	0.991169
Iron	Micro-element	hsa-let-7b-5p	0.0459547	0	No	0.158502	0.0116323	-0.0322702	0.335171	0.943208	0.8433	0.838978	0.996084	0.991169
Iron	Micro-element	hsa-miR-382-5p	0.0451285	0	No	-0.0394737	0.026454	0.148405	0.811427	0.87128	0.360765	0.976185	0.98946	0.954196
Iron	Micro-element	hsa-miR-182-5p	0.0449804	0	No	-0.0917004	0.197186	0.0294559	0.578752	0.222623	0.856817	0.930791	0.901414	0.991169
Iron	Micro-element	hsa-miR-532-5p	0.0443995	0	No	-0.0668016	0.175797	0.0242026	0.686172	0.277894	0.882155	0.957891	0.901414	0.991169
Iron	Micro-element	hsa-miR-155-5p	0.0438415	0	No	-0.00506073	0.0502814	0.0863039	0.975608	0.757992	0.596448	0.997372	0.976363	0.988384
Iron	Micro-element	hsa-miR-625-3p	0.0436605	0	No	0.167004	-0.0575985	0.021576	0.30955	0.724068	0.894868	0.822161	0.971451	0.991169
Iron	Micro-element	hsa-miR-501-3p	0.0423916	0	No	-0.0773279	0.13152	0.0729831	0.639854	0.418544	0.65448	0.945946	0.911874	0.991169
Iron	Micro-element	hsa-miR-423-3p	0.0414256	1	No	0.347166	-0.23227	0.00938086	0.0303599	0.149237	0.954187	0.466893	0.901414	0.992757
Iron	Micro-element	hsa-miR-539-3p	0.0412725	0	No	0.0870445	-0.0639775	0.10075	0.598257	0.69491	0.536197	0.935948	0.967407	0.984406
Iron	Micro-element	hsa-miR-1843-3p	0.0403624	0	No	0.231781	-0.0795497	-0.0311445	0.155666	0.625594	0.848702	0.697573	0.955365	0.991169
Iron	Micro-element	hsa-miR-487a-5p	0.0391361	0	No	0.153145	-0.12364	0.0879028	0.351966	0.447198	0.589636	0.845974	0.912377	0.988384
Iron	Micro-element	hsa-miR-27a-5p	0.0376222	0	No	0.00404858	0.127205	-0.0183865	0.980485	0.434105	0.910341	0.997372	0.911933	0.991169
Iron	Micro-element	hsa-let-7d-5p	0.0374593	0	No	0.305061	-0.130582	-0.0621013	0.0589708	0.4219	0.703443	0.565014	0.911874	0.991169
Iron	Micro-element	hsa-miR-431-3p	0.037293	0	No	-0.0376518	0.069606	0.079925	0.819984	0.669535	0.62396	0.976185	0.962987	0.991169
Iron	Micro-element	hsa-miR-877-5p	0.037061	0	No	0.183603	0.0439024	-0.116323	0.263208	0.787939	0.474737	0.791412	0.978273	0.971224
Iron	Micro-element	hsa-miR-412-5p	0.0369295	0	No	0.0793522	-0.192683	0.224119	0.631092	0.233578	0.164448	0.944113	0.901414	0.881162
Iron	Micro-element	hsa-miR-25-3p	0.036039	0	No	-0.0275304	0.0891182	0.0465291	0.86787	0.584482	0.775569	0.98541	0.941127	0.991169
Iron	Micro-element	hsa-miR-3928-3p	0.0346746	1	No	-0.0706478	0.395122	-0.22045	0.669106	0.0116245	0.171649	0.954655	0.830821	0.881162
Iron	Micro-element	hsa-miR-3120-5p	0.0340459	1	No	0.354858	-0.114259	-0.138462	0.0266446	0.482663	0.394184	0.442532	0.913789	0.954947
Iron	Micro-element	hsa-miR-654-3p	0.0324479	0	No	-0.00809717	0.000938086	0.104503	0.960981	0.995416	0.521044	0.997372	0.99907	0.982297
Iron	Micro-element	hsa-miR-125a-5p	0.032071	1	No	0.32004	-0.10788	-0.115947	0.04701	0.50759	0.476173	0.539203	0.921331	0.971255
Iron	Micro-element	hsa-miR-5193-5p	0.0320348	0	No	0.27753	-0.194747	0.0133208	0.0871602	0.228512	0.93498	0.611653	0.901414	0.992757
Iron	Micro-element	hsa-miR-19a-3p	0.0304812	0	No	0.0240891	-0.0332083	0.100563	0.884267	0.838804	0.536961	0.988591	0.985672	0.984406
Iron	Micro-element	hsa-miR-409-5p	0.0299101	0	No	-0.12753	0.0913696	0.125891	0.439119	0.574986	0.438904	0.883872	0.940423	0.960935
Iron	Micro-element	hsa-miR-150-3p	0.0277196	0	No	-0.137854	0.16379	0.0572233	0.402651	0.312548	0.725796	0.865614	0.901414	0.991169
Iron	Micro-element	hsa-miR-485-3p	0.0258138	0	No	0.245547	-0.168856	0.000750469	0.131882	0.297609	0.996333	0.678008	0.901414	0.997703
Iron	Micro-element	hsa-miR-495-3p	0.0254468	0	No	0.0587045	-0.117824	0.13546	0.722599	0.469016	0.404615	0.960332	0.912377	0.959377
Iron	Micro-element	hsa-miR-766-3p	0.0246783	0	No	-0.224089	0.118199	0.179925	0.170245	0.467592	0.266587	0.716273	0.912377	0.932366
Iron	Micro-element	hsa-miR-1185-3p	0.0237073	0	No	0.123279	-0.0932458	0.0410882	0.454647	0.567128	0.801249	0.889849	0.936403	0.991169
Iron	Micro-element	hsa-miR-1185-5p	0.0237073	0	No	0.123279	-0.0932458	0.0410882	0.454647	0.567128	0.801249	0.889849	0.936403	0.991169
Iron	Micro-element	hsa-let-7i-5p	0.0231148	0	No	0.00668016	0.19212	-0.129456	0.967806	0.234973	0.425947	0.997372	0.901414	0.960038
Iron	Micro-element	hsa-miR-493-5p	0.0216105	0	Yes	0.0321862	0.00506567	0.0275797	0.845774	0.975252	0.865851	0.981115	0.996581	0.991169
Iron	Micro-element	hsa-miR-6852-5p	0.0206939	0	No	0.0740891	-0.0360225	0.024015	0.653973	0.825347	0.883062	0.948466	0.982441	0.991169
Iron	Micro-element	hsa-miR-628-3p	0.0202577	0	No	0.269028	-0.185929	-0.0223265	0.0976994	0.250689	0.891233	0.62916	0.901414	0.991169
Iron	Micro-element	hsa-miR-2110	0.0201409	1	No	0.405263	-0.29531	-0.049531	0.0104856	0.064317	0.761498	0.371486	0.858801	0.991169
Iron	Micro-element	hsa-miR-126-3p	0.0194266	0	No	0.124696	0.0694184	-0.135835	0.449438	0.670376	0.403303	0.888161	0.962987	0.959295
Iron	Micro-element	hsa-miR-369-3p	0.0126856	0	No	0.0226721	-0.0422139	0.0575985	0.891032	0.795918	0.724068	0.988944	0.978378	0.991169
Iron	Micro-element	hsa-let-7f-1-3p	0.011206	0	No	-0.12004	0.197186	-0.0435272	0.466674	0.222623	0.78971	0.893554	0.901414	0.991169
Iron	Micro-element	hsa-miR-1304-5p	0.0111994	0	No	0.146356	0.00168856	-0.114447	0.373972	0.991749	0.481939	0.85432	0.99907	0.971974
Iron	Micro-element	hsa-miR-3135b-3p	0.0100046	0	No	-0.00263158	-0.0399625	0.0726079	0.987315	0.80659	0.656147	0.997372	0.978378	0.991169
Iron	Micro-element	hsa-miR-369-5p	0.00970837	0	No	0.092915	-0.122889	0.0590994	0.573711	0.449982	0.717171	0.928634	0.912377	0.991169
Iron	Micro-element	hsa-miR-450b-5p	0.00952734	0	No	-0.273482	0.255347	0.0467167	0.0920634	0.111782	0.774687	0.621034	0.901414	0.991169
Iron	Micro-element	hsa-miR-329-5p	0.00921793	0	No	0.0702429	-0.082364	0.0397749	0.670895	0.613378	0.80748	0.955191	0.951597	0.991169
Iron	Micro-element	hsa-miR-196b-5p	0.00898423	0	No	0.0811741	-0.0962477	0.0420263	0.623249	0.554658	0.796806	0.942328	0.934432	0.991169
Iron	Micro-element	hsa-miR-1273h-5p	0.00888055	0	No	0.0461538	0.0686679	-0.0881801	0.780244	0.67374	0.588458	0.972233	0.963672	0.988384
Iron	Micro-element	hsa-miR-30a-5p	0.00843784	0	Yes	0.0151822	0.000938086	0.00919325	0.92691	0.995416	0.955102	0.99315	0.99907	0.992856
Iron	Micro-element	hsa-miR-335-3p	0.00773839	0	No	0.0198381	0.0527205	-0.0493433	0.904587	0.746631	0.762375	0.988944	0.974919	0.991169
Iron	Micro-element	hsa-miR-1275-3p	0.00689411	0	No	-0.0686235	0.0866792	0.00262664	0.678069	0.594846	0.987166	0.957891	0.944475	0.997444
Iron	Micro-element	hsa-miR-556-5p	0.00650407	0	No	0.0384615	-0.0754221	0.0564728	0.816178	0.64369	0.729256	0.976185	0.957477	0.991169
Iron	Micro-element	hsa-miR-1294-3p	0.00463118	0	No	-0.0716599	0.00694184	0.0786116	0.664641	0.96609	0.629689	0.951375	0.996159	0.991169
Iron	Micro-element	hsa-let-7d-3p	0.00399263	0	No	0.268826	-0.254597	-0.00225141	0.0979617	0.112875	0.988999	0.62916	0.901414	0.997703
Iron	Micro-element	hsa-miR-32-3p	0.00363056	0	No	-0.0408907	0.032833	0.0189493	0.804787	0.840602	0.907608	0.974484	0.985672	0.991169
Iron	Micro-element	hsa-miR-548ax	0.00339192	0	No	-0.0224696	0.00562852	0.0270169	0.892	0.972503	0.868565	0.988944	0.996477	0.991169
Iron	Micro-element	hsa-miR-339-3p	0.00335901	0	No	0.0172065	0.0651032	-0.0722326	0.917196	0.689808	0.657815	0.990838	0.96692	0.991169
Iron	Micro-element	hsa-miR-337-3p	0.00283401	0	No	-0.0684211	0.0140713	0.0628518	0.678967	0.931326	0.700026	0.957891	0.995469	0.991169
Iron	Micro-element	hsa-miR-411-5p	0.00137092	0	No	-0.00789474	-0.0238274	0.0358349	0.961956	0.883969	0.826242	0.997372	0.992565	0.991169
Iron	Micro-element	hsa-miR-378d-2-3p	0.000898588	0	No	-0.00931174	0.0765478	-0.0645403	0.955134	0.638734	0.692357	0.997244	0.957477	0.991169
Iron	Micro-element	hsa-miR-6131-5p	0.000490438	0	No	-0.0619433	0.0512195	0.0121951	0.70795	0.753616	0.940465	0.958809	0.97536	0.992757
Iron	Micro-element	hsa-miR-1843	0.000332445	1	No	0.223887	-0.337336	0.114447	0.170641	0.0332805	0.481939	0.716273	0.832358	0.971974
Iron	Micro-element	hsa-miR-99b-3p	0.000289655	0	No	0.0323887	0.126266	-0.157786	0.844816	0.43753	0.330856	0.980781	0.912377	0.947285
Iron	Micro-element	hsa-miR-12136-3p	-0.00139725	0	No	-0.0649798	0.0767355	-0.0159475	0.694311	0.63791	0.922196	0.957891	0.957477	0.991274
Iron	Micro-element	hsa-miR-494-3p	-0.0021395	0	No	-0.0672065	-0.0677298	0.128518	0.684369	0.677955	0.429336	0.957891	0.964369	0.960038
Iron	Micro-element	hsa-miR-7-3-3p	-0.00362891	1	No	-0.0949393	0.340901	-0.256848	0.565355	0.0313485	0.109619	0.926872	0.830821	0.850015
Iron	Micro-element	hsa-miR-29c-5p	-0.00444028	0	No	-0.284615	0.0318949	0.2394	0.0790685	0.8451	0.1368	0.606038	0.985672	0.859103
Iron	Micro-element	hsa-miR-22-5p	-0.00560712	0	No	0.149595	-0.043152	-0.123265	0.363374	0.791483	0.448589	0.8486	0.978273	0.963584
Iron	Micro-element	hsa-miR-1260a-3p	-0.00579474	0	No	0.0803644	-0.167917	0.0701689	0.62673	0.30034	0.667017	0.943693	0.901414	0.991169
Iron	Micro-element	hsa-miR-181a-5p	-0.00592311	0	No	-0.00951417	0.0262664	-0.0345216	0.95416	0.872185	0.832518	0.997244	0.98946	0.991169
Iron	Micro-element	hsa-miR-378a-3p	-0.00720352	0	No	-0.156883	0.223265	-0.0879925	0.340196	0.166106	0.589255	0.840117	0.901414	0.988384
Iron	Micro-element	hsa-let-7f-5p	-0.00842796	0	No	-0.199393	0.160038	0.0140713	0.22362	0.323914	0.931326	0.768671	0.901414	0.992757
Iron	Micro-element	hsa-miR-374a-3p	-0.0099289	0	No	-0.245547	0.204503	0.011257	0.131882	0.205583	0.945037	0.678008	0.901414	0.992757
Iron	Micro-element	hsa-let-7a-5p	-0.010128	0	No	0.136032	-0.0746717	-0.0917448	0.408957	0.647003	0.573411	0.869367	0.957477	0.986553
Iron	Micro-element	hsa-miR-758-3p	-0.010365	0	No	-0.0582996	-0.021576	0.0487805	0.724437	0.894868	0.765009	0.96074	0.994111	0.991169
Iron	Micro-element	hsa-miR-2355-3p	-0.0103798	0	No	0.0795547	0.0371482	-0.147842	0.630219	0.819977	0.362609	0.943932	0.981937	0.954314
Iron	Micro-element	hsa-miR-454-5p	-0.010579	0	No	0.191903	-0.171107	-0.0525328	0.241857	0.291119	0.747503	0.779514	0.901414	0.991169
Iron	Micro-element	hsa-miR-342-3p	-0.0115516	2	No	-0.424899	0.0585366	0.331707	0.0070124	0.719755	0.0365293	0.340392	0.970695	0.699486
Iron	Micro-element	hsa-miR-379-3p	-0.012024	0	No	-0.0878543	0.0168856	0.0348968	0.594844	0.917634	0.830724	0.935609	0.994111	0.991169
Iron	Micro-element	hsa-miR-3615-5p	-0.0136171	1	No	0.334008	-0.157411	-0.217448	0.0376987	0.332022	0.177707	0.50109	0.903889	0.884063
Iron	Micro-element	hsa-miR-148b-5p	-0.0137388	0	No	0.0931174	-0.168293	0.0339587	0.572873	0.299246	0.835211	0.928634	0.901414	0.991169
Iron	Micro-element	hsa-miR-548av-5p	-0.0137438	0	No	-0.0455466	0.101313	-0.0969981	0.783065	0.533911	0.55156	0.972577	0.930794	0.985265
Iron	Micro-element	hsa-miR-101-5p	-0.0143116	0	No	-0.261134	0.185929	0.0322702	0.108335	0.250689	0.8433	0.644873	0.901414	0.991169
Iron	Micro-element	hsa-miR-3074-5p	-0.014356	0	No	0.0678138	0.122702	-0.233583	0.681666	0.45068	0.146886	0.957891	0.912377	0.86333
Iron	Micro-element	hsa-miR-139-5p	-0.0159359	0	No	-0.12004	0.282927	-0.210694	0.466674	0.0768959	0.191894	0.893554	0.865487	0.900166
Iron	Micro-element	hsa-miR-410-3p	-0.0169925	0	No	-0.0248988	-0.0742964	0.0482176	0.880404	0.648662	0.767645	0.988422	0.957883	0.991169
Iron	Micro-element	hsa-miR-1277-5p	-0.0189921	0	No	-0.091498	-0.0110694	0.045591	0.579594	0.945952	0.77998	0.931293	0.996084	0.991169
Iron	Micro-element	hsa-miR-1296-5p	-0.0191682	0	No	-0.0576923	-0.0420263	0.0422139	0.727197	0.796806	0.795918	0.961019	0.978378	0.991169
Iron	Micro-element	hsa-miR-150-5p	-0.0200191	0	No	-0.272065	0.0900563	0.121951	0.0938288	0.580517	0.453475	0.624331	0.941127	0.964863
Iron	Micro-element	hsa-miR-126-5p	-0.0207745	0	No	-0.17996	0.0990619	0.0185741	0.272964	0.543085	0.90943	0.801291	0.931046	0.991169
Iron	Micro-element	hsa-miR-18a-3p	-0.0218492	0	No	0.178543	-0.207692	-0.0363977	0.276821	0.198448	0.823556	0.802426	0.901414	0.991169
Iron	Micro-element	hsa-miR-194-3p	-0.0219101	0	No	-0.180364	-0.0138837	0.128518	0.271869	0.932239	0.429336	0.799946	0.99591	0.960038
Iron	Micro-element	hsa-miR-431-5p	-0.0226391	0	No	-0.138462	-0.0333959	0.10394	0.400562	0.837905	0.523304	0.864701	0.985672	0.983536
Iron	Micro-element	hsa-miR-23b-5p	-0.0228383	2	No	0.35081	-0.361726	-0.0575985	0.0285501	0.0218199	0.724068	0.460698	0.830821	0.991169
Iron	Micro-element	hsa-miR-370-3p	-0.0229173	0	No	0.0552632	-0.0831144	-0.0409006	0.73827	0.610138	0.802139	0.96381	0.951597	0.991169
Iron	Micro-element	hsa-miR-16-2-3p	-0.0271058	0	No	0.311741	-0.245591	-0.147467	0.0533682	0.126636	0.363842	0.552677	0.901414	0.954373
Iron	Micro-element	hsa-miR-590-3p	-0.0277377	0	No	-0.198785	0.101126	0.0144465	0.225062	0.534673	0.929499	0.770915	0.930794	0.992757
Iron	Micro-element	hsa-miR-1285-3p	-0.0281508	0	No	0.140688	-0.159287	-0.0658537	0.392954	0.326217	0.686414	0.860327	0.90383	0.991169
Iron	Micro-element	hsa-miR-21-3p	-0.0283631	0	No	-0.21417	0.149906	-0.0208255	0.190457	0.355873	0.898506	0.741736	0.903889	0.991169
Iron	Micro-element	hsa-miR-548k-3p	-0.0284964	0	No	-0.0580972	0.065666	-0.0930582	0.725356	0.687262	0.567911	0.961019	0.96692	0.985265
Iron	Micro-element	hsa-miR-301a-5p	-0.0290593	0	No	0.0726721	0.0722326	-0.232083	0.660188	0.657815	0.149575	0.951184	0.960171	0.869388
Iron	Micro-element	hsa-miR-148a-3p	-0.0290955	0	No	-0.269838	0.183865	-0.00131332	0.0966555	0.25608	0.993583	0.625803	0.901414	0.997703
Iron	Micro-element	hsa-miR-199b-5p	-0.0295119	1	No	-0.404858	0.276173	0.0401501	0.0105704	0.0845257	0.805699	0.371486	0.871381	0.991169
Iron	Micro-element	hsa-miR-1260b-3p	-0.0295711	0	No	-0.00728745	-0.247655	0.166229	0.964881	0.123377	0.305297	0.997372	0.901414	0.9384
Iron	Micro-element	hsa-miR-487b-3p	-0.0295942	0	No	-0.128745	-0.0409006	0.080863	0.434737	0.802139	0.619881	0.881973	0.978378	0.991169
Iron	Micro-element	hsa-miR-16-5p	-0.0296073	0	No	0.311741	-0.25197	-0.148593	0.0533682	0.116766	0.360151	0.552677	0.901414	0.954196
Iron	Micro-element	hsa-miR-664a-3p	-0.0301438	0	No	-0.307692	-0.0298311	0.247092	0.0567103	0.855013	0.12426	0.558584	0.987113	0.853916
Iron	Micro-element	hsa-miR-1292-5p	-0.0323722	0	No	-0.0323887	0.0150094	-0.0797373	0.844816	0.92676	0.624777	0.980781	0.995247	0.991169
Iron	Micro-element	hsa-miR-130a-3p	-0.0334551	0	No	-0.233198	0.0388368	0.0939962	0.153083	0.811938	0.563998	0.697573	0.981055	0.985265
Iron	Micro-element	hsa-miR-629-5p	-0.034515	0	No	-0.104858	0.14728	-0.145966	0.52524	0.36446	0.368799	0.913043	0.906749	0.954616
Iron	Micro-element	hsa-miR-4659b-3p	-0.035226	1	No	0.204453	-0.346904	0.036773	0.211845	0.0283038	0.821766	0.75981	0.830821	0.991169
Iron	Micro-element	hsa-miR-376c-3p	-0.0355222	0	No	-0.1	0.00712946	-0.0136961	0.544712	0.965174	0.933153	0.921915	0.996159	0.992757
Iron	Micro-element	hsa-miR-22-3p	-0.0364866	1	No	0.296356	-0.317824	-0.0879925	0.0669624	0.0456617	0.589255	0.577362	0.843677	0.988384
Iron	Micro-element	hsa-miR-584-5p	-0.0384039	0	No	0.0459514	-0.0699812	-0.091182	0.781184	0.667856	0.575775	0.972233	0.96277	0.987633
Iron	Micro-element	hsa-let-7b-3p	-0.0387923	0	No	0.0325911	-0.203565	0.0545966	0.843858	0.207715	0.737927	0.980781	0.901414	0.991169
Iron	Micro-element	hsa-miR-1-5p	-0.0394671	0	No	-0.0771255	-0.0514071	0.0101313	0.640733	0.752742	0.950526	0.946449	0.97536	0.992757
Iron	Micro-element	hsa-miR-151a-5p	-0.0396267	0	No	0.144534	-0.117261	-0.146154	0.380013	0.471157	0.368178	0.85654	0.913157	0.954616
Iron	Micro-element	hsa-miR-598-3p	-0.0400892	0	No	-0.187247	-0.00225141	0.0692308	0.253686	0.988999	0.671216	0.787145	0.99907	0.991169
Iron	Micro-element	hsa-miR-1304-3p	-0.040392	2	No	-0.356073	0.324953	-0.0900563	0.026094	0.0407654	0.580517	0.442532	0.834869	0.988384
Iron	Micro-element	hsa-miR-424-3p	-0.040764	0	No	0.0953441	-0.100938	-0.116698	0.56369	0.535435	0.473303	0.926736	0.930794	0.971224
Iron	Micro-element	hsa-miR-1299-5p	-0.0417597	0	No	-0.0736842	-0.182364	0.130769	0.655747	0.26005	0.421227	0.949002	0.901414	0.960038
Iron	Micro-element	hsa-miR-328-3p	-0.0423966	1	No	0.246356	-0.315572	-0.0579737	0.130572	0.0473031	0.722342	0.674828	0.843941	0.991169
Iron	Micro-element	hsa-miR-378i-3p	-0.0428442	0	No	0.0382591	-0.0729831	-0.0938086	0.817129	0.65448	0.56478	0.976185	0.958473	0.985265
Iron	Micro-element	hsa-miR-144-3p	-0.0439386	0	No	-0.211741	0.15985	-0.079925	0.195655	0.324489	0.62396	0.749358	0.901414	0.991169
Iron	Micro-element	hsa-miR-340-3p	-0.0470607	0	No	0.126923	-0.128705	-0.1394	0.441319	0.428657	0.390957	0.884249	0.911874	0.954947
Iron	Micro-element	hsa-miR-1-2-5p	-0.0476136	0	Yes	-0.0880567	-0.0407129	-0.0140713	0.593992	0.803029	0.931326	0.935607	0.978378	0.992757
Iron	Micro-element	hsa-miR-576-5p	-0.0479016	0	No	-0.302429	0.0380863	0.120638	0.0613024	0.815509	0.458389	0.568335	0.981696	0.96684
Iron	Micro-element	hsa-miR-148b-3p	-0.0498371	1	No	-0.397166	0.253471	-0.00581614	0.012296	0.114531	0.971587	0.384458	0.901414	0.995719
Iron	Micro-element	hsa-miR-769-5p	-0.0501745	0	No	-0.20587	0.202627	-0.14728	0.208627	0.209863	0.36446	0.759003	0.901414	0.954373
Iron	Micro-element	hsa-miR-331-5p	-0.0501926	0	No	0.0805668	-0.231895	0.000750469	0.625859	0.149914	0.996333	0.943693	0.901414	0.997703
Iron	Micro-element	hsa-let-7g-5p	-0.0511339	0	No	-0.193927	0.145403	-0.104878	0.236832	0.370669	0.519541	0.777855	0.908474	0.981676
Iron	Micro-element	hsa-miR-191-3p	-0.05171	1	No	0.269636	-0.328518	-0.0962477	0.0969156	0.0384824	0.554658	0.626103	0.834869	0.985265
Iron	Micro-element	hsa-miR-1302	-0.0522514	1	No	-0.473077	0.110882	0.205441	0.00235403	0.495779	0.203467	0.293377	0.918604	0.90614
Iron	Micro-element	hsa-miR-641-3p	-0.0524966	0	No	0.111741	-0.167542	-0.101689	0.498252	0.301437	0.532389	0.903143	0.901414	0.984406
Iron	Micro-element	hsa-miR-181d-5p	-0.0528488	2	No	0.387045	-0.318949	-0.226642	0.0149262	0.0448584	0.159626	0.404319	0.841292	0.877503
Iron	Micro-element	hsa-miR-30b-3p	-0.0535104	0	No	0.167611	-0.149906	-0.178236	0.307769	0.355873	0.271175	0.821653	0.903889	0.932366
Iron	Micro-element	hsa-miR-3613-5p	-0.0539021	0	No	-0.212551	0.0108818	0.0399625	0.193912	0.946867	0.80659	0.74724	0.996084	0.991169
Iron	Micro-element	hsa-miR-140-3p	-0.0547135	0	No	-0.302227	0.184428	-0.0463415	0.0614847	0.254602	0.77645	0.568335	0.901414	0.991169
Iron	Micro-element	hsa-miR-548av-3p	-0.055408	0	No	-0.112753	0.0778612	-0.131332	0.494343	0.632972	0.419214	0.901661	0.957477	0.960038
Iron	Micro-element	hsa-miR-381-3p	-0.056328	0	No	0.0546559	-0.123077	-0.100563	0.741047	0.449285	0.536961	0.964109	0.912377	0.984406
Iron	Micro-element	hsa-miR-548o-5p	-0.0568826	0	No	-0.0937247	0.0675422	-0.144465	0.570362	0.678799	0.373797	0.928171	0.96501	0.954616
Iron	Micro-element	hsa-miR-548aa-5p	-0.0580083	0	No	-0.239879	0.0675422	-0.00168856	0.141325	0.678799	0.991749	0.686771	0.96501	0.997703
Iron	Micro-element	hsa-miR-3158-3p	-0.0580626	0	No	-0.111336	0.0750469	-0.137899	0.499819	0.645346	0.396128	0.903143	0.957477	0.955577
Iron	Micro-element	hsa-miR-326-5p	-0.0585333	0	No	-0.294737	0.0795497	0.0395872	0.0685394	0.625594	0.808372	0.581823	0.955365	0.991169
Iron	Micro-element	hsa-miR-340-5p	-0.059924	0	No	-0.303036	0.0654784	0.0577861	0.0607579	0.68811	0.723205	0.568335	0.96692	0.991169
Iron	Micro-element	hsa-miR-550a-3-5p	-0.0612011	0	No	0.0933198	-0.213321	-0.0636023	0.572035	0.186285	0.696614	0.928634	0.901414	0.991169
Iron	Micro-element	hsa-miR-378c-3p	-0.0612735	0	Yes	-0.137854	-0.00881801	-0.0371482	0.402651	0.956933	0.819977	0.865614	0.996084	0.991169
Iron	Micro-element	hsa-miR-1250-5p	-0.0613196	1	No	-0.511538	0.278049	0.049531	0.000873699	0.0823497	0.761498	0.255878	0.870232	0.991169
Iron	Micro-element	hsa-miR-574-3p	-0.06273	1	No	-0.351417	-0.0906191	0.253846	0.0282573	0.578144	0.113977	0.45806	0.941127	0.850022
Iron	Micro-element	hsa-miR-548e-3p	-0.0628666	1	No	-0.331377	0.0574109	0.0853659	0.0393274	0.724932	0.60046	0.511286	0.971638	0.98937
Iron	Micro-element	hsa-miR-30c-5p	-0.0630559	0	No	0.2583	-0.147842	-0.299625	0.11236	0.362609	0.0603383	0.652907	0.906749	0.78496
Iron	Micro-element	hsa-miR-374a-5p	-0.0632813	0	No	-0.186842	0.0347092	-0.0377111	0.254732	0.831621	0.817296	0.787145	0.98475	0.991169
Iron	Micro-element	hsa-miR-191-5p	-0.0633011	0	No	-0.041498	-0.262852	0.114447	0.801945	0.101283	0.481939	0.974131	0.893641	0.971974
Iron	Micro-element	hsa-miR-574-5p	-0.0633406	0	No	0.0107287	-0.193433	-0.00731707	0.948315	0.231727	0.964258	0.995875	0.901414	0.994564
Iron	Micro-element	hsa-miR-421-5p	-0.0642112	0	No	-0.00445344	-0.234146	0.0459662	0.978534	0.145886	0.778215	0.997372	0.901414	0.991169
Iron	Micro-element	hsa-miR-656-3p	-0.0643939	0	No	-0.196559	-0.0791745	0.0825516	0.230406	0.627231	0.612567	0.775479	0.955563	0.991169
Iron	Micro-element	hsa-miR-146a-3p	-0.0653318	1	No	0.0273279	-0.370051	0.146727	0.868833	0.0187579	0.366281	0.98574	0.830821	0.954616
Iron	Micro-element	hsa-miR-132-3p	-0.0676048	0	No	-0.3	0.0470919	0.0500938	0.063519	0.772925	0.758868	0.572388	0.977065	0.991169
Iron	Micro-element	hsa-miR-27a-3p	-0.0679948	0	Yes	-0.0236842	-0.0812383	-0.0990619	0.886199	0.618253	0.543085	0.988591	0.951752	0.984406
Iron	Micro-element	hsa-miR-7977-3p	-0.0685593	0	No	-0.203239	0.0399625	-0.0424015	0.214631	0.80659	0.795031	0.761918	0.978378	0.991169
Iron	Micro-element	hsa-miR-324-3p	-0.0695797	1	No	-0.350202	-0.0206379	0.162101	0.0288454	0.899415	0.317631	0.460698	0.994111	0.942946
Iron	Micro-element	hsa-miR-4454-3p	-0.0706593	1	No	-0.353441	0.0360225	0.105441	0.0272992	0.825347	0.517289	0.448319	0.982441	0.979379
Iron	Micro-element	hsa-miR-140-5p	-0.071153	0	Yes	-0.0121457	-0.164728	-0.0365854	0.9415	0.309746	0.822661	0.995429	0.901414	0.991169
Iron	Micro-element	hsa-miR-32-5p	-0.0718492	0	Yes	-0.125304	-0.0849906	-0.00525328	0.447216	0.602069	0.974335	0.886962	0.94788	0.995719
Iron	Micro-element	hsa-miR-181a-3p	-0.0723742	0	Yes	-0.0186235	-0.198124	-0.000375235	0.910404	0.220386	0.998167	0.989462	0.901414	0.998682
Iron	Micro-element	hsa-miR-486-3p	-0.0748445	0	Yes	-0.00708502	-0.0258912	-0.191557	0.965855	0.873997	0.236373	0.997372	0.990179	0.923195
Iron	Micro-element	hsa-miR-484-3p	-0.0758928	0	No	0.147368	-0.301313	-0.0737336	0.37064	0.0588358	0.651153	0.851804	0.855326	0.991169
Iron	Micro-element	hsa-miR-548o	-0.0760673	0	No	-0.108502	0.00806754	-0.127767	0.510863	0.960595	0.432057	0.907123	0.996084	0.960038
Iron	Micro-element	hsa-miR-1307-5p	-0.0772687	0	No	-0.206478	0.00393996	-0.0292683	0.207258	0.98075	0.85772	0.758282	0.996654	0.991169
Iron	Micro-element	hsa-miR-142-3p	-0.0776127	0	Yes	-0.102632	-0.0810507	-0.0491557	0.534122	0.619066	0.763253	0.917774	0.952329	0.991169
Iron	Micro-element	hsa-miR-194-1-3p	-0.0782874	0	No	-0.312348	0.0705441	0.00694184	0.0528808	0.66534	0.96609	0.552677	0.961285	0.995225
Iron	Micro-element	hsa-miR-744-3p	-0.0791844	0	No	-0.246559	0.0983114	-0.0893058	0.130246	0.54616	0.583688	0.673937	0.931848	0.988384
Iron	Micro-element	hsa-miR-4433b-5p	-0.0794032	0	Yes	-0.00425101	-0.178236	-0.0557223	0.979509	0.271175	0.73272	0.997372	0.901414	0.991169
Iron	Micro-element	hsa-miR-152-3p	-0.0798163	0	Yes	-0.210931	-0.00600375	-0.0225141	0.19741	0.970671	0.890325	0.751967	0.996477	0.991169
Iron	Micro-element	hsa-miR-133a-5p	-0.0798805	0	No	-0.152024	-0.130582	0.0429644	0.355545	0.4219	0.792369	0.845984	0.911874	0.991169
Iron	Micro-element	hsa-miR-625-5p	-0.080185	0	Yes	-0.0157895	-0.206754	-0.0180113	0.923995	0.200529	0.912164	0.99269	0.901414	0.991169
Iron	Micro-element	hsa-miR-199a-5p	-0.0809091	0	Yes	-0.1583	-0.0484053	-0.0360225	0.335797	0.766766	0.825347	0.839587	0.976363	0.991169
Iron	Micro-element	hsa-miR-339-5p	-0.0817913	0	No	-0.268826	0.000562852	0.0228893	0.0979617	0.99725	0.888508	0.62916	0.999569	0.991169
Iron	Micro-element	hsa-miR-181b-3p	-0.0818884	0	No	0.0220648	-0.260225	-0.00750469	0.893934	0.104868	0.963343	0.988944	0.901414	0.994349
Iron	Micro-element	hsa-miR-186-5p	-0.0829433	0	Yes	-0.0801619	-0.125141	-0.0435272	0.627602	0.441659	0.78971	0.943932	0.912377	0.991169
Iron	Micro-element	hsa-miR-223-3p	-0.0829466	1	No	-0.393117	0.109006	0.035272	0.0132965	0.503144	0.828931	0.390536	0.921331	0.991169
Iron	Micro-element	hsa-miR-3120-3p	-0.0843093	0	No	0.14332	-0.129081	-0.267167	0.384072	0.4273	0.0955979	0.857098	0.911874	0.829982
Iron	Micro-element	hsa-miR-24-3p	-0.0843669	0	Yes	-0.0334008	-0.187054	-0.0326454	0.840028	0.24778	0.841501	0.980781	0.901414	0.991169
Iron	Micro-element	hsa-miR-24-2-5p	-0.0844426	0	Yes	-0.0544534	-0.17167	-0.0272045	0.741973	0.289511	0.86766	0.964109	0.901414	0.991169
Iron	Micro-element	hsa-miR-486-5p	-0.0844475	0	Yes	-0.0161943	-0.0378987	-0.19925	0.922052	0.816402	0.217722	0.992666	0.981696	0.91148
Iron	Micro-element	hsa-miR-361-5p	-0.0857279	0	No	-0.15587	-0.128518	0.0272045	0.343359	0.429336	0.86766	0.841728	0.911874	0.991169
Iron	Micro-element	hsa-miR-144-5p	-0.087693	1	No	-0.359514	0.0827392	0.0136961	0.0245847	0.611757	0.933153	0.438563	0.951597	0.992757
Iron	Micro-element	hsa-miR-331-3p	-0.0877209	1	No	-0.319636	-0.106942	0.163415	0.0473052	0.51131	0.313673	0.539771	0.921331	0.940288
Iron	Micro-element	hsa-miR-425-3p	-0.0878345	0	No	-0.255061	0.0260788	-0.0345216	0.117097	0.873091	0.832518	0.659075	0.989573	0.991169
Iron	Micro-element	hsa-miR-363-3p	-0.0880731	0	Yes	-0.0597166	-0.032833	-0.17167	0.71801	0.840602	0.289511	0.960128	0.985672	0.932366
Iron	Micro-element	hsa-miR-330-5p	-0.0895165	1	No	0.155466	-0.3197	-0.104315	0.34463	0.0443293	0.521797	0.842875	0.838836	0.983128
Iron	Micro-element	hsa-miR-199a-3p, hsa-miR-199b-3p	-0.0897749	0	Yes	-0.15	-0.0752345	-0.0440901	0.362062	0.644518	0.787053	0.8486	0.957477	0.991169
Iron	Micro-element	hsa-miR-30e-5p	-0.0899905	0	Yes	-0.0947368	-0.136398	-0.0388368	0.566188	0.401339	0.811938	0.926872	0.909679	0.991169
Iron	Micro-element	hsa-miR-15a-5p	-0.0901633	0	No	-0.209514	0.0281426	-0.0891182	0.200507	0.863139	0.584482	0.752843	0.988554	0.988384
Iron	Micro-element	hsa-miR-30b-5p	-0.0907936	1	No	-0.402024	0.058349	0.0712946	0.0111804	0.720617	0.661992	0.377192	0.970695	0.991169
Iron	Micro-element	hsa-miR-106b-5p	-0.0907985	0	No	-0.225304	0.00243902	-0.049531	0.16788	0.988083	0.761498	0.716273	0.99903	0.991169
Iron	Micro-element	hsa-miR-27b-3p	-0.0922221	1	No	-0.363158	0.127955	-0.0414634	0.0230664	0.431376	0.799471	0.43186	0.911874	0.991169
Iron	Micro-element	hsa-miR-146a-5p	-0.0931898	0	No	-0.187449	0.0904315	-0.182552	0.253164	0.578934	0.259551	0.787145	0.941127	0.932366
Iron	Micro-element	hsa-miR-4286-3p	-0.0940176	1	No	-0.418826	0.0581614	0.0786116	0.00796132	0.721479	0.629689	0.350657	0.970695	0.991169
Iron	Micro-element	hsa-miR-374b-5p	-0.0940209	1	No	-0.362551	0.0834897	-0.00300188	0.0233139	0.60852	0.985333	0.43186	0.951597	0.997029
Iron	Micro-element	hsa-miR-500a-3p	-0.094202	0	No	-0.313563	0.166229	-0.135272	0.0519166	0.305297	0.405273	0.551559	0.901414	0.959377
Iron	Micro-element	hsa-miR-548ad-5p	-0.0963793	0	Yes	-0.172065	-0.0876173	-0.0294559	0.294906	0.59085	0.856817	0.813003	0.943463	0.991169
Iron	Micro-element	hsa-miR-28-5p	-0.0969241	1	No	0.187652	-0.314071	-0.164353	0.252642	0.0484236	0.310865	0.787145	0.843941	0.940288
Iron	Micro-element	hsa-miR-374b-3p	-0.0970245	0	Yes	-0.195951	-0.0846154	-0.0105066	0.231878	0.603679	0.948696	0.777589	0.949158	0.992757
Iron	Micro-element	hsa-miR-30c-1-3p	-0.0973075	0	No	0.143725	-0.214447	-0.221201	0.382716	0.183917	0.170158	0.857098	0.901414	0.881162
Iron	Micro-element	hsa-miR-142-5p	-0.0974326	0	Yes	-0.210121	-0.0251407	-0.0570356	0.199175	0.877621	0.72666	0.752022	0.99075	0.991169
Iron	Micro-element	hsa-miR-550a-3p	-0.0985814	0	No	0.0222672	-0.178612	-0.1394	0.892967	0.270151	0.390957	0.988944	0.901414	0.954947
Iron	Micro-element	hsa-miR-185-3p	-0.0989121	0	Yes	-0.052834	-0.0485929	-0.19531	0.749396	0.765887	0.227144	0.964425	0.976363	0.917397
Iron	Micro-element	hsa-let-7f-2-3p	-0.0989961	1	No	-0.333198	-0.0478424	0.0840525	0.0381939	0.769404	0.606097	0.503861	0.976363	0.991169
Iron	Micro-element	hsa-miR-576-3p	-0.10063	0	No	-0.200202	0.118949	-0.220638	0.221706	0.46475	0.171276	0.766433	0.912377	0.881162
Iron	Micro-element	hsa-miR-221-3p	-0.101725	0	No	0.111336	-0.210131	-0.206379	0.499819	0.193111	0.201365	0.903143	0.901414	0.904243
Iron	Micro-element	hsa-miR-197-3p	-0.104727	0	No	-0.088664	-0.292683	0.067167	0.59144	0.0668388	0.680489	0.934938	0.858801	0.991169
Iron	Micro-element	hsa-miR-1249-3p	-0.105485	1	No	-0.155668	-0.329644	0.168856	0.343994	0.0377836	0.297609	0.84211	0.834869	0.932366
Iron	Micro-element	hsa-miR-103b-3p	-0.105599	0	Yes	-0.144939	-0.0208255	-0.151032	0.378666	0.898506	0.352231	0.85654	0.994111	0.953832
Iron	Micro-element	hsa-miR-183-5p	-0.105638	2	No	-0.369636	0.341463	-0.288743	0.02056	0.0310521	0.0707672	0.42359	0.830821	0.78897
Iron	Micro-element	hsa-miR-185-5p	-0.106038	0	Yes	-0.186032	-0.100563	-0.0315197	0.256834	0.536961	0.846901	0.7879	0.931046	0.991169
Iron	Micro-element	hsa-miR-502-3p	-0.106609	0	No	-0.22996	-0.138086	0.0482176	0.159034	0.395479	0.767645	0.70427	0.908661	0.991169
Iron	Micro-element	hsa-miR-335-5p	-0.106947	0	No	-0.200202	-0.148593	0.027955	0.221706	0.360151	0.864043	0.766433	0.903889	0.991169
Iron	Micro-element	hsa-miR-505-3p	-0.10722	1	No	0.139879	-0.409756	-0.0517824	0.395711	0.00864555	0.750994	0.862708	0.830821	0.991169
Iron	Micro-element	hsa-miR-628-5p	-0.108323	0	Yes	-0.215587	-0.0971857	-0.0121951	0.18747	0.550787	0.940465	0.737625	0.933027	0.992757
Iron	Micro-element	hsa-miR-338-5p	-0.10999	0	Yes	-0.0352227	-0.0202627	-0.274484	0.831425	0.901235	0.086522	0.978815	0.994111	0.812822
Iron	Micro-element	hsa-miR-29a-3p	-0.110377	1	No	-0.399798	0.0258912	0.0427767	0.0116806	0.873997	0.793256	0.377301	0.990179	0.991169
Iron	Micro-element	hsa-miR-874-3p	-0.114672	1	No	-0.052834	-0.347842	0.0566604	0.749396	0.027851	0.72839	0.964425	0.830821	0.991169
Iron	Micro-element	hsa-miR-25-5p	-0.115153	1	No	0.155668	-0.17955	-0.321576	0.343994	0.267602	0.0430286	0.84211	0.901414	0.735849
Iron	Micro-element	hsa-miR-548ay-5p	-0.118084	0	Yes	-0.277328	-0.039212	-0.0377111	0.0874004	0.810154	0.817296	0.611872	0.980256	0.991169
Iron	Micro-element	hsa-miR-26b-5p	-0.120636	0	Yes	-0.181984	-0.153096	-0.0268293	0.267515	0.345612	0.86947	0.794587	0.903889	0.991169
Iron	Micro-element	hsa-miR-200c-3p	-0.12088	0	Yes	-0.0945344	-0.178049	-0.0900563	0.567021	0.271688	0.580517	0.927373	0.901414	0.988384
Iron	Micro-element	hsa-miR-106a-5p	-0.122394	0	Yes	-0.138664	-0.146904	-0.0816135	0.399866	0.365697	0.616626	0.864701	0.906846	0.991169
Iron	Micro-element	hsa-miR-660-5p	-0.122705	1	No	-0.412955	0.0893058	-0.0444653	0.00898132	0.583688	0.785283	0.361807	0.941127	0.991169
Iron	Micro-element	hsa-miR-20a-5p	-0.122777	0	Yes	-0.11336	-0.17242	-0.0825516	0.492006	0.287376	0.612567	0.899639	0.901414	0.991169
Iron	Micro-element	hsa-miR-454-3p	-0.124596	0	Yes	-0.128947	-0.17167	-0.0731707	0.434009	0.289511	0.653648	0.881973	0.901414	0.991169
Iron	Micro-element	hsa-miR-26b-3p	-0.1253	1	No	0.0755061	-0.325891	-0.125516	0.647781	0.0401542	0.440281	0.948402	0.834869	0.960935
Iron	Micro-element	hsa-miR-548c-5p, hsa-miR-548o-2-5p, hsa-miR-548am-5p	-0.125909	0	Yes	-0.0674089	-0.208818	-0.101501	0.683467	0.195972	0.53315	0.957891	0.901414	0.984406
Iron	Micro-element	hsa-miR-93-5p	-0.128394	0	Yes	-0.194939	-0.149156	-0.0410882	0.234346	0.358314	0.801249	0.777855	0.903889	0.991169
Iron	Micro-element	hsa-miR-23a-3p	-0.129703	1	No	-0.363968	-0.0761726	0.0510319	0.0227399	0.640385	0.754491	0.43186	0.957477	0.991169
Iron	Micro-element	hsa-miR-107-5p	-0.135746	0	Yes	-0.157895	-0.1394	-0.109944	0.33705	0.390957	0.499455	0.840117	0.908661	0.97211
Iron	Micro-element	hsa-miR-1287-5p	-0.136248	1	No	0.101012	-0.378049	-0.131707	0.540627	0.016164	0.417875	0.920176	0.830821	0.960038
Iron	Micro-element	hsa-miR-17-5p	-0.138824	0	Yes	-0.102024	-0.215009	-0.0994371	0.536557	0.182741	0.541551	0.918547	0.901414	0.984406
Iron	Micro-element	hsa-miR-30d-3p	-0.140397	0	Yes	-0.163968	-0.153659	-0.103565	0.318554	0.34382	0.524813	0.83125	0.903889	0.984331
Iron	Micro-element	hsa-miR-345-5p	-0.140593	0	Yes	-0.207895	-0.0225141	-0.19137	0.204088	0.890325	0.236841	0.754996	0.993967	0.925048
Iron	Micro-element	hsa-miR-451b	-0.144827	0	Yes	-0.294332	-0.0652908	-0.0748593	0.0689382	0.688959	0.646174	0.581836	0.96692	0.991169
Iron	Micro-element	hsa-miR-181c-3p	-0.148344	0	Yes	-0.310324	-0.0148218	-0.119887	0.0545195	0.927673	0.461211	0.55604	0.995247	0.9674
Iron	Micro-element	hsa-miR-20b-5p	-0.149906	0	Yes	-0.176923	-0.119137	-0.153659	0.281273	0.464041	0.34382	0.807808	0.912377	0.952232
Iron	Micro-element	hsa-miR-15b-5p	-0.153272	1	No	-0.396964	0.0172608	-0.0801126	0.0123445	0.91581	0.623143	0.384606	0.994111	0.991169
Iron	Micro-element	hsa-miR-151b-5p	-0.156002	1	Yes	-0.0319838	-0.347655	-0.0883677	0.846732	0.027941	0.587662	0.981191	0.830821	0.988384
Iron	Micro-element	hsa-miR-324-5p	-0.156718	1	Yes	-0.322874	-0.129456	-0.0178236	0.0449844	0.425947	0.913075	0.531227	0.911874	0.991169
Iron	Micro-element	hsa-miR-548d-3p	-0.15957	1	No	-0.337247	0.0120075	-0.153471	0.0357702	0.941379	0.344417	0.49038	0.996084	0.952232
Iron	Micro-element	hsa-miR-15b-3p	-0.16125	1	No	-0.362551	0.0337711	-0.154972	0.0233139	0.836109	0.339662	0.43186	0.985672	0.951957
Iron	Micro-element	hsa-miR-652-3p	-0.161815	0	Yes	-0.226721	-0.137899	-0.120826	0.165151	0.396128	0.457686	0.714083	0.908661	0.96684
Iron	Micro-element	hsa-miR-362-5p	-0.165223	0	No	0.015587	-0.243902	-0.267355	0.924966	0.12935	0.0953564	0.993078	0.901414	0.829982
Iron	Micro-element	hsa-miR-451a-3p	-0.171064	1	Yes	-0.346964	-0.0412758	-0.124953	0.0304632	0.80036	0.44235	0.466893	0.978378	0.96267
Iron	Micro-element	hsa-miR-92b-3p	-0.172498	0	Yes	-0.092915	-0.211632	-0.212946	0.573711	0.189877	0.187079	0.928634	0.901414	0.898354
Iron	Micro-element	hsa-miR-23b-3p	-0.173029	0	Yes	-0.296761	-0.158724	-0.0636023	0.0665727	0.327952	0.696614	0.576812	0.903889	0.991169
Iron	Micro-element	hsa-miR-942-5p	-0.177099	1	No	0.00303644	-0.392308	-0.142026	0.985363	0.0122877	0.382002	0.997372	0.830821	0.954947
Iron	Micro-element	hsa-miR-451b-3p	-0.191916	1	Yes	-0.3583	-0.0643527	-0.153096	0.0251089	0.693208	0.345612	0.440794	0.96692	0.953263
Iron	Micro-element	hsa-miR-671-5p	-0.198994	0	Yes	-0.0921053	-0.304128	-0.20075	0.577069	0.056398	0.214204	0.929788	0.847061	0.91148
Iron	Micro-element	hsa-miR-148a-5p	-0.201489	0	Yes	-0.304656	-0.0842402	-0.215572	0.0593248	0.605291	0.181571	0.566552	0.95005	0.892826
Iron	Micro-element	hsa-miR-425-5p	-0.202454	1	Yes	-0.362146	-0.0863039	-0.158912	0.0234801	0.596448	0.327373	0.432487	0.945038	0.943831
Iron	Micro-element	hsa-miR-503-5p	-0.205666	1	Yes	-0.191296	-0.0968105	-0.328893	0.243378	0.552334	0.0382483	0.781265	0.933027	0.70579
Iron	Micro-element	hsa-miR-93-3p	-0.222162	1	Yes	-0.336842	-0.303377	-0.0262664	0.0360068	0.05704	0.872185	0.491236	0.848817	0.991169
Linoleic acid	Lipid-related	hsa-miR-4508-3p	0.224449	1	No	0.387045	0.287054	-0.000750469	0.0149262	0.0725055	0.996333	0.404319	0.864672	0.997703
Linoleic acid	Lipid-related	hsa-miR-548ap-5p	0.216879	1	Yes	0.320243	0.174672	0.155722	0.0468629	0.281032	0.3373	0.539203	0.901414	0.94999
Linoleic acid	Lipid-related	hsa-miR-16-2-3p	0.210029	1	Yes	0.244534	0.0065666	0.378987	0.133533	0.967922	0.0158806	0.678135	0.996477	0.584607
Linoleic acid	Lipid-related	hsa-miR-16-5p	0.207278	1	Yes	0.244534	0.00131332	0.375985	0.133533	0.993583	0.0168025	0.678135	0.99907	0.584607
Linoleic acid	Lipid-related	hsa-miR-744-5p	0.204766	0	Yes	0.305668	0.0395872	0.269043	0.0584429	0.808372	0.0932039	0.564098	0.979185	0.827126
Linoleic acid	Lipid-related	hsa-miR-548j-5p	0.204503	1	Yes	0.338462	0.161726	0.113321	0.0350682	0.318767	0.486288	0.489974	0.901414	0.97211
Linoleic acid	Lipid-related	hsa-miR-320a-3p	0.197135	1	Yes	0.364575	0.145028	0.0818011	0.0224975	0.371918	0.615813	0.43186	0.908661	0.991169
Linoleic acid	Lipid-related	hsa-miR-320d-1-5p	0.196661	0	Yes	0.252834	0.219137	0.118011	0.12044	0.174281	0.468304	0.662227	0.901414	0.968861
Linoleic acid	Lipid-related	hsa-miR-7706-5p	0.196425	1	No	0.284211	0.340901	-0.0358349	0.0795145	0.0313485	0.826242	0.606038	0.830821	0.991169
Linoleic acid	Lipid-related	hsa-miR-1908-5p	0.195793	1	Yes	0.32753	0.0397749	0.220075	0.0418102	0.80748	0.172398	0.518848	0.978378	0.881162
Linoleic acid	Lipid-related	hsa-miR-18a-3p	0.191781	1	No	0.227126	-0.0260788	0.374296	0.164377	0.873091	0.0173405	0.712842	0.989573	0.584607
Linoleic acid	Lipid-related	hsa-miR-1301-3p	0.191177	1	Yes	0.322874	0.069606	0.181051	0.0449844	0.669535	0.263556	0.531227	0.962987	0.932366
Linoleic acid	Lipid-related	hsa-miR-3615-5p	0.19069	1	No	0.205466	-0.026454	0.393058	0.209543	0.87128	0.0121078	0.759078	0.98946	0.577775
Linoleic acid	Lipid-related	hsa-miR-320b-2-5p	0.18796	0	Yes	0.262753	0.138649	0.162477	0.106085	0.393537	0.316497	0.639713	0.908661	0.942946
Linoleic acid	Lipid-related	hsa-miR-320b-1-5p	0.18323	0	Yes	0.31498	0.126079	0.10863	0.0508096	0.438217	0.504624	0.549094	0.912377	0.973865
Linoleic acid	Lipid-related	hsa-miR-320c-2-5p	0.182759	1	No	0.30081	0.337523	-0.0900563	0.0627732	0.0331764	0.580517	0.569758	0.832358	0.988384
Linoleic acid	Lipid-related	hsa-miR-3120-5p	0.181612	0	Yes	0.0896761	0.203002	0.252158	0.587197	0.209002	0.116485	0.933607	0.901414	0.850022
Linoleic acid	Lipid-related	hsa-miR-4433b-5p	0.180427	1	Yes	0.171862	0.0566604	0.312758	0.295483	0.72839	0.0494215	0.813064	0.971638	0.754832
Linoleic acid	Lipid-related	hsa-miR-1307-3p	0.178467	0	Yes	0.291498	0.137148	0.106754	0.071781	0.398728	0.512055	0.591066	0.908661	0.976646
Linoleic acid	Lipid-related	hsa-miR-11401-3p	0.176997	1	No	0.27915	0.312066	-0.0602251	0.0852564	0.0499539	0.712013	0.611501	0.84463	0.991169
Linoleic acid	Lipid-related	hsa-miR-486-5p	0.175472	0	Yes	0.217409	0.0375235	0.271482	0.183679	0.818189	0.0901611	0.732882	0.981817	0.819247
Linoleic acid	Lipid-related	hsa-miR-130b-5p	0.175083	0	No	0.288664	-0.00806754	0.244653	0.074715	0.960595	0.128139	0.594948	0.996084	0.853916
Linoleic acid	Lipid-related	hsa-miR-2110	0.171902	0	Yes	0.209514	0.0530957	0.253096	0.200507	0.744888	0.115086	0.752843	0.974919	0.850022
Linoleic acid	Lipid-related	hsa-miR-10b-5p	0.17178	1	Yes	0.0532389	0.461914	0.000187617	0.747538	0.00269563	0.999083	0.964425	0.830821	0.999227
Linoleic acid	Lipid-related	hsa-miR-423-5p	0.166968	0	No	0.312348	0.232645	-0.0440901	0.0528808	0.148562	0.787053	0.552677	0.901414	0.991169
Linoleic acid	Lipid-related	hsa-miR-4326	0.165939	1	No	0.32004	-0.0425891	0.220367	0.04701	0.794143	0.171816	0.539203	0.978273	0.881162
Linoleic acid	Lipid-related	hsa-miR-139-3p	0.162279	1	No	-0.0157895	0.506379	-0.00375235	0.923995	0.000856285	0.981667	0.99269	0.720452	0.996267
Linoleic acid	Lipid-related	hsa-miR-144-3p	0.160778	0	Yes	0.145749	0.0757974	0.260788	0.375979	0.642037	0.104092	0.856457	0.957477	0.844495
Linoleic acid	Lipid-related	hsa-miR-671-3p	0.159684	0	Yes	0.226518	0.124203	0.12833	0.165539	0.445117	0.430015	0.714705	0.912377	0.960038
Linoleic acid	Lipid-related	hsa-miR-224-5p	0.159267	0	Yes	0.191498	0.118386	0.167917	0.242871	0.466881	0.30034	0.781062	0.912377	0.932366
Linoleic acid	Lipid-related	hsa-miR-2110-3p	0.157283	0	Yes	0.194737	0.190994	0.0861163	0.234842	0.237779	0.59725	0.777855	0.901414	0.988549
Linoleic acid	Lipid-related	hsa-miR-125a-5p	0.156693	1	No	0.329555	-0.0971857	0.237711	0.0404881	0.550787	0.139673	0.511654	0.933027	0.859103
Linoleic acid	Lipid-related	hsa-miR-1273h-3p	0.154727	0	No	0.200202	0.270169	-0.00619137	0.221706	0.0917898	0.969754	0.766433	0.881453	0.995719
Linoleic acid	Lipid-related	hsa-miR-486-3p	0.153226	0	Yes	0.19251	0.0463415	0.220826	0.240342	0.77645	0.170903	0.779205	0.97734	0.881162
Linoleic acid	Lipid-related	hsa-miR-505-5p	0.153176	1	No	0.352024	0.116886	-0.00938086	0.027967	0.472588	0.954187	0.455033	0.913157	0.992757
Linoleic acid	Lipid-related	hsa-miR-12136-3p	0.150007	0	Yes	0.198988	0.24015	0.0108818	0.224581	0.135536	0.946867	0.770166	0.901414	0.992757
Linoleic acid	Lipid-related	hsa-miR-4433b-3p	0.142877	0	Yes	0.214372	0.0243902	0.189869	0.190029	0.881247	0.240608	0.741052	0.991605	0.926634
Linoleic acid	Lipid-related	hsa-let-7d-3p	0.142606	0	Yes	0.218623	0.0174484	0.191745	0.181182	0.914898	0.235906	0.730543	0.994111	0.923195
Linoleic acid	Lipid-related	hsa-miR-339-3p	0.137491	0	Yes	0.208907	0.0714822	0.132083	0.201845	0.661155	0.416538	0.753039	0.960878	0.960038
Linoleic acid	Lipid-related	hsa-miR-423-3p	0.137286	0	Yes	0.259514	0.0101313	0.142214	0.110621	0.950526	0.381367	0.650549	0.996084	0.954947
Linoleic acid	Lipid-related	hsa-miR-222-3p	0.136903	0	Yes	0.215587	0.190807	0.0043152	0.18747	0.238249	0.978917	0.737625	0.901414	0.996235
Linoleic acid	Lipid-related	hsa-miR-375-3p	0.135667	0	No	0.246964	0.279925	-0.119887	0.129596	0.0802175	0.461211	0.67176	0.870232	0.9674
Linoleic acid	Lipid-related	hsa-miR-328-3p	0.133552	1	No	0.103846	-0.106567	0.403377	0.529268	0.512801	0.00985194	0.915564	0.922665	0.557763
Linoleic acid	Lipid-related	hsa-miR-1273h-5p	0.130206	0	Yes	0.0384615	0.24728	0.104878	0.816178	0.123965	0.519541	0.976185	0.901414	0.981676
Linoleic acid	Lipid-related	hsa-miR-330-3p	0.128939	0	No	0.250607	0.154034	-0.0178236	0.123854	0.342629	0.913075	0.665963	0.903889	0.991169
Linoleic acid	Lipid-related	hsa-miR-3120-3p	0.127112	0	Yes	0.252632	0.0478424	0.080863	0.120748	0.769404	0.619881	0.662227	0.976363	0.991169
Linoleic acid	Lipid-related	hsa-miR-550a-3p	0.126469	0	Yes	0.000607287	0.10075	0.278049	0.997072	0.536197	0.0823497	0.999461	0.931046	0.800309
Linoleic acid	Lipid-related	hsa-miR-338-5p	0.124979	1	No	-0.0194332	0.0435272	0.350844	0.906525	0.78971	0.0264419	0.988944	0.978273	0.635481
Linoleic acid	Lipid-related	hsa-miR-151a-5p	0.124835	0	Yes	0.0951417	0.0617261	0.217636	0.564522	0.705154	0.177324	0.926736	0.970115	0.884063
Linoleic acid	Lipid-related	hsa-miR-484-3p	0.123745	1	No	0.106883	-0.0883677	0.35272	0.517228	0.587662	0.0255916	0.909861	0.942387	0.635372
Linoleic acid	Lipid-related	hsa-let-7d-5p	0.121357	0	Yes	0.0961538	0.139962	0.127955	0.560368	0.389028	0.431376	0.926255	0.908661	0.960038
Linoleic acid	Lipid-related	hsa-miR-23a-5p	0.119899	0	No	0.272267	0.124015	-0.0365854	0.093575	0.44581	0.822661	0.624331	0.912377	0.991169
Linoleic acid	Lipid-related	hsa-miR-4746-5p	0.119845	0	No	0.30081	0.0594747	-0.000750469	0.0627732	0.71545	0.996333	0.569758	0.970695	0.997703
Linoleic acid	Lipid-related	hsa-miR-4665-5p	0.111394	0	No	0.164575	0.202627	-0.0330206	0.31674	0.209863	0.839703	0.828732	0.901414	0.991169
Linoleic acid	Lipid-related	hsa-miR-200b-3p	0.110768	0	No	0.233806	0.134146	-0.0356473	0.151986	0.409228	0.827138	0.696218	0.911874	0.991169
Linoleic acid	Lipid-related	hsa-miR-1843	0.110464	0	No	0.116194	-0.0500938	0.265291	0.481174	0.758868	0.0980389	0.893949	0.976363	0.835171
Linoleic acid	Lipid-related	hsa-miR-28-5p	0.109988	0	No	0.140283	-0.0746717	0.264353	0.394331	0.647003	0.0992771	0.86141	0.957477	0.835171
Linoleic acid	Lipid-related	hsa-miR-23b-5p	0.109141	1	No	0.346559	-0.106754	0.0876173	0.0306706	0.512055	0.59085	0.466893	0.921999	0.988384
Linoleic acid	Lipid-related	hsa-miR-22-3p	0.106762	0	No	0.128543	-0.0590994	0.250844	0.435465	0.717171	0.118465	0.881973	0.970695	0.853916
Linoleic acid	Lipid-related	hsa-miR-766-5p	0.104992	0	Yes	0.0431174	0.251782	0.020075	0.794379	0.117048	0.902145	0.973581	0.901414	0.991169
Linoleic acid	Lipid-related	hsa-miR-1181-3p	0.102296	0	Yes	0.0633603	0.145403	0.0981238	0.701574	0.370669	0.54693	0.957891	0.908474	0.984406
Linoleic acid	Lipid-related	hsa-miR-8086	0.102294	1	No	0.0299595	0.339024	-0.0621013	0.856328	0.0323535	0.703443	0.98318	0.832358	0.991169
Linoleic acid	Lipid-related	hsa-miR-99b-5p	0.10133	1	No	0.334008	0.0133208	-0.0433396	0.0376987	0.93498	0.790596	0.50109	0.996084	0.991169
Linoleic acid	Lipid-related	hsa-miR-92b-3p	0.100206	1	No	-0.0325911	-0.0257036	0.358912	0.843858	0.874902	0.0229452	0.980781	0.990179	0.622671
Linoleic acid	Lipid-related	hsa-miR-4659b-3p	0.0985451	0	No	0.296761	-0.0508443	0.0497186	0.0665727	0.755366	0.760621	0.576812	0.976222	0.991169
Linoleic acid	Lipid-related	hsa-miR-3177-3p	0.0985254	0	No	0.188259	0.190244	-0.0829268	0.251082	0.239663	0.610947	0.787145	0.901414	0.991169
Linoleic acid	Lipid-related	hsa-miR-10527-5p	0.0979477	0	No	0.303036	0.026454	-0.0356473	0.0607579	0.87128	0.827138	0.568335	0.98946	0.991169
Linoleic acid	Lipid-related	hsa-miR-1277-5p	0.0962641	0	Yes	0.1417	0.0729831	0.0741088	0.389524	0.65448	0.649492	0.85881	0.958473	0.991169
Linoleic acid	Lipid-related	hsa-miR-10527-3p	0.0955367	0	No	0.301619	0.026454	-0.0414634	0.0620343	0.87128	0.799471	0.568335	0.98946	0.991169
Linoleic acid	Lipid-related	hsa-miR-6516-5p	0.0945772	1	No	0.367409	-0.0369606	-0.0467167	0.0213946	0.820872	0.774687	0.427211	0.981937	0.991169
Linoleic acid	Lipid-related	hsa-miR-550a-3-5p	0.0940933	0	Yes	0.0398785	0.0407129	0.201689	0.809528	0.803029	0.212026	0.976185	0.978378	0.91148
Linoleic acid	Lipid-related	hsa-miR-5010-3p	0.0933198	0	Yes	0.103036	0.0934334	0.0834897	0.532502	0.566345	0.60852	0.917544	0.936159	0.991169
Linoleic acid	Lipid-related	hsa-miR-1292-5p	0.0930466	0	Yes	0.0815789	0.160038	0.0375235	0.621512	0.323914	0.818189	0.942295	0.901414	0.991169
Linoleic acid	Lipid-related	hsa-miR-139-5p	0.0929874	1	No	-0.251619	0.539587	-0.00900563	0.122294	0.000326748	0.956018	0.663354	0.574604	0.993661
Linoleic acid	Lipid-related	hsa-miR-6852-3p	0.0903081	0	No	0.156478	0.149906	-0.0354597	0.341459	0.355873	0.828034	0.840117	0.903889	0.991169
Linoleic acid	Lipid-related	hsa-miR-183-5p	0.0898423	1	No	-0.188259	0.399062	0.0587242	0.251082	0.0107473	0.718893	0.787145	0.830821	0.991169
Linoleic acid	Lipid-related	hsa-miR-30e-5p	0.0890639	0	No	0.0746964	-0.0382739	0.230769	0.651317	0.814616	0.151957	0.948402	0.981696	0.870735
Linoleic acid	Lipid-related	hsa-miR-628-3p	0.0882097	0	Yes	0.162753	0.0439024	0.0579737	0.322201	0.787939	0.722342	0.833629	0.978273	0.991169
Linoleic acid	Lipid-related	hsa-miR-28-3p	0.086926	0	No	0.163968	0.200375	-0.103565	0.318554	0.21508	0.524813	0.83125	0.901414	0.984331
Linoleic acid	Lipid-related	hsa-miR-320c-1-5p	0.0839225	0	No	-0.161741	0.301313	0.112195	0.325261	0.0588358	0.490657	0.833629	0.855326	0.97211
Linoleic acid	Lipid-related	hsa-miR-874-3p	0.0837612	0	No	0.0803644	-0.119325	0.290244	0.62673	0.463332	0.0692498	0.943693	0.912377	0.78897
Linoleic acid	Lipid-related	hsa-let-7b-5p	0.0836345	0	No	0.0392713	0.228705	-0.0170732	0.812377	0.155757	0.916722	0.976185	0.901414	0.991169
Linoleic acid	Lipid-related	hsa-miR-196b-5p	0.082731	0	No	0.286842	-0.190807	0.152158	0.0766503	0.238249	0.348611	0.59809	0.901414	0.953832
Linoleic acid	Lipid-related	hsa-miR-151b-5p	0.0816728	1	No	-0.105263	-0.00806754	0.358349	0.523633	0.960595	0.0231759	0.912053	0.996084	0.622671
Linoleic acid	Lipid-related	hsa-let-7a-5p	0.0808877	0	No	0.0625506	-0.0204503	0.200563	0.705215	0.900325	0.214642	0.958543	0.994111	0.91148
Linoleic acid	Lipid-related	hsa-miR-6852-5p	0.0789375	0	No	0.151822	0.087242	-0.00225141	0.356193	0.592447	0.988999	0.845984	0.943463	0.997703
Linoleic acid	Lipid-related	hsa-miR-1843-3p	0.0784273	0	Yes	0.12834	0.017636	0.0893058	0.436195	0.913987	0.583688	0.882027	0.994111	0.988384
Linoleic acid	Lipid-related	hsa-miR-106b-3p	0.0740364	0	No	0.168826	0.16454	-0.111257	0.304226	0.310305	0.494313	0.818161	0.901414	0.97211
Linoleic acid	Lipid-related	hsa-miR-942-5p	0.073518	1	No	-0.160121	-0.0793621	0.460038	0.330193	0.626412	0.00282002	0.837379	0.955365	0.512268
Linoleic acid	Lipid-related	hsa-miR-99b-3p	0.0729074	0	No	0.18664	-0.0105066	0.0425891	0.255257	0.948696	0.794143	0.787145	0.996084	0.991169
Linoleic acid	Lipid-related	hsa-miR-27b-5p	0.0718837	0	No	0.149798	0.190807	-0.124953	0.362717	0.238249	0.44235	0.8486	0.901414	0.96267
Linoleic acid	Lipid-related	hsa-miR-556-5p	0.0716698	0	No	0.192308	-0.0313321	0.0540338	0.240846	0.847801	0.740535	0.779514	0.986125	0.991169
Linoleic acid	Lipid-related	hsa-let-7e-5p	0.0710559	0	No	0.226113	-0.0681051	0.0551595	0.166316	0.676268	0.735322	0.714901	0.963709	0.991169
Linoleic acid	Lipid-related	hsa-miR-9-3p	0.0706939	0	No	-0.0605263	0.243527	0.0290807	0.714347	0.129959	0.858623	0.960128	0.901414	0.991169
Linoleic acid	Lipid-related	hsa-miR-340-3p	0.0689938	0	No	0.167206	-0.0196998	0.0594747	0.308956	0.903966	0.71545	0.822161	0.994111	0.991169
Linoleic acid	Lipid-related	hsa-miR-145-3p	0.0688127	0	No	0.154656	0.0517824	0	0.347179	0.750994	1	0.843794	0.97536	1
Linoleic acid	Lipid-related	hsa-miR-143-3p	0.0677265	0	No	0.187045	0.147467	-0.131332	0.254209	0.363842	0.419214	0.787145	0.906749	0.960038
Linoleic acid	Lipid-related	hsa-miR-30b-3p	0.0677019	0	No	0.262955	-0.172233	0.112383	0.105806	0.287909	0.489927	0.639713	0.901414	0.97211
Linoleic acid	Lipid-related	hsa-miR-200c-3p	0.065982	0	No	0.159109	-0.146717	0.185553	0.333299	0.366316	0.251663	0.838352	0.906846	0.932366
Linoleic acid	Lipid-related	hsa-miR-454-5p	0.0658059	0	No	0.239069	-0.0821764	0.0405253	0.142714	0.614189	0.803918	0.687017	0.951597	0.991169
Linoleic acid	Lipid-related	hsa-miR-5193-5p	0.0657417	0	No	0.0364372	-0.0311445	0.191932	0.8257	0.848702	0.235439	0.976919	0.986125	0.922569
Linoleic acid	Lipid-related	hsa-miR-3074-5p	0.0645453	0	No	0.0617409	0.301313	-0.169418	0.708863	0.0588358	0.295978	0.958809	0.855326	0.932366
Linoleic acid	Lipid-related	hsa-miR-25-5p	0.0634903	0	No	0.190283	-0.181238	0.181426	0.245928	0.263053	0.262551	0.784578	0.901414	0.932366
Linoleic acid	Lipid-related	hsa-miR-143-5p	0.0633323	0	No	0.0838057	-0.0326454	0.138837	0.611992	0.841501	0.392891	0.939536	0.985672	0.954947
Linoleic acid	Lipid-related	hsa-let-7c-5p	0.0632665	0	No	-0.144534	0.246904	0.0874296	0.380013	0.124555	0.591649	0.85654	0.901414	0.988384
Linoleic acid	Lipid-related	hsa-miR-140-5p	0.0632566	0	No	0.0242915	-0.00375235	0.169231	0.883301	0.981667	0.296521	0.988591	0.996727	0.932366
Linoleic acid	Lipid-related	hsa-miR-342-5p	0.0601165	1	No	-0.0121457	0.341839	-0.149343	0.9415	0.0308557	0.357703	0.995429	0.830821	0.954196
Linoleic acid	Lipid-related	hsa-miR-151a-3p	0.0560597	0	No	0.0625506	0.240713	-0.135084	0.705215	0.134595	0.40593	0.958543	0.901414	0.959459
Linoleic acid	Lipid-related	hsa-miR-301a-5p	0.0550031	0	Yes	0.103846	0.0412758	0.0198874	0.529268	0.80036	0.903055	0.915564	0.978378	0.991169
Linoleic acid	Lipid-related	hsa-miR-6842-3p	0.0535203	0	No	0.00202429	0.203377	-0.0448405	0.990242	0.208144	0.783515	0.997737	0.901414	0.991169
Linoleic acid	Lipid-related	hsa-miR-122-5p	0.0527748	0	No	0.0637652	0.186304	-0.0917448	0.699756	0.249717	0.573411	0.957891	0.901414	0.986553
Linoleic acid	Lipid-related	hsa-miR-32-5p	0.0527237	0	No	0.282186	-0.101313	-0.0227017	0.081774	0.533911	0.889416	0.607326	0.930794	0.991169
Linoleic acid	Lipid-related	hsa-miR-6515-5p	0.0524769	0	No	-0.127935	0.139212	0.146154	0.437656	0.391601	0.368178	0.882341	0.908661	0.954616
Linoleic acid	Lipid-related	hsa-miR-22-5p	0.0517297	0	No	-0.0149798	0.0296435	0.140525	0.927882	0.855915	0.387104	0.993465	0.987113	0.954947
Linoleic acid	Lipid-related	hsa-let-7b-3p	0.0502057	0	No	-0.0441296	0.0187617	0.175985	0.78966	0.908519	0.277374	0.973212	0.994111	0.932366
Linoleic acid	Lipid-related	hsa-miR-331-5p	0.0497334	0	No	0.123684	-0.12758	0.153096	0.453156	0.432739	0.345612	0.889181	0.911874	0.953263
Linoleic acid	Lipid-related	hsa-miR-200a-3p	0.0495507	0	No	-0.091498	0.30469	-0.0645403	0.579594	0.0559202	0.692357	0.931293	0.847061	0.991169
Linoleic acid	Lipid-related	hsa-miR-210-3p	0.0486241	0	No	0.0653846	0.293809	-0.213321	0.692499	0.0657486	0.186285	0.957891	0.858801	0.89791
Linoleic acid	Lipid-related	hsa-miR-760-5p	0.0482917	0	No	0.141498	0.162289	-0.158912	0.390208	0.317063	0.327373	0.859026	0.901414	0.943831
Linoleic acid	Lipid-related	hsa-miR-223-5p	0.0482604	0	No	0.00688259	0.257974	-0.120075	0.966831	0.108017	0.460504	0.997372	0.901414	0.9674
Linoleic acid	Lipid-related	hsa-miR-548ax	0.0479593	0	No	0.163765	0.0514071	-0.0712946	0.31916	0.752742	0.661992	0.831596	0.97536	0.991169
Linoleic acid	Lipid-related	hsa-miR-345-5p	0.0471495	0	No	-0.0694332	-0.079925	0.290807	0.674478	0.62396	0.0686874	0.956263	0.9553	0.78696
Linoleic acid	Lipid-related	hsa-miR-766-3p	0.0465225	0	No	-0.110526	0.0709193	0.179174	0.502962	0.663665	0.26862	0.903871	0.961285	0.932366
Linoleic acid	Lipid-related	hsa-miR-1271-5p	0.0461226	0	No	0.103846	0.0938086	-0.0592871	0.529268	0.56478	0.716311	0.915564	0.936159	0.991169
Linoleic acid	Lipid-related	hsa-miR-6721-3p	0.0455499	0	No	-0.242713	0.233021	0.146341	0.136543	0.14789	0.367556	0.680856	0.901414	0.954616
Linoleic acid	Lipid-related	hsa-miR-941-5p	0.0447714	0	No	0.0740891	0.250657	-0.190432	0.653973	0.118749	0.239191	0.948466	0.901414	0.926634
Linoleic acid	Lipid-related	hsa-miR-194-3p	0.0442135	0	No	0.0973684	-0.0326454	0.0679174	0.555401	0.841501	0.677111	0.925072	0.985672	0.991169
Linoleic acid	Lipid-related	hsa-miR-629-5p	0.0436572	0	No	0.0463563	0.284615	-0.2	0.779304	0.0750753	0.215958	0.972165	0.864782	0.91148
Linoleic acid	Lipid-related	hsa-miR-98-5p	0.0415276	0	No	-0.0512146	0.180863	-0.00506567	0.756841	0.26406	0.975252	0.966793	0.901414	0.995719
Linoleic acid	Lipid-related	hsa-miR-30a-3p	0.041205	0	No	0.0637652	0.234897	-0.175047	0.699756	0.144562	0.279984	0.957891	0.901414	0.932366
Linoleic acid	Lipid-related	hsa-miR-6721-5p	0.0407887	0	No	-0.232794	0.220638	0.134522	0.153818	0.171276	0.407907	0.697573	0.901414	0.960013
Linoleic acid	Lipid-related	hsa-miR-191-3p	0.0406323	0	No	0.0941296	-0.236961	0.264728	0.56869	0.140965	0.0987804	0.928171	0.901414	0.835171
Linoleic acid	Lipid-related	hsa-miR-186-5p	0.039686	0	No	0.0117409	-0.0212008	0.128518	0.943447	0.896687	0.429336	0.995875	0.994111	0.960038
Linoleic acid	Lipid-related	hsa-miR-1306-3p	0.0389553	0	No	0.0202429	0.239962	-0.14334	0.902648	0.135851	0.377571	0.988944	0.901414	0.954616
Linoleic acid	Lipid-related	hsa-miR-339-5p	0.038427	0	No	-0.0552632	-0.0493433	0.219887	0.73827	0.762375	0.172774	0.96381	0.976363	0.882149
Linoleic acid	Lipid-related	hsa-miR-1294-3p	0.0382114	0	No	0.0230769	-0.0249531	0.11651	0.889099	0.878527	0.47402	0.988944	0.99075	0.971224
Linoleic acid	Lipid-related	hsa-miR-182-5p	0.0369557	0	No	0.084413	0.198311	-0.171857	0.609406	0.21994	0.288976	0.938847	0.901414	0.932366
Linoleic acid	Lipid-related	hsa-miR-501-3p	0.0349067	0	No	-0.11498	0.17561	0.0440901	0.485801	0.278416	0.787053	0.89481	0.901414	0.991169
Linoleic acid	Lipid-related	hsa-miR-3135b-3p	0.034148	0	No	0.171862	0.0493433	-0.118762	0.295483	0.762375	0.46546	0.813064	0.976363	0.967896
Linoleic acid	Lipid-related	hsa-miR-20b-5p	0.0334535	0	No	-0.000202429	-0.0108818	0.111445	0.999024	0.946867	0.493581	0.999821	0.996084	0.97211
Linoleic acid	Lipid-related	hsa-miR-361-3p	0.030975	0	No	0.0212551	0.27955	-0.20788	0.897806	0.0806405	0.198034	0.988944	0.870232	0.901829
Linoleic acid	Lipid-related	hsa-miR-505-3p	0.0287071	0	No	0.0795547	-0.200375	0.206942	0.630219	0.21508	0.200111	0.943932	0.901414	0.903909
Linoleic acid	Lipid-related	hsa-miR-362-5p	0.0273049	0	No	0.137449	-0.0043152	-0.0512195	0.404047	0.978917	0.753616	0.866267	0.996581	0.991169
Linoleic acid	Lipid-related	hsa-miR-363-3p	0.026905	0	No	-0.0097166	0.161914	-0.0714822	0.953185	0.318199	0.661155	0.997224	0.901414	0.991169
Linoleic acid	Lipid-related	hsa-miR-30a-5p	0.0254814	0	No	0.160121	0.0425891	-0.126266	0.330193	0.794143	0.43753	0.837379	0.978273	0.960935
Linoleic acid	Lipid-related	hsa-miR-3928-3p	0.0246799	0	No	-0.0522267	0.173921	-0.0476548	0.752185	0.283136	0.770284	0.964632	0.901414	0.991169
Linoleic acid	Lipid-related	hsa-miR-18a-5p	0.0241121	0	No	0.0860324	-0.0816135	0.0679174	0.602535	0.616626	0.677111	0.938478	0.951752	0.991169
Linoleic acid	Lipid-related	hsa-miR-6131-5p	0.0232629	0	No	0.0589069	0.137899	-0.127017	0.72168	0.396128	0.434789	0.960128	0.908661	0.960038
Linoleic acid	Lipid-related	hsa-miR-1307-5p	0.0232267	0	No	-0.052834	-0.0106942	0.133208	0.749396	0.947781	0.412542	0.964425	0.996084	0.960038
Linoleic acid	Lipid-related	hsa-miR-3158-3p	0.0216665	0	No	0.0908907	0.19531	-0.221201	0.582123	0.227144	0.170158	0.9321	0.901414	0.881162
Linoleic acid	Lipid-related	hsa-let-7a-3p	0.0200849	0	No	-0.0303644	0.19212	-0.101501	0.854407	0.234973	0.53315	0.98318	0.901414	0.984406
Linoleic acid	Lipid-related	hsa-miR-1304-3p	0.0185066	1	No	-0.323279	0.26379	0.115009	0.0447008	0.100026	0.479773	0.530978	0.893641	0.971974
Linoleic acid	Lipid-related	hsa-miR-378c-3p	0.0179981	0	No	-0.136437	0.0011257	0.189306	0.407551	0.9945	0.242031	0.868901	0.99907	0.926634
Linoleic acid	Lipid-related	hsa-miR-32-3p	0.0166255	0	No	0.045749	0.0178236	-0.0136961	0.782124	0.913075	0.933153	0.972233	0.994111	0.992757
Linoleic acid	Lipid-related	hsa-miR-548c-5p, hsa-miR-548o-2-5p, hsa-miR-548am-5p	0.0163523	0	No	-0.0680162	0.0686679	0.0484053	0.680766	0.67374	0.766766	0.957891	0.963672	0.991169
Linoleic acid	Lipid-related	hsa-miR-7849-3p	0.0159047	0	No	0.0777328	0.0658537	-0.0958724	0.638098	0.686414	0.556209	0.945946	0.96692	0.985265
Linoleic acid	Lipid-related	hsa-miR-1255a-3p	0.0153764	0	No	-0.090081	0.247092	-0.110882	0.585504	0.12426	0.495779	0.932772	0.901414	0.97211
Linoleic acid	Lipid-related	hsa-miR-452-5p	0.0152513	0	No	-0.00546559	-0.058349	0.109568	0.973657	0.720617	0.500929	0.997372	0.970695	0.972563
Linoleic acid	Lipid-related	hsa-miR-30c-5p	0.014937	0	No	-0.0311741	-0.0198874	0.0958724	0.850568	0.903055	0.556209	0.982397	0.994111	0.985265
Linoleic acid	Lipid-related	hsa-miR-330-5p	0.0145403	0	No	0.157692	-0.183865	0.0697936	0.337678	0.25608	0.668696	0.840117	0.901414	0.991169
Linoleic acid	Lipid-related	hsa-miR-625-3p	0.0140433	0	No	0.0398785	0.112758	-0.110507	0.809528	0.48847	0.497248	0.976185	0.915951	0.97211
Linoleic acid	Lipid-related	hsa-miR-584-5p	0.013199	0	No	-0.0639676	0.139212	-0.0356473	0.698847	0.391601	0.827138	0.957891	0.908661	0.991169
Linoleic acid	Lipid-related	hsa-miR-30d-5p	0.0120305	0	No	0.167611	0.0450281	-0.176548	0.307769	0.782631	0.275816	0.821653	0.978273	0.932366
Linoleic acid	Lipid-related	hsa-miR-543-5p	0.010003	0	No	-0.0360324	-0.105629	0.17167	0.827607	0.51654	0.289511	0.97799	0.923996	0.932366
Linoleic acid	Lipid-related	hsa-miR-100-5p	0.00859583	0	No	-0.00910931	0.105066	-0.0701689	0.956108	0.51879	0.667017	0.997372	0.925592	0.991169
Linoleic acid	Lipid-related	hsa-miR-130b-3p	0.00844936	0	No	0.0412955	0.0217636	-0.0377111	0.802892	0.893959	0.817296	0.974484	0.994111	0.991169
Linoleic acid	Lipid-related	hsa-miR-7849-5p	0.00697146	0	No	0.062753	0.0587242	-0.100563	0.704304	0.718893	0.536961	0.958194	0.970695	0.984406
Linoleic acid	Lipid-related	hsa-miR-378d-2-3p	0.00562193	0	No	-0.0259109	0.0902439	-0.0474672	0.87558	0.579725	0.771164	0.987021	0.941127	0.991169
Linoleic acid	Lipid-related	hsa-miR-324-3p	0.00515783	0	No	-0.121862	-0.0502814	0.187617	0.459888	0.757992	0.246334	0.891253	0.976363	0.928418
Linoleic acid	Lipid-related	hsa-miR-142-3p	0.000972647	0	No	0.139879	-0.0746717	-0.0622889	0.395711	0.647003	0.702588	0.862708	0.957477	0.991169
Linoleic acid	Lipid-related	hsa-miR-664a-5p	0.000210658	0	No	0.190688	-0.148968	-0.0410882	0.244906	0.358925	0.801249	0.782738	0.903889	0.991169
Linoleic acid	Lipid-related	hsa-miR-130a-3p	9.21629e-05	0	No	-0.0295547	-0.0206379	0.050469	0.85825	0.899415	0.757116	0.98364	0.994111	0.991169
Linoleic acid	Lipid-related	hsa-miR-4446-3p	-0.000594121	0	No	0.203846	-0.144278	-0.0613508	0.213235	0.374424	0.706867	0.761268	0.908661	0.991169
Linoleic acid	Lipid-related	hsa-miR-126-3p	-0.000631974	0	No	0.0048583	0.0562852	-0.0630394	0.976583	0.730121	0.699172	0.997372	0.971638	0.991169
Linoleic acid	Lipid-related	hsa-miR-532-5p	-0.00144169	1	No	-0.120648	0.335647	-0.219325	0.464406	0.0342292	0.173903	0.891863	0.832358	0.882149
Linoleic acid	Lipid-related	hsa-miR-181d-5p	-0.00205721	0	No	0.110526	-0.197186	0.0804878	0.502962	0.222623	0.621511	0.903871	0.901414	0.991169
Linoleic acid	Lipid-related	hsa-miR-576-3p	-0.00365031	0	No	0.0246964	0.128893	-0.16454	0.881369	0.427978	0.310305	0.988422	0.911874	0.940288
Linoleic acid	Lipid-related	hsa-miR-424-3p	-0.00477272	0	No	0.00688259	-0.017636	-0.00356473	0.966831	0.913987	0.982583	0.997372	0.994111	0.996267
Linoleic acid	Lipid-related	hsa-miR-660-5p	-0.00590994	0	No	-0.142308	0.0315197	0.0930582	0.387474	0.846901	0.567911	0.858379	0.986125	0.985265
Linoleic acid	Lipid-related	hsa-miR-589-5p	-0.00603173	0	No	-0.0678138	0.222702	-0.172983	0.681666	0.167204	0.285781	0.957891	0.901414	0.932366
Linoleic acid	Lipid-related	hsa-miR-30e-3p	-0.00615516	0	No	0.0502024	0.170544	-0.239212	0.761505	0.292733	0.137117	0.967541	0.901414	0.859103
Linoleic acid	Lipid-related	hsa-let-7i-5p	-0.00628024	0	No	-0.0497976	0.230019	-0.199062	0.763373	0.153331	0.218164	0.967541	0.901414	0.91148
Linoleic acid	Lipid-related	hsa-miR-106a-5p	-0.00742569	0	No	-0.0506073	-0.175985	0.204315	0.759638	0.277374	0.206009	0.967339	0.901414	0.908136
Linoleic acid	Lipid-related	hsa-miR-215-5p	-0.00863204	0	No	-0.0410931	0.150281	-0.135084	0.803839	0.354656	0.40593	0.974484	0.903889	0.959459
Linoleic acid	Lipid-related	hsa-miR-30c-1-3p	-0.00889701	0	No	-0.1417	-0.0135084	0.128518	0.389524	0.934067	0.429336	0.85881	0.996084	0.960038
Linoleic acid	Lipid-related	hsa-miR-378a-3p	-0.0100853	0	No	-0.226316	0.213321	-0.0172608	0.165927	0.186285	0.91581	0.714901	0.901414	0.991169
Linoleic acid	Lipid-related	hsa-miR-421-5p	-0.011838	0	No	-0.0751012	-0.118011	0.157598	0.649548	0.468304	0.331438	0.948402	0.912377	0.947285
Linoleic acid	Lipid-related	hsa-miR-1273c	-0.0124058	0	No	0.017004	0.152533	-0.206754	0.918167	0.34741	0.200529	0.9914	0.903889	0.904243
Linoleic acid	Lipid-related	hsa-miR-877-5p	-0.0141602	0	No	0.227126	-0.193246	-0.0763602	0.164377	0.232189	0.639559	0.712842	0.901414	0.991169
Linoleic acid	Lipid-related	hsa-miR-221-3p	-0.014333	0	No	-0.0261134	-0.221013	0.204128	0.874615	0.17053	0.206434	0.987021	0.901414	0.908136
Linoleic acid	Lipid-related	hsa-miR-93-5p	-0.0145996	0	No	0.0783401	-0.188555	0.0664165	0.635467	0.243937	0.683872	0.944866	0.901414	0.991169
Linoleic acid	Lipid-related	hsa-miR-194-1-3p	-0.01483	0	No	-0.190081	0.1197	0.0258912	0.246441	0.461917	0.873997	0.785356	0.912377	0.991169
Linoleic acid	Lipid-related	hsa-miR-1250-5p	-0.0150225	0	No	-0.0748988	0.00844278	0.0213884	0.650432	0.958764	0.895777	0.948402	0.996084	0.991169
Linoleic acid	Lipid-related	hsa-miR-10399-3p	-0.0155327	0	No	0.0477733	0.143527	-0.237899	0.772733	0.37694	0.139352	0.969336	0.908661	0.859103
Linoleic acid	Lipid-related	hsa-miR-185-3p	-0.016716	0	No	-0.0212551	-0.130957	0.102064	0.897806	0.420556	0.53087	0.988944	0.911874	0.984406
Linoleic acid	Lipid-related	hsa-miR-126-5p	-0.021	0	No	-0.171255	-0.0144465	0.122702	0.297218	0.929499	0.45068	0.813762	0.995247	0.964813
Linoleic acid	Lipid-related	hsa-miR-628-5p	-0.0224219	0	No	-0.0526316	-0.234897	0.220263	0.750325	0.144562	0.172024	0.964425	0.901414	0.881162
Linoleic acid	Lipid-related	hsa-miR-15a-5p	-0.0232826	0	No	-0.0135628	-0.0870544	0.0307692	0.934689	0.593246	0.850504	0.994571	0.944029	0.991169
Linoleic acid	Lipid-related	hsa-miR-6507-5p	-0.0244943	0	No	-0.0182186	0.182176	-0.237441	0.912344	0.260549	0.140137	0.989809	0.901414	0.859103
Linoleic acid	Lipid-related	hsa-miR-369-3p	-0.0254468	0	No	-0.0894737	-0.158912	0.172045	0.588045	0.327373	0.288442	0.934447	0.903889	0.932366
Linoleic acid	Lipid-related	hsa-miR-625-5p	-0.0256163	0	No	-0.00668016	-0.150094	0.079925	0.967806	0.355264	0.62396	0.997372	0.903889	0.991169
Linoleic acid	Lipid-related	hsa-miR-1299-5p	-0.0258566	0	No	0.0398785	-0.174484	0.0570356	0.809528	0.281557	0.72666	0.976185	0.901414	0.991169
Linoleic acid	Lipid-related	hsa-miR-1304-5p	-0.0259669	0	No	-0.0672065	0.100375	-0.111069	0.684369	0.537724	0.495046	0.957891	0.931046	0.97211
Linoleic acid	Lipid-related	hsa-miR-148b-5p	-0.0260804	0	No	-0.0103239	-0.119137	0.0512195	0.950263	0.464041	0.753616	0.996302	0.912377	0.991169
Linoleic acid	Lipid-related	hsa-miR-374a-5p	-0.0268753	0	No	0.0186235	-0.0686679	-0.0305816	0.910404	0.67374	0.851405	0.989462	0.963672	0.991169
Linoleic acid	Lipid-related	hsa-miR-17-5p	-0.0285079	0	No	0.0696356	-0.258912	0.103752	0.673582	0.106697	0.524058	0.956227	0.901414	0.984331
Linoleic acid	Lipid-related	hsa-miR-26b-3p	-0.0303742	0	No	-0.0145749	-0.227955	0.151407	0.929826	0.157156	0.351022	0.994093	0.901414	0.953832
Linoleic acid	Lipid-related	hsa-miR-221-5p	-0.030659	0	No	-0.0775304	0.130957	-0.145403	0.638976	0.420556	0.370669	0.945946	0.911874	0.954616
Linoleic acid	Lipid-related	hsa-miR-20a-5p	-0.0311379	0	No	0.0797571	-0.243152	0.0699812	0.629346	0.13057	0.667856	0.943932	0.901414	0.991169
Linoleic acid	Lipid-related	hsa-miR-590-3p	-0.0316415	0	No	-0.110121	-0.128893	0.14409	0.504537	0.427978	0.375052	0.904174	0.911874	0.954616
Linoleic acid	Lipid-related	hsa-miR-329-5p	-0.0338024	0	No	-0.0884615	-0.276173	0.263227	0.59229	0.0845257	0.100779	0.934938	0.871381	0.836368
Linoleic acid	Lipid-related	hsa-miR-19a-3p	-0.0339011	0	No	0.0997976	-0.0724203	-0.129081	0.545531	0.65698	0.4273	0.921915	0.959349	0.960038
Linoleic acid	Lipid-related	hsa-miR-99a-5p	-0.0344311	0	No	0.0908907	-0.0281426	-0.166041	0.582123	0.863139	0.305851	0.9321	0.988554	0.9384
Linoleic acid	Lipid-related	hsa-miR-11400-3p	-0.0352934	1	No	0.0196356	0.215572	-0.341088	0.905556	0.181571	0.0312494	0.988944	0.901414	0.662133
Linoleic acid	Lipid-related	hsa-miR-192-5p	-0.0355469	0	No	-0.00870445	0.19925	-0.297186	0.958057	0.217722	0.0625623	0.997372	0.901414	0.78496
Linoleic acid	Lipid-related	hsa-miR-146a-3p	-0.0377586	1	No	-0.0133603	-0.372678	0.272762	0.935661	0.0178699	0.0885949	0.994883	0.830821	0.819247
Linoleic acid	Lipid-related	hsa-let-7f-1-3p	-0.0393618	0	No	-0.170243	0.237336	-0.185178	0.300126	0.140318	0.25264	0.815117	0.901414	0.932366
Linoleic acid	Lipid-related	hsa-miR-181a-2-3p	-0.0399625	0	No	0.0615385	0.128893	-0.310319	0.709776	0.427978	0.0513186	0.958809	0.911874	0.758724
Linoleic acid	Lipid-related	hsa-miR-181a-3p	-0.0422945	0	No	0.0941296	-0.171482	-0.049531	0.56869	0.290047	0.761498	0.928171	0.901414	0.991169
Linoleic acid	Lipid-related	hsa-miR-1185-3p	-0.0431092	0	No	-0.0931174	-0.256848	0.220638	0.572873	0.109619	0.171276	0.928634	0.901414	0.881162
Linoleic acid	Lipid-related	hsa-miR-1185-5p	-0.0431092	0	No	-0.0931174	-0.256848	0.220638	0.572873	0.109619	0.171276	0.928634	0.901414	0.881162
Linoleic acid	Lipid-related	hsa-miR-433-3p	-0.0439024	0	No	-0.0153846	-0.225704	0.109381	0.925938	0.161407	0.501667	0.993078	0.901414	0.972563
Linoleic acid	Lipid-related	hsa-miR-1296-5p	-0.0443089	0	No	-0.157692	-0.182364	0.207129	0.337678	0.26005	0.199695	0.840117	0.901414	0.903909
Linoleic acid	Lipid-related	hsa-let-7g-5p	-0.044383	0	No	-0.106883	0.107317	-0.133583	0.517228	0.50982	0.411215	0.909861	0.921331	0.960038
Linoleic acid	Lipid-related	hsa-miR-1246-3p	-0.0444653	0	No	-0.2	0.290056	-0.223452	0.222184	0.069438	0.165741	0.766433	0.858801	0.881162
Linoleic acid	Lipid-related	hsa-miR-145-5p	-0.045015	0	No	-0.0558704	0.0208255	-0.1	0.735497	0.898506	0.539253	0.962764	0.994111	0.984406
Linoleic acid	Lipid-related	hsa-miR-26a-5p	-0.0470969	0	No	-0.115587	-0.0639775	0.0382739	0.483484	0.69491	0.814616	0.893949	0.967407	0.991169
Linoleic acid	Lipid-related	hsa-miR-378i-3p	-0.0472219	0	No	-0.315587	-0.0675422	0.241463	0.0503411	0.678799	0.133347	0.549091	0.96501	0.859103
Linoleic acid	Lipid-related	hsa-miR-146a-5p	-0.0480415	0	No	-0.0107287	0.0260788	-0.159475	0.948315	0.873091	0.325641	0.995875	0.989573	0.943831
Linoleic acid	Lipid-related	hsa-miR-451b	-0.048527	0	No	-0.202429	-0.0418386	0.0986867	0.216502	0.797694	0.544621	0.763624	0.978378	0.984406
Linoleic acid	Lipid-related	hsa-miR-548av-5p	-0.0487048	0	No	0.0210526	-0.0727955	-0.0943715	0.898774	0.655313	0.562436	0.988944	0.958819	0.985265
Linoleic acid	Lipid-related	hsa-miR-376c-3p	-0.0488628	0	No	-0.116194	-0.140338	0.109944	0.481174	0.387745	0.499455	0.893949	0.908661	0.97211
Linoleic acid	Lipid-related	hsa-miR-191-5p	-0.0492709	1	No	0.054251	-0.318574	0.11651	0.742899	0.0451249	0.47402	0.964109	0.841292	0.971224
Linoleic acid	Lipid-related	hsa-miR-410-3p	-0.0494816	0	No	-0.11336	-0.205066	0.169981	0.492006	0.204311	0.294353	0.899639	0.901414	0.932366
Linoleic acid	Lipid-related	hsa-miR-574-5p	-0.0497466	0	No	0.170648	-0.171482	-0.148405	0.298961	0.290047	0.360765	0.814541	0.901414	0.954196
Linoleic acid	Lipid-related	hsa-miR-361-5p	-0.0505629	0	No	-0.0576923	-0.187617	0.093621	0.727197	0.246334	0.565562	0.961019	0.901414	0.985265
Linoleic acid	Lipid-related	hsa-miR-103b-3p	-0.0506254	0	No	0.0576923	-0.231144	0.021576	0.727197	0.151274	0.894868	0.961019	0.901414	0.991169
Linoleic acid	Lipid-related	hsa-miR-4435-3p	-0.0514532	0	No	0.195547	-0.0844278	-0.265478	0.232863	0.604485	0.0977926	0.777855	0.949158	0.835171
Linoleic acid	Lipid-related	hsa-miR-451a-3p	-0.0515816	0	No	-0.202024	0.0110694	0.0362101	0.217442	0.945952	0.824451	0.763695	0.996084	0.991169
Linoleic acid	Lipid-related	hsa-miR-451b-3p	-0.052416	0	No	-0.197773	-0.000187617	0.0407129	0.227481	0.999083	0.803029	0.772431	0.999569	0.991169
Linoleic acid	Lipid-related	hsa-miR-127-3p	-0.0526842	0	Yes	-0.0267206	-0.095122	-0.0362101	0.871723	0.559319	0.824451	0.986344	0.934432	0.991169
Linoleic acid	Lipid-related	hsa-miR-10a-5p	-0.0527781	0	No	0.146356	-0.150844	-0.153846	0.373972	0.352836	0.343224	0.85432	0.903889	0.952232
Linoleic acid	Lipid-related	hsa-miR-769-5p	-0.0531796	0	No	-0.111134	0.165478	-0.213884	0.500604	0.307516	0.185098	0.903143	0.901414	0.89505
Linoleic acid	Lipid-related	hsa-miR-144-5p	-0.0541786	0	No	-0.0854251	-0.154784	0.0776735	0.605108	0.340254	0.633794	0.938478	0.903889	0.991169
Linoleic acid	Lipid-related	hsa-miR-1287-5p	-0.0542823	1	No	-0.0665992	-0.312383	0.216135	0.687075	0.0497096	0.180405	0.957891	0.84463	0.888971
Linoleic acid	Lipid-related	hsa-miR-136-5p	-0.0545654	0	No	0.0192308	-0.193996	0.0110694	0.907495	0.230345	0.945952	0.988944	0.901414	0.992757
Linoleic acid	Lipid-related	hsa-miR-548k-3p	-0.0552664	0	No	0.0289474	-0.11257	-0.0821764	0.861134	0.489198	0.614189	0.984249	0.916849	0.991169
Linoleic acid	Lipid-related	hsa-miR-30d-3p	-0.0555643	0	No	-0.062753	-0.264353	0.160413	0.704304	0.0992771	0.322766	0.958194	0.893641	0.943443
Linoleic acid	Lipid-related	hsa-miR-652-3p	-0.0574833	0	No	-0.108097	-0.175797	0.111445	0.512451	0.277894	0.493581	0.907319	0.901414	0.97211
Linoleic acid	Lipid-related	hsa-miR-1275-3p	-0.0592295	0	No	-0.19251	0.153283	-0.138462	0.240342	0.345014	0.394184	0.779205	0.903889	0.954947
Linoleic acid	Lipid-related	hsa-miR-381-3p	-0.0592673	0	No	-0.0530364	-0.269794	0.145028	0.748466	0.0922593	0.371918	0.964425	0.881453	0.954616
Linoleic acid	Lipid-related	hsa-miR-641-3p	-0.0600112	0	No	0.00364372	-0.166792	-0.0168856	0.982436	0.303639	0.917634	0.997372	0.901414	0.991169
Linoleic acid	Lipid-related	hsa-miR-425-5p	-0.0604737	0	Yes	-0.0665992	-0.0330206	-0.0818011	0.687075	0.839703	0.615813	0.957891	0.985672	0.991169
Linoleic acid	Lipid-related	hsa-miR-487a-5p	-0.0622593	0	No	-0.173086	-0.0962477	0.0825555	0.292006	0.554658	0.612551	0.813003	0.934432	0.991169
Linoleic acid	Lipid-related	hsa-miR-605-3p	-0.0624996	0	No	-0.0368421	0.011257	-0.161914	0.823793	0.945037	0.318199	0.976185	0.996084	0.942946
Linoleic acid	Lipid-related	hsa-miR-340-5p	-0.0627152	0	Yes	-0.00465587	-0.0769231	-0.106567	0.977558	0.637086	0.512801	0.997372	0.957477	0.976856
Linoleic acid	Lipid-related	hsa-miR-21-5p	-0.0647675	1	No	0.0137652	0.134522	-0.342589	0.933716	0.407907	0.0304661	0.994571	0.911874	0.662133
Linoleic acid	Lipid-related	hsa-miR-101-5p	-0.0653122	0	Yes	-0.0188259	-0.0384615	-0.138649	0.909434	0.813723	0.393537	0.989387	0.981696	0.954947
Linoleic acid	Lipid-related	hsa-miR-1302	-0.065671	0	Yes	-0.038664	-0.0896811	-0.0686679	0.815227	0.582101	0.67374	0.976185	0.941127	0.991169
Linoleic acid	Lipid-related	hsa-miR-197-3p	-0.0658339	0	No	-0.168421	-0.210131	0.181051	0.305404	0.193111	0.263556	0.818822	0.901414	0.932366
Linoleic acid	Lipid-related	hsa-miR-548av-3p	-0.0667555	0	Yes	-0.172874	-0.0105066	-0.0168856	0.292605	0.948696	0.917634	0.813003	0.996084	0.991169
Linoleic acid	Lipid-related	hsa-miR-1260a-3p	-0.0668049	0	No	-0.0441296	-0.306754	0.150469	0.78966	0.0541961	0.354049	0.973212	0.84463	0.953832
Linoleic acid	Lipid-related	hsa-miR-27a-3p	-0.0671851	0	No	-0.0751012	-0.193996	0.0675422	0.649548	0.230345	0.678799	0.948402	0.901414	0.991169
Linoleic acid	Lipid-related	hsa-miR-146b-5p	-0.0682696	1	No	-0.040081	0.172983	-0.337711	0.808579	0.285781	0.0330726	0.975849	0.901414	0.672928
Linoleic acid	Lipid-related	hsa-miR-369-5p	-0.0694151	0	No	-0.179352	-0.189869	0.160976	0.274613	0.240608	0.321048	0.801578	0.901414	0.943443
Linoleic acid	Lipid-related	hsa-miR-323b-3p	-0.0713736	0	No	-0.164777	-0.113508	0.0641651	0.316137	0.485562	0.694059	0.827893	0.915326	0.991169
Linoleic acid	Lipid-related	hsa-miR-140-3p	-0.0714542	0	No	-0.201417	0.162664	-0.17561	0.218857	0.315931	0.278416	0.765173	0.901414	0.932366
Linoleic acid	Lipid-related	hsa-miR-671-5p	-0.0723495	0	No	0.0131579	-0.28424	0.0540338	0.936634	0.075477	0.740535	0.995075	0.864854	0.991169
Linoleic acid	Lipid-related	hsa-miR-2392-5p	-0.0727659	1	No	-0.0680162	0.187054	-0.337336	0.680766	0.24778	0.0332805	0.957891	0.901414	0.672928
Linoleic acid	Lipid-related	hsa-miR-425-3p	-0.0736283	0	Yes	-0.0700405	-0.132083	-0.0187617	0.67179	0.416538	0.908519	0.955227	0.911874	0.991169
Linoleic acid	Lipid-related	hsa-let-7f-5p	-0.0753004	0	No	-0.197571	0.135272	-0.163602	0.227966	0.405273	0.31311	0.772431	0.911874	0.940288
Linoleic acid	Lipid-related	hsa-miR-412-5p	-0.0759906	0	No	-0.160526	-0.129831	0.0623857	0.328955	0.424595	0.702148	0.83556	0.911874	0.991169
Linoleic acid	Lipid-related	hsa-miR-107-5p	-0.0768342	0	No	-0.088664	-0.240713	0.0988743	0.59144	0.134595	0.543853	0.934938	0.901414	0.984406
Linoleic acid	Lipid-related	hsa-miR-454-3p	-0.0772522	0	No	0.104453	-0.31182	-0.0243902	0.526849	0.0501444	0.881247	0.913718	0.84463	0.991169
Linoleic acid	Lipid-related	hsa-miR-409-3p	-0.0774201	0	No	-0.148583	-0.0934334	0.0097561	0.366666	0.566345	0.952357	0.850007	0.936159	0.992757
Linoleic acid	Lipid-related	hsa-miR-374a-3p	-0.0790148	0	No	-0.0601215	0.0270169	-0.20394	0.716178	0.868565	0.206861	0.960128	0.988738	0.909198
Linoleic acid	Lipid-related	hsa-miR-485-3p	-0.079451	0	No	-0.149798	-0.184615	0.09606	0.362717	0.254111	0.555433	0.8486	0.901414	0.985265
Linoleic acid	Lipid-related	hsa-miR-485-5p	-0.0803496	0	Yes	-0.148178	-0.0722326	-0.0206379	0.367988	0.657815	0.899415	0.850379	0.960171	0.991169
Linoleic acid	Lipid-related	hsa-miR-494-3p	-0.080366	0	No	-0.151417	-0.300938	0.211257	0.357492	0.0591671	0.190682	0.846155	0.855479	0.898354
Linoleic acid	Lipid-related	hsa-miR-323a-3p	-0.0806721	0	No	-0.0793522	-0.291745	0.129081	0.631092	0.0677581	0.4273	0.944113	0.858801	0.960038
Linoleic acid	Lipid-related	hsa-miR-411-5p	-0.0811642	0	No	-0.058502	-0.293996	0.109006	0.723518	0.0655683	0.503144	0.96074	0.858801	0.973641
Linoleic acid	Lipid-related	hsa-miR-7-3-3p	-0.081551	1	No	-0.1	0.244841	-0.389493	0.544712	0.127837	0.0129829	0.921915	0.901414	0.584607
Linoleic acid	Lipid-related	hsa-miR-1285-3p	-0.0830322	0	No	-0.0376518	0.0395872	-0.251032	0.819984	0.808372	0.11818	0.976185	0.979185	0.853916
Linoleic acid	Lipid-related	hsa-miR-25-3p	-0.0835621	0	No	0.0149798	-0.0181989	-0.247467	0.927882	0.911252	0.123671	0.993465	0.994111	0.853916
Linoleic acid	Lipid-related	hsa-miR-548o	-0.0847981	0	Yes	-0.184413	-0.0476548	-0.0223265	0.261072	0.770284	0.891233	0.7909	0.976644	0.991169
Linoleic acid	Lipid-related	hsa-let-7f-2-3p	-0.0859616	1	No	-0.344939	-0.10075	0.187805	0.0315117	0.536197	0.245854	0.466893	0.931046	0.928418
Linoleic acid	Lipid-related	hsa-miR-342-3p	-0.0860883	0	No	-0.270648	0.24015	-0.227767	0.0956201	0.135536	0.157507	0.625209	0.901414	0.876935
Linoleic acid	Lipid-related	hsa-miR-335-5p	-0.08648	0	No	-0.0738866	-0.191745	0.00619137	0.65486	0.235906	0.969754	0.948499	0.901414	0.995719
Linoleic acid	Lipid-related	hsa-miR-431-3p	-0.0877374	0	Yes	-0.153644	-0.103752	-0.00581614	0.350382	0.524058	0.971587	0.845266	0.928745	0.995719
Linoleic acid	Lipid-related	hsa-miR-598-3p	-0.0877522	0	No	-0.161943	-0.247092	0.145779	0.324647	0.12426	0.369422	0.833629	0.901414	0.954616
Linoleic acid	Lipid-related	hsa-miR-155-5p	-0.0879365	1	No	-0.0720648	0.148405	-0.34015	0.662859	0.360765	0.0317474	0.951184	0.903889	0.667905
Linoleic acid	Lipid-related	hsa-miR-181c-3p	-0.0881637	0	Yes	-0.0506073	-0.0444653	-0.169418	0.759638	0.785283	0.295978	0.967339	0.978273	0.932366
Linoleic acid	Lipid-related	hsa-miR-502-3p	-0.088213	0	Yes	-0.0449393	-0.169981	-0.0497186	0.78589	0.294353	0.760621	0.973212	0.901414	0.991169
Linoleic acid	Lipid-related	hsa-miR-758-3p	-0.0888236	0	No	-0.113563	-0.224765	0.0718574	0.491228	0.163203	0.659484	0.899639	0.901414	0.991169
Linoleic acid	Lipid-related	hsa-miR-146b-3p	-0.0892433	0	No	-0.0769231	0.120075	-0.310882	0.641612	0.460504	0.0508757	0.946634	0.912377	0.758183
Linoleic acid	Lipid-related	hsa-miR-539-5p	-0.0892597	0	Yes	-0.118623	-0.106379	-0.0427767	0.471989	0.513548	0.793256	0.893727	0.922952	0.991169
Linoleic acid	Lipid-related	hsa-miR-10399-5p	-0.089449	0	No	-0.044332	0.082364	-0.306379	0.788717	0.613378	0.0545064	0.973212	0.951597	0.764785
Linoleic acid	Lipid-related	hsa-miR-548o-5p	-0.0899329	0	Yes	-0.156478	-0.0577861	-0.0555347	0.341459	0.723205	0.733587	0.840117	0.971148	0.991169
Linoleic acid	Lipid-related	hsa-miR-1260b-3p	-0.0901748	0	No	-0.14332	-0.277486	0.150281	0.384072	0.0829979	0.354656	0.857098	0.870232	0.953832
Linoleic acid	Lipid-related	hsa-miR-106b-5p	-0.0906455	0	Yes	-0.0728745	-0.146341	-0.0527205	0.659299	0.367556	0.746631	0.95101	0.907116	0.991169
Linoleic acid	Lipid-related	hsa-miR-744-3p	-0.0919028	0	No	-0.268016	0.0966229	-0.104315	0.0990164	0.553108	0.521797	0.630265	0.933819	0.983128
Linoleic acid	Lipid-related	hsa-miR-1249-3p	-0.0927405	0	No	-0.084413	-0.215197	0.0213884	0.609406	0.18235	0.895777	0.938847	0.901414	0.991169
Linoleic acid	Lipid-related	hsa-miR-664a-3p	-0.0950923	0	Yes	-0.0449393	-0.130206	-0.110131	0.78589	0.423246	0.498719	0.973212	0.911874	0.97211
Linoleic acid	Lipid-related	hsa-miR-654-3p	-0.0959399	0	No	-0.200202	-0.184053	0.0964353	0.221706	0.255587	0.553883	0.766433	0.901414	0.985265
Linoleic acid	Lipid-related	hsa-miR-27a-5p	-0.0960995	0	No	0.0214575	-0.026454	-0.283302	0.896838	0.87128	0.0764884	0.988944	0.98946	0.800309
Linoleic acid	Lipid-related	hsa-miR-651-5p	-0.0968434	0	No	-0.121862	0.0425891	-0.211257	0.459888	0.794143	0.190682	0.891253	0.978273	0.898354
Linoleic acid	Lipid-related	hsa-miR-142-5p	-0.0977963	0	No	-0.184008	-0.136585	0.0272045	0.262139	0.400685	0.86766	0.7909	0.909679	0.991169
Linoleic acid	Lipid-related	hsa-miR-374b-3p	-0.101308	0	No	-0.169028	-0.136961	0.00206379	0.303638	0.39938	0.989916	0.818161	0.908661	0.997703
Linoleic acid	Lipid-related	hsa-miR-136-3p	-0.102554	0	No	-0.168826	-0.186304	0.0474672	0.304226	0.249717	0.771164	0.818161	0.901414	0.991169
Linoleic acid	Lipid-related	hsa-miR-370-3p	-0.104134	0	No	-0.0643725	-0.272983	0.0249531	0.697032	0.088327	0.878527	0.957891	0.880583	0.991169
Linoleic acid	Lipid-related	hsa-miR-127-5p	-0.105001	0	No	-0.0819838	-0.249343	0.0163227	0.619776	0.120758	0.920371	0.942295	0.901414	0.991169
Linoleic acid	Lipid-related	hsa-miR-181b-3p	-0.105396	0	No	0.055668	-0.222514	-0.149343	0.736421	0.167571	0.357703	0.9634	0.901414	0.954196
Linoleic acid	Lipid-related	hsa-miR-493-3p	-0.106056	0	Yes	-0.107287	-0.17636	-0.0345216	0.515633	0.276334	0.832518	0.909709	0.901414	0.991169
Linoleic acid	Lipid-related	hsa-miR-24-2-5p	-0.107863	0	Yes	-0.00445344	-0.0812383	-0.237899	0.978534	0.618253	0.139352	0.997372	0.951752	0.859103
Linoleic acid	Lipid-related	hsa-miR-29c-3p	-0.109595	0	No	-0.219028	0.115009	-0.224765	0.180355	0.479773	0.163203	0.729223	0.913424	0.881162
Linoleic acid	Lipid-related	hsa-miR-411-3p	-0.111876	0	No	-0.189474	-0.171482	0.0253283	0.247981	0.290047	0.876714	0.785706	0.901414	0.991169
Linoleic acid	Lipid-related	hsa-miR-1261-3p	-0.112478	0	Yes	-0.168016	-0.0641651	-0.105253	0.306585	0.694059	0.518039	0.820237	0.966934	0.980851
Linoleic acid	Lipid-related	hsa-miR-181a-5p	-0.112969	1	No	0.0246964	0.0943715	-0.457974	0.881369	0.562436	0.00296264	0.988422	0.935423	0.512268
Linoleic acid	Lipid-related	hsa-miR-93-3p	-0.114216	0	No	-0.185425	-0.265666	0.108443	0.258418	0.0975469	0.505365	0.789451	0.891268	0.973865
Linoleic acid	Lipid-related	hsa-miR-493-5p	-0.115116	0	No	-0.117206	-0.264165	0.0360225	0.477335	0.0995262	0.825347	0.893949	0.893641	0.991169
Linoleic acid	Lipid-related	hsa-miR-2355-3p	-0.115528	0	No	-0.13664	0.0369606	-0.246904	0.406849	0.820872	0.124555	0.868458	0.981937	0.853916
Linoleic acid	Lipid-related	hsa-miR-889-3p	-0.115901	0	Yes	-0.180162	-0.150844	-0.0166979	0.272416	0.352836	0.918546	0.800216	0.903889	0.991169
Linoleic acid	Lipid-related	hsa-miR-98-3p	-0.116576	0	No	-0.220648	0.140713	-0.269794	0.177074	0.386464	0.0922593	0.725265	0.908661	0.824134
Linoleic acid	Lipid-related	hsa-miR-26b-5p	-0.117141	0	Yes	-0.0540486	-0.284615	-0.012758	0.743826	0.0750753	0.937722	0.964109	0.864782	0.992757
Linoleic acid	Lipid-related	hsa-miR-379-3p	-0.118192	0	No	-0.212551	-0.227017	0.0849906	0.193912	0.158917	0.602069	0.74724	0.901414	0.98937
Linoleic acid	Lipid-related	hsa-miR-24-3p	-0.12103	0	Yes	-0.00323887	-0.103565	-0.256285	0.984387	0.524813	0.110426	0.997372	0.928745	0.850015
Linoleic acid	Lipid-related	hsa-miR-335-3p	-0.124919	0	No	-0.283198	0.0585366	-0.150094	0.0806381	0.719755	0.355264	0.606062	0.970695	0.953832
Linoleic acid	Lipid-related	hsa-miR-331-3p	-0.124923	0	Yes	-0.268016	-0.034334	-0.0724203	0.0990164	0.833415	0.65698	0.630265	0.98475	0.991169
Linoleic acid	Lipid-related	hsa-miR-199a-3p, hsa-miR-199b-3p	-0.126729	0	Yes	-0.201012	-0.166041	-0.0131332	0.219804	0.305851	0.935894	0.766044	0.901414	0.992757
Linoleic acid	Lipid-related	hsa-miR-548ad-5p	-0.127353	0	Yes	-0.121457	-0.120075	-0.140525	0.461392	0.460504	0.387104	0.891304	0.912377	0.954947
Linoleic acid	Lipid-related	hsa-miR-409-5p	-0.127695	0	No	-0.21498	-0.266229	0.0981238	0.188746	0.0968125	0.54693	0.739004	0.891268	0.984406
Linoleic acid	Lipid-related	hsa-miR-379-5p	-0.128918	0	Yes	-0.147166	-0.159475	-0.0801126	0.371305	0.325641	0.623143	0.85244	0.90383	0.991169
Linoleic acid	Lipid-related	hsa-miR-431-5p	-0.130075	0	No	-0.158704	-0.284615	0.0530957	0.334546	0.0750753	0.744888	0.838978	0.864782	0.991169
Linoleic acid	Lipid-related	hsa-miR-382-3p	-0.130526	0	No	-0.241296	-0.161538	0.011257	0.138919	0.319337	0.945037	0.683163	0.901414	0.992757
Linoleic acid	Lipid-related	hsa-miR-199a-5p	-0.13186	0	Yes	-0.144737	-0.180113	-0.0707317	0.379339	0.26608	0.664503	0.85654	0.901414	0.991169
Linoleic acid	Lipid-related	hsa-miR-654-5p	-0.132581	0	Yes	-0.166599	-0.174296	-0.056848	0.310741	0.282083	0.727525	0.822837	0.901414	0.991169
Linoleic acid	Lipid-related	hsa-miR-656-3p	-0.133323	1	No	-0.261134	-0.313321	0.174484	0.108335	0.0489918	0.281557	0.644873	0.844145	0.932366
Linoleic acid	Lipid-related	hsa-miR-500a-3p	-0.133929	0	Yes	-0.144939	-0.185929	-0.0709193	0.378666	0.250689	0.663665	0.85654	0.901414	0.991169
Linoleic acid	Lipid-related	hsa-miR-133a-5p	-0.136824	1	Yes	-0.0892713	-0.314259	-0.00694184	0.588893	0.0482824	0.96609	0.934608	0.843941	0.995225
Linoleic acid	Lipid-related	hsa-miR-487b-3p	-0.137793	0	No	-0.246964	-0.293058	0.126642	0.129596	0.0664738	0.436158	0.67176	0.858801	0.960935
Linoleic acid	Lipid-related	hsa-miR-432-5p	-0.142087	0	Yes	-0.174291	-0.189118	-0.0628518	0.288606	0.242507	0.700026	0.809607	0.901414	0.991169
Linoleic acid	Lipid-related	hsa-miR-548aa-5p	-0.1449	0	Yes	-0.0639676	-0.104315	-0.266417	0.698847	0.521797	0.0965686	0.957891	0.92746	0.832086
Linoleic acid	Lipid-related	hsa-miR-199b-5p	-0.148334	1	Yes	-0.317611	-0.0716698	-0.0557223	0.0488042	0.66032	0.73272	0.543465	0.960537	0.991169
Linoleic acid	Lipid-related	hsa-miR-324-5p	-0.148734	0	No	-0.280162	-0.210319	0.0442777	0.0840831	0.192704	0.786168	0.611501	0.901414	0.991169
Linoleic acid	Lipid-related	hsa-miR-27b-3p	-0.149024	0	Yes	-0.181781	-0.0941839	-0.171107	0.268057	0.563217	0.291119	0.795658	0.935423	0.932366
Linoleic acid	Lipid-related	hsa-miR-539-3p	-0.149417	1	No	-0.126113	-0.344278	0.0221388	0.444262	0.0296043	0.892142	0.8853	0.830821	0.991169
Linoleic acid	Lipid-related	hsa-miR-132-3p	-0.149534	0	Yes	-0.205263	-0.0347092	-0.20863	0.210002	0.831621	0.196383	0.759078	0.98475	0.901829
Linoleic acid	Lipid-related	hsa-miR-148a-5p	-0.149722	0	No	-0.174494	-0.288368	0.0136961	0.288037	0.0711506	0.933153	0.809607	0.864038	0.992757
Linoleic acid	Lipid-related	hsa-miR-150-5p	-0.151781	0	No	-0.274291	0.030394	-0.211445	0.0910661	0.852307	0.190279	0.621034	0.986125	0.898354
Linoleic acid	Lipid-related	hsa-miR-3613-5p	-0.151899	0	Yes	-0.132996	-0.142214	-0.180488	0.419591	0.381367	0.265069	0.873584	0.908661	0.932366
Linoleic acid	Lipid-related	hsa-miR-150-3p	-0.152495	1	No	-0.29332	0.169418	-0.333583	0.0699431	0.295978	0.0354187	0.585815	0.901414	0.691995
Linoleic acid	Lipid-related	hsa-miR-185-5p	-0.153078	0	Yes	-0.117206	-0.278236	-0.0637899	0.477335	0.0821345	0.695762	0.893949	0.870232	0.991169
Linoleic acid	Lipid-related	hsa-miR-134-5p	-0.154437	0	Yes	-0.206275	-0.245779	-0.011257	0.207713	0.126337	0.945037	0.758282	0.901414	0.992757
Linoleic acid	Lipid-related	hsa-miR-337-3p	-0.154964	0	Yes	-0.27915	-0.173734	-0.0120075	0.0852564	0.283664	0.941379	0.611501	0.901414	0.992757
Linoleic acid	Lipid-related	hsa-miR-15b-3p	-0.155067	0	No	-0.283401	-0.18818	0.00637899	0.0804124	0.244894	0.968838	0.606062	0.901414	0.995719
Linoleic acid	Lipid-related	hsa-miR-326-5p	-0.155247	0	Yes	-0.239474	-0.117261	-0.109006	0.142018	0.471157	0.503144	0.687017	0.913157	0.973641
Linoleic acid	Lipid-related	hsa-miR-382-5p	-0.157245	0	Yes	-0.226518	-0.209381	-0.0358349	0.165539	0.194742	0.826242	0.714705	0.901414	0.991169
Linoleic acid	Lipid-related	hsa-miR-30b-5p	-0.159211	0	Yes	-0.25587	-0.142026	-0.0797373	0.115899	0.382002	0.624777	0.656114	0.908661	0.991169
Linoleic acid	Lipid-related	hsa-miR-548d-3p	-0.162857	0	Yes	-0.307895	-0.0424015	-0.138274	0.0565393	0.795031	0.394831	0.557524	0.978273	0.955
Linoleic acid	Lipid-related	hsa-miR-1-5p	-0.165511	0	Yes	-0.106478	-0.27636	-0.113696	0.518826	0.0843061	0.484836	0.909861	0.871364	0.97211
Linoleic acid	Lipid-related	hsa-miR-148b-3p	-0.167898	0	No	-0.214575	0.000750469	-0.289869	0.1896	0.996333	0.0696267	0.741052	0.99907	0.78897
Linoleic acid	Lipid-related	hsa-miR-1-2-5p	-0.16825	0	Yes	-0.116194	-0.262289	-0.126266	0.481174	0.102043	0.43753	0.893949	0.896172	0.960935
Linoleic acid	Lipid-related	hsa-miR-503-5p	-0.168579	0	Yes	-0.111741	-0.162477	-0.23152	0.498252	0.316497	0.150593	0.903143	0.901414	0.869388
Linoleic acid	Lipid-related	hsa-miR-450b-5p	-0.171265	0	No	-0.298785	0.0300188	-0.245028	0.0646509	0.85411	0.127536	0.574771	0.98675	0.853916
Linoleic acid	Lipid-related	hsa-miR-495-3p	-0.171553	0	No	-0.267004	-0.254784	0.00712946	0.100347	0.112601	0.965174	0.632459	0.901414	0.994894
Linoleic acid	Lipid-related	hsa-miR-21-3p	-0.177573	0	Yes	-0.116397	-0.127392	-0.288931	0.480405	0.433422	0.0705761	0.893949	0.911874	0.78897
Linoleic acid	Lipid-related	hsa-miR-23b-3p	-0.179453	0	Yes	-0.229352	-0.30788	-0.0011257	0.160168	0.0532738	0.9945	0.705382	0.84463	0.997703
Linoleic acid	Lipid-related	hsa-miR-548e-3p	-0.180557	0	Yes	-0.233603	-0.104315	-0.203752	0.152351	0.521797	0.207288	0.697164	0.92746	0.909198
Linoleic acid	Lipid-related	hsa-miR-374b-5p	-0.183457	0	Yes	-0.247368	-0.176735	-0.126266	0.128949	0.275297	0.43753	0.670778	0.901414	0.960935
Linoleic acid	Lipid-related	hsa-miR-574-3p	-0.184724	0	No	-0.304453	-0.290807	0.0410882	0.0595025	0.0686874	0.801249	0.567016	0.858801	0.991169
Linoleic acid	Lipid-related	hsa-miR-152-3p	-0.18789	0	Yes	-0.175304	-0.222702	-0.165666	0.285771	0.167204	0.306961	0.808365	0.901414	0.939826
Linoleic acid	Lipid-related	hsa-miR-223-3p	-0.188833	1	Yes	-0.337045	-0.110131	-0.119325	0.0358883	0.498719	0.463332	0.49038	0.920667	0.9674
Linoleic acid	Lipid-related	hsa-miR-4286-3p	-0.189798	0	Yes	-0.27915	-0.214071	-0.0761726	0.0852564	0.184704	0.640385	0.611501	0.901414	0.991169
Linoleic acid	Lipid-related	hsa-miR-576-5p	-0.189926	1	No	-0.515182	-0.0868668	0.0322702	0.000790542	0.594046	0.8433	0.248048	0.944082	0.991169
Linoleic acid	Lipid-related	hsa-miR-7977-3p	-0.194409	1	Yes	-0.168219	-0.329268	-0.0857411	0.305994	0.0380154	0.598854	0.819654	0.834869	0.98937
Linoleic acid	Lipid-related	hsa-miR-29a-3p	-0.210546	1	No	-0.386235	0.0121951	-0.257598	0.0151558	0.940465	0.108549	0.404319	0.996084	0.850015
Linoleic acid	Lipid-related	hsa-miR-548ay-5p	-0.211132	0	Yes	-0.215385	-0.136398	-0.281614	0.187895	0.401339	0.0783356	0.737973	0.909679	0.800309
Linoleic acid	Lipid-related	hsa-miR-148a-3p	-0.215534	1	Yes	-0.147166	-0.152345	-0.347092	0.371305	0.34801	0.0282128	0.85244	0.903889	0.6509
Linoleic acid	Lipid-related	hsa-miR-4454-3p	-0.216227	0	Yes	-0.270445	-0.283114	-0.095122	0.0958782	0.0766919	0.559319	0.625209	0.865487	0.985265
Linoleic acid	Lipid-related	hsa-miR-15b-5p	-0.229119	0	Yes	-0.20668	-0.253096	-0.22758	0.206803	0.115086	0.157859	0.758282	0.901414	0.876935
Linoleic acid	Lipid-related	hsa-miR-23a-3p	-0.25449	2	Yes	-0.321255	-0.363602	-0.0786116	0.046133	0.0210957	0.629689	0.536144	0.830821	0.991169
Linoleic acid	Lipid-related	hsa-miR-29c-5p	-0.279181	1	Yes	-0.402834	-0.124765	-0.309944	0.0110031	0.443041	0.0516156	0.377192	0.912377	0.758724
Linolenic acid	Lipid-related	hsa-miR-4433b-3p	0.227567	1	Yes	0.463563	0.157786	0.0613508	0.00295705	0.330856	0.706867	0.29373	0.903889	0.991169
Linolenic acid	Lipid-related	hsa-miR-744-5p	0.214763	0	Yes	0.289879	0.175047	0.179362	0.0734463	0.279984	0.26811	0.594746	0.901414	0.932366
Linolenic acid	Lipid-related	hsa-miR-3615-5p	0.212259	0	Yes	0.233401	0.118199	0.285178	0.152717	0.467592	0.0744761	0.697573	0.912377	0.791484
Linolenic acid	Lipid-related	hsa-miR-6516-5p	0.20562	0	Yes	0.294534	0.129644	0.192683	0.0687385	0.425271	0.233578	0.581836	0.911874	0.922569
Linolenic acid	Lipid-related	hsa-miR-3120-5p	0.20355	0	Yes	0.276316	0.163602	0.170732	0.0886094	0.31311	0.292194	0.613976	0.901414	0.932366
Linolenic acid	Lipid-related	hsa-miR-671-3p	0.198869	0	Yes	0.30749	0.165854	0.123265	0.0568817	0.306405	0.448589	0.558832	0.901414	0.963584
Linolenic acid	Lipid-related	hsa-miR-130b-5p	0.196412	1	Yes	0.340081	0.0472795	0.201876	0.0341497	0.772044	0.211592	0.482378	0.976644	0.91148
Linolenic acid	Lipid-related	hsa-miR-2110	0.194161	0	Yes	0.278543	0.105253	0.198687	0.0859665	0.518039	0.219051	0.611501	0.924654	0.91148
Linolenic acid	Lipid-related	hsa-miR-1301-3p	0.192411	0	Yes	0.250405	0.160976	0.165854	0.124168	0.321048	0.306405	0.666427	0.901414	0.9384
Linolenic acid	Lipid-related	hsa-miR-505-5p	0.191914	0	Yes	0.240283	0.217824	0.117636	0.140635	0.176942	0.469729	0.684931	0.901414	0.969575
Linolenic acid	Lipid-related	hsa-miR-1273h-3p	0.186391	0	Yes	0.231781	0.297936	0.0294559	0.155666	0.0618712	0.856817	0.697573	0.858801	0.991169
Linolenic acid	Lipid-related	hsa-miR-16-2-3p	0.184925	0	Yes	0.140891	0.14015	0.273734	0.392266	0.388386	0.0874209	0.860327	0.908661	0.816043
Linolenic acid	Lipid-related	hsa-miR-28-5p	0.184668	0	Yes	0.230364	0.168105	0.155535	0.158281	0.299793	0.337889	0.702707	0.901414	0.94999
Linolenic acid	Lipid-related	hsa-miR-16-5p	0.182548	0	Yes	0.140891	0.133771	0.272983	0.392266	0.410552	0.088327	0.860327	0.911874	0.819247
Linolenic acid	Lipid-related	hsa-miR-10b-5p	0.180381	1	Yes	0.0981781	0.419512	0.0234522	0.552102	0.00704602	0.885784	0.925013	0.830821	0.991169
Linolenic acid	Lipid-related	hsa-miR-11401-3p	0.173637	0	No	0.300405	0.292363	-0.0718574	0.0631452	0.0671516	0.659484	0.571363	0.858801	0.991169
Linolenic acid	Lipid-related	hsa-miR-4508-3p	0.17192	0	No	0.253846	0.277298	-0.0153846	0.118912	0.0832148	0.924934	0.661659	0.870232	0.99195
Linolenic acid	Lipid-related	hsa-miR-224-5p	0.170146	0	Yes	0.224696	0.10469	0.181051	0.169059	0.520292	0.263556	0.716273	0.925592	0.932366
Linolenic acid	Lipid-related	hsa-miR-4746-5p	0.166695	1	Yes	0.42166	0.064728	0.0136961	0.0075056	0.691507	0.933153	0.350657	0.96692	0.992757
Linolenic acid	Lipid-related	hsa-miR-330-3p	0.162314	0	Yes	0.224089	0.22045	0.0424015	0.170245	0.171649	0.795031	0.716273	0.901414	0.991169
Linolenic acid	Lipid-related	hsa-miR-484-3p	0.160607	0	Yes	0.0797571	0.101126	0.300938	0.629346	0.534673	0.0591671	0.943932	0.930794	0.783759
Linolenic acid	Lipid-related	hsa-miR-1908-5p	0.160428	0	Yes	0.231377	0.132645	0.117261	0.15641	0.414537	0.471157	0.697573	0.911874	0.970271
Linolenic acid	Lipid-related	hsa-miR-550a-3p	0.160118	1	No	-0.0787449	0.220826	0.338274	0.633716	0.170903	0.0327628	0.9445	0.901414	0.672928
Linolenic acid	Lipid-related	hsa-miR-151a-5p	0.159796	0	Yes	0.136235	0.275235	0.0679174	0.408253	0.0856303	0.677111	0.869133	0.875532	0.991169
Linolenic acid	Lipid-related	hsa-miR-5193-5p	0.157569	0	Yes	0.221862	0.111445	0.1394	0.174642	0.493581	0.390957	0.721054	0.917802	0.954947
Linolenic acid	Lipid-related	hsa-miR-139-3p	0.156017	1	No	0.117206	0.422889	-0.072045	0.477335	0.00655525	0.658649	0.893949	0.830821	0.991169
Linolenic acid	Lipid-related	hsa-miR-7706-5p	0.153614	0	Yes	0.198178	0.254972	0.00769231	0.226511	0.112327	0.962427	0.771666	0.901414	0.994349
Linolenic acid	Lipid-related	hsa-miR-423-3p	0.151075	0	Yes	0.183806	0.127955	0.141463	0.262673	0.431376	0.383911	0.7909	0.911874	0.954947
Linolenic acid	Lipid-related	hsa-miR-125a-5p	0.150494	1	No	0.331781	-0.0615385	0.181238	0.0390731	0.70601	0.263053	0.510858	0.970115	0.932366
Linolenic acid	Lipid-related	hsa-let-7d-3p	0.149929	0	Yes	0.213765	0.137523	0.0984991	0.191317	0.397427	0.54539	0.743436	0.908661	0.984406
Linolenic acid	Lipid-related	hsa-miR-423-5p	0.14938	0	No	0.273279	0.215197	-0.0403377	0.092314	0.18235	0.804809	0.621034	0.901414	0.991169
Linolenic acid	Lipid-related	hsa-miR-22-3p	0.148952	0	Yes	0.173684	0.0737336	0.199437	0.290315	0.651153	0.21728	0.810778	0.958473	0.91148
Linolenic acid	Lipid-related	hsa-miR-92b-3p	0.148249	0	Yes	0.0576923	0.112195	0.274859	0.727197	0.490657	0.0860753	0.961019	0.916881	0.812681
Linolenic acid	Lipid-related	hsa-miR-320d-1-5p	0.147841	0	Yes	0.243522	0.137148	0.0628518	0.135199	0.398728	0.700026	0.679554	0.908661	0.991169
Linolenic acid	Lipid-related	hsa-miR-1843	0.146562	0	Yes	0.183401	0.0630394	0.193246	0.263744	0.699172	0.232189	0.791412	0.968219	0.921497
Linolenic acid	Lipid-related	hsa-miR-550a-3-5p	0.143238	0	Yes	0.0137652	0.166417	0.249531	0.933716	0.304744	0.120469	0.994571	0.901414	0.853916
Linolenic acid	Lipid-related	hsa-miR-4665-5p	0.142987	0	No	0.206073	0.26454	-0.041651	0.20817	0.0990285	0.798583	0.758282	0.893033	0.991169
Linolenic acid	Lipid-related	hsa-miR-375-3p	0.142016	0	No	0.138057	0.300375	-0.0123827	0.401954	0.0596668	0.939551	0.865614	0.855668	0.992757
Linolenic acid	Lipid-related	hsa-miR-328-3p	0.141778	0	No	0.156478	-0.0245779	0.293433	0.341459	0.880341	0.0661104	0.840117	0.990987	0.78496
Linolenic acid	Lipid-related	hsa-miR-151b-5p	0.140823	0	Yes	0.0840081	0.130769	0.207692	0.61113	0.421227	0.198448	0.939536	0.911874	0.901829
Linolenic acid	Lipid-related	hsa-miR-6852-3p	0.138562	0	Yes	0.191296	0.22045	0.00393996	0.243378	0.171649	0.98075	0.781265	0.901414	0.996267
Linolenic acid	Lipid-related	hsa-miR-1307-3p	0.134843	0	Yes	0.182389	0.0945591	0.12758	0.266434	0.561656	0.432739	0.793786	0.935423	0.960038
Linolenic acid	Lipid-related	hsa-miR-942-5p	0.134232	1	No	-0.0785425	0.0529081	0.42833	0.634591	0.745759	0.00582657	0.944866	0.974919	0.557763
Linolenic acid	Lipid-related	hsa-miR-2110-3p	0.132219	0	Yes	0.226113	0.110882	0.0596623	0.166316	0.495779	0.71459	0.714901	0.918604	0.991169
Linolenic acid	Lipid-related	hsa-miR-222-3p	0.130351	0	Yes	0.146964	0.231707	0.0123827	0.371971	0.150253	0.939551	0.852631	0.901414	0.992757
Linolenic acid	Lipid-related	hsa-miR-331-5p	0.128873	0	Yes	0.091498	0.0424015	0.25272	0.579594	0.795031	0.115644	0.931293	0.978273	0.850022
Linolenic acid	Lipid-related	hsa-miR-23b-5p	0.128269	1	No	0.356478	-0.0874296	0.11576	0.0259125	0.591649	0.476892	0.442532	0.943463	0.971255
Linolenic acid	Lipid-related	hsa-miR-340-3p	0.128266	0	Yes	0.23583	0.019137	0.129831	0.148369	0.906697	0.424595	0.68899	0.994111	0.960038
Linolenic acid	Lipid-related	hsa-miR-548j-5p	0.127754	0	Yes	0.18664	0.101501	0.095122	0.255257	0.53315	0.559319	0.787145	0.930794	0.985265
Linolenic acid	Lipid-related	hsa-miR-320c-2-5p	0.127203	0	Yes	0.128138	0.242214	0.011257	0.436925	0.132107	0.945037	0.882285	0.901414	0.992757
Linolenic acid	Lipid-related	hsa-miR-548ap-5p	0.126653	0	Yes	0.156883	0.110882	0.112195	0.340196	0.495779	0.490657	0.840117	0.918604	0.97211
Linolenic acid	Lipid-related	hsa-miR-339-3p	0.12626	0	No	0.097166	0.290244	-0.00863039	0.556228	0.0692498	0.957849	0.925396	0.858801	0.994074
Linolenic acid	Lipid-related	hsa-let-7d-5p	0.123256	0	Yes	0.0714575	0.134334	0.163977	0.665533	0.408568	0.311986	0.951876	0.911874	0.940288
Linolenic acid	Lipid-related	hsa-miR-3177-3p	0.121928	0	No	0.240081	0.243527	-0.117824	0.14098	0.129959	0.469016	0.68623	0.901414	0.969575
Linolenic acid	Lipid-related	hsa-miR-18a-3p	0.120064	0	Yes	0.058502	0.0487805	0.252908	0.723518	0.765009	0.115365	0.96074	0.976363	0.850022
Linolenic acid	Lipid-related	hsa-miR-3120-3p	0.118995	0	Yes	0.273684	0.0787992	0.00450281	0.0918133	0.628869	0.978001	0.621034	0.955793	0.996025
Linolenic acid	Lipid-related	hsa-miR-145-3p	0.117876	0	No	0.245749	0.14334	-0.0354597	0.131554	0.377571	0.828034	0.677509	0.908661	0.991169
Linolenic acid	Lipid-related	hsa-miR-342-5p	0.116983	1	No	0.00910931	0.391932	-0.0500938	0.956108	0.0123786	0.758868	0.997372	0.830821	0.991169
Linolenic acid	Lipid-related	hsa-miR-10527-3p	0.11603	0	Yes	0.0700405	0.114071	0.163977	0.67179	0.483387	0.311986	0.955227	0.913789	0.940288
Linolenic acid	Lipid-related	hsa-miR-10527-5p	0.115918	0	Yes	0.0680162	0.114071	0.165666	0.680766	0.483387	0.306961	0.957891	0.913789	0.939826
Linolenic acid	Lipid-related	hsa-miR-1273h-5p	0.115776	0	Yes	0.126316	0.149343	0.0716698	0.443526	0.357703	0.66032	0.885036	0.903889	0.991169
Linolenic acid	Lipid-related	hsa-let-7a-5p	0.115039	0	Yes	0.124291	0.084803	0.136023	0.450923	0.602874	0.402648	0.888697	0.948605	0.959295
Linolenic acid	Lipid-related	hsa-miR-486-5p	0.1146	0	Yes	0.0601215	0.140338	0.14334	0.716178	0.387745	0.377571	0.960128	0.908661	0.954616
Linolenic acid	Lipid-related	hsa-miR-191-3p	0.113806	0	No	0.160931	-0.0512195	0.231707	0.327721	0.753616	0.150253	0.833629	0.97536	0.869388
Linolenic acid	Lipid-related	hsa-miR-6852-5p	0.113576	0	No	0.19251	0.153471	-0.00525328	0.240342	0.344417	0.974335	0.779205	0.903889	0.995719
Linolenic acid	Lipid-related	hsa-miR-338-5p	0.112412	1	No	-0.0680162	-0.0472795	0.452533	0.680766	0.772044	0.0033693	0.957891	0.976644	0.512268
Linolenic acid	Lipid-related	hsa-miR-28-3p	0.111719	0	No	0.19332	0.278424	-0.136585	0.238332	0.0819198	0.400685	0.777855	0.870232	0.957908
Linolenic acid	Lipid-related	hsa-miR-486-3p	0.11132	0	Yes	0.0692308	0.155722	0.109006	0.675375	0.3373	0.503144	0.956918	0.903889	0.973641
Linolenic acid	Lipid-related	hsa-miR-454-5p	0.109886	0	No	0.238664	0.113133	-0.0221388	0.143412	0.487015	0.892142	0.687017	0.915951	0.991169
Linolenic acid	Lipid-related	hsa-miR-4659b-3p	0.108061	0	No	0.312551	-0.0457786	0.0574109	0.0527191	0.779097	0.724932	0.552677	0.978273	0.991169
Linolenic acid	Lipid-related	hsa-miR-1273c	0.107235	0	No	0.122267	0.252345	-0.0529081	0.458388	0.116204	0.745759	0.890504	0.901414	0.991169
Linolenic acid	Lipid-related	hsa-miR-1181-3p	0.106535	0	Yes	0.0653846	0.137899	0.116323	0.692499	0.396128	0.474737	0.957891	0.908661	0.971224
Linolenic acid	Lipid-related	hsa-miR-143-3p	0.103571	0	No	0.272065	0.229831	-0.191182	0.0938288	0.153676	0.23731	0.624331	0.901414	0.925048
Linolenic acid	Lipid-related	hsa-miR-143-5p	0.103209	0	Yes	0.193117	0.0309568	0.0855535	0.238833	0.849603	0.599657	0.778624	0.986125	0.98937
Linolenic acid	Lipid-related	hsa-miR-556-5p	0.100838	0	No	0.170243	-0.00938086	0.141651	0.300126	0.954187	0.383274	0.815117	0.996084	0.954947
Linolenic acid	Lipid-related	hsa-miR-874-3p	0.100703	0	No	0.0775304	-0.0371482	0.261726	0.638976	0.819977	0.102808	0.945946	0.981937	0.839479
Linolenic acid	Lipid-related	hsa-miR-4433b-5p	0.0999605	0	Yes	0.113765	0.0131332	0.172983	0.490451	0.935894	0.285781	0.899639	0.996084	0.932366
Linolenic acid	Lipid-related	hsa-miR-6515-5p	0.0988002	0	No	-0.00303644	0.249156	0.0502814	0.985363	0.121047	0.757992	0.997372	0.901414	0.991169
Linolenic acid	Lipid-related	hsa-miR-330-5p	0.0954017	0	Yes	0.170445	0.0667917	0.0489681	0.299543	0.68218	0.764131	0.814541	0.965681	0.991169
Linolenic acid	Lipid-related	hsa-miR-12136-3p	0.0951927	0	Yes	0.0439271	0.157974	0.0836773	0.790603	0.330274	0.607712	0.973212	0.903889	0.991169
Linolenic acid	Lipid-related	hsa-miR-1271-5p	0.094225	0	Yes	0.0965587	0.0692308	0.116886	0.55871	0.671216	0.472588	0.926255	0.962987	0.971224
Linolenic acid	Lipid-related	hsa-miR-3074-5p	0.0910734	1	No	0.0109312	0.355159	-0.0928705	0.947341	0.0245203	0.568696	0.995875	0.830821	0.985265
Linolenic acid	Lipid-related	hsa-miR-1277-5p	0.0898127	0	Yes	0.141296	0.0712946	0.056848	0.390894	0.661992	0.727525	0.860103	0.960901	0.991169
Linolenic acid	Lipid-related	hsa-miR-23a-5p	0.0885767	0	No	0.172672	0.154221	-0.0611632	0.293179	0.342034	0.707724	0.813003	0.903889	0.991169
Linolenic acid	Lipid-related	hsa-miR-139-5p	0.0884961	1	No	-0.133198	0.421951	-0.0232645	0.418877	0.00668852	0.886692	0.873547	0.830821	0.991169
Linolenic acid	Lipid-related	hsa-miR-320c-1-5p	0.0883266	1	No	-0.0657895	0.315197	0.0155722	0.69069	0.0475813	0.924021	0.957891	0.843941	0.991725
Linolenic acid	Lipid-related	hsa-miR-1292-5p	0.0879151	0	No	0.22247	0.138274	-0.0969981	0.173435	0.394831	0.55156	0.719111	0.908661	0.985265
Linolenic acid	Lipid-related	hsa-miR-301a-5p	0.0869869	0	Yes	0.153644	0.087242	0.020075	0.350382	0.592447	0.902145	0.845266	0.943463	0.991169
[truncated: 6,788 more rows]

## Sheet: B_Significant_correlations
							log2FC			p-value			adjusted p-value
NC	Class	miRNA	Average correlation	Significant tests	Coherent	Absolute correlation trend among dietary groups	Omnivorous	Vegetarian	Vegan	Omnivorous	Vegetarian	Vegan	Omnivorous	Vegetarian	Vegan
Sodium	Micro-element	hsa-miR-23a-3p	0.376974	2	Yes	Decreasing from Omnivorous to Vegan	0.604656	0.391745	0.134522	4.56446e-05	0.0124242	0.407907	0.136769	0.830821	0.960013
Sodium	Micro-element	hsa-miR-324-5p	0.337145	2	Yes	Decreasing from Omnivorous to Vegan	0.494737	0.34728	0.169418	0.00136631	0.0281219	0.295978	0.287323	0.830821	0.932366
Sodium	Micro-element	hsa-miR-374b-5p	0.33334	2	Yes	Decreasing from Omnivorous to Vegan	0.418219	0.328518	0.253283	0.00806201	0.0384824	0.114808	0.350657	0.834869	0.850022
Sodium	Micro-element	hsa-miR-598-3p	0.3185	2	Yes	Decreasing from Omnivorous to Vegan	0.45081	0.378987	0.125704	0.00397477	0.0158806	0.439592	0.303857	0.830821	0.960935
Vitamin E	Vitamin-related	hsa-miR-423-5p	0.306427	2	Yes	Decreasing from Omnivorous to Vegan	0.460931	0.372983	0.0853659	0.00314604	0.017769	0.60046	0.29373	0.830821	0.98937
Sodium	Micro-element	hsa-miR-3613-5p	0.299472	2	Yes	Decreasing from Omnivorous to Vegan	0.47834	0.334522	0.0855535	0.0020692	0.0348739	0.599657	0.293377	0.834869	0.98937
Vitamin E	Vitamin-related	hsa-miR-4508-3p	0.288855	2	Yes	Decreasing from Omnivorous to Vegan	0.363563	0.331332	0.17167	0.0229027	0.0367547	0.289511	0.43186	0.834869	0.932366
Vitamin E	Vitamin-related	hsa-miR-7706-5p	0.27613	2	Yes	Decreasing from Omnivorous to Vegan	0.377733	0.373734	0.0769231	0.017751	0.0175231	0.637086	0.415228	0.830821	0.991169
Vitamin E	Vitamin-related	hsa-miR-375-3p	0.266851	2	Yes	Decreasing from Omnivorous to Vegan	0.356275	0.314259	0.130019	0.0260031	0.0482824	0.42392	0.442532	0.843941	0.960038
Monounsaturated fatty acids	Lipid-related	hsa-miR-4454-3p	-0.288142	2	Yes	Decreasing from Omnivorous to Vegan	-0.354858	-0.336773	-0.172795	0.0266446	0.0335943	0.286312	0.442532	0.832358	0.932366
Monounsaturated fatty acids	Lipid-related	hsa-miR-23a-3p	-0.292647	2	Yes	Decreasing from Omnivorous to Vegan	-0.426721	-0.386116	-0.0651032	0.00674743	0.0138609	0.689808	0.33493	0.830821	0.991169
Oleic acid	Lipid-related	hsa-miR-4454-3p	-0.297686	2	Yes	Decreasing from Omnivorous to Vegan	-0.4	-0.32833	-0.164728	0.0116343	0.0385999	0.309746	0.377192	0.834869	0.940288
Sodium	Micro-element	hsa-miR-423-5p	-0.29855	2	Yes	Decreasing from Omnivorous to Vegan	-0.473887	-0.381989	-0.0397749	0.00230809	0.0150019	0.80748	0.293377	0.830821	0.991169
Oleic acid	Lipid-related	hsa-miR-23a-3p	-0.298636	2	Yes	Decreasing from Omnivorous to Vegan	-0.464575	-0.375047	-0.0562852	0.00288705	0.0170996	0.730121	0.29373	0.830821	0.991169
Vitamin E	Vitamin-related	hsa-miR-324-5p	-0.299386	2	Yes	Decreasing from Omnivorous to Vegan	-0.464575	-0.331144	-0.102439	0.00288705	0.0368679	0.529352	0.29373	0.834869	0.984406
Sodium	Micro-element	hsa-miR-7706-5p	-0.302301	2	Yes	Decreasing from Omnivorous to Vegan	-0.463563	-0.383114	-0.0602251	0.00295705	0.0146831	0.712013	0.29373	0.830821	0.991169
Vitamin E	Vitamin-related	hsa-miR-4454-3p	-0.305212	2	Yes	Decreasing from Omnivorous to Vegan	-0.441903	-0.346529	-0.127205	0.00485508	0.0284867	0.434105	0.309966	0.830821	0.960038
Vitamin B6	Vitamin-related	hsa-miR-133a-5p	-0.3055	2	Yes	Decreasing from Omnivorous to Vegan	-0.379352	-0.328518	-0.20863	0.0172298	0.0384824	0.196383	0.413609	0.834869	0.901829
Vitamin E	Vitamin-related	hsa-miR-23a-3p	-0.365297	2	Yes	Decreasing from Omnivorous to Vegan	-0.479757	-0.445779	-0.170356	0.0019979	0.00394134	0.293272	0.293377	0.830821	0.932366
Vitamin D	Vitamin-related	hsa-miR-342-5p	0.357697	2	Yes	Increasing from Omnivours to Vegan	0.134818	0.442589	0.495685	0.413192	0.00423969	0.00114435	0.87088	0.830821	0.512268
Vitamin D	Vitamin-related	hsa-miR-28-3p	0.356525	2	Yes	Increasing from Omnivours to Vegan	0.268826	0.356848	0.443902	0.0979617	0.0238007	0.00411454	0.62916	0.830821	0.53098
Vitamin D	Vitamin-related	hsa-miR-361-3p	0.355194	2	Yes	Increasing from Omnivours to Vegan	0.155263	0.359662	0.550657	0.345266	0.0226405	0.000231675	0.842875	0.830821	0.449843
Vitamin D	Vitamin-related	hsa-miR-1273c	0.333704	2	Yes	Increasing from Omnivours to Vegan	0.115182	0.420075	0.465854	0.485028	0.00696209	0.00244996	0.893949	0.830821	0.512268
Vitamin D	Vitamin-related	hsa-miR-423-5p	0.303601	2	Yes	Increasing from Omnivours to Vegan	0.165587	0.337899	0.407317	0.313732	0.0329691	0.00909095	0.82479	0.832358	0.557763
Vitamin D	Vitamin-related	hsa-miR-6852-5p	0.282502	2	Yes	Increasing from Omnivours to Vegan	0.121053	0.326079	0.400375	0.462898	0.0400328	0.0104677	0.891304	0.834869	0.557763
Cholesterol	Lipid-related	hsa-miR-1273c	0.232927	2	Yes	Increasing from Omnivours to Vegan	0.0115385	0.340338	0.346904	0.94442	0.0316473	0.0283038	0.995875	0.832358	0.6509
Cholesterol	Lipid-related	hsa-miR-374a-5p	-0.261153	2	Yes	Increasing from Omnivours to Vegan	-0.0842105	-0.348405	-0.350844	0.610268	0.0275821	0.0264419	0.939515	0.830821	0.635481
Vitamin D	Vitamin-related	hsa-miR-27a-3p	-0.27084	2	Yes	Increasing from Omnivours to Vegan	-0.112146	-0.34334	-0.357036	0.496686	0.0300806	0.0237219	0.903049	0.830821	0.623438
Cholesterol	Lipid-related	hsa-miR-1277-5p	-0.289143	2	Yes	Increasing from Omnivours to Vegan	-0.0779352	-0.314822	-0.474672	0.637221	0.0478607	0.00197011	0.945713	0.843941	0.512268
Vitamin D	Vitamin-related	hsa-miR-32-3p	-0.289261	2	Yes	Increasing from Omnivours to Vegan	-0.0904858	-0.356848	-0.42045	0.583812	0.0238007	0.00690662	0.9321	0.830821	0.557763
Vitamin D	Vitamin-related	hsa-miR-199a-3p, hsa-miR-199b-3p	-0.297449	2	Yes	Increasing from Omnivours to Vegan	-0.136437	-0.342777	-0.413133	0.407551	0.0303694	0.00805982	0.868901	0.830821	0.557763
Vitamin D	Vitamin-related	hsa-miR-590-3p	-0.302526	2	Yes	Increasing from Omnivours to Vegan	-0.0933198	-0.36773	-0.446529	0.572035	0.0195729	0.00387386	0.928634	0.830821	0.53098
Vitamin D	Vitamin-related	hsa-miR-26b-5p	-0.317281	2	Yes	Increasing from Omnivours to Vegan	-0.216194	-0.313884	-0.421764	0.186201	0.0485652	0.00671546	0.736255	0.843941	0.557763
Cholesterol	Lipid-related	hsa-miR-144-3p	-0.318683	2	Yes	Increasing from Omnivours to Vegan	-0.181377	-0.323077	-0.451595	0.269142	0.0420104	0.00344414	0.797264	0.834869	0.512268
Vitamin D	Vitamin-related	hsa-miR-598-3p	-0.321457	2	Yes	Increasing from Omnivours to Vegan	-0.118219	-0.369418	-0.476735	0.473513	0.018977	0.00187056	0.893949	0.830821	0.512268
Vitamin E	Vitamin-related	hsa-miR-15b-5p	-0.360381	2	Yes	Increasing from Omnivours to Vegan	-0.311538	-0.369981	-0.399625	0.0535315	0.0187818	0.0106267	0.552677	0.830821	0.557763
Vitamin D	Vitamin-related	hsa-miR-374b-3p	-0.360539	2	Yes	Increasing from Omnivours to Vegan	-0.287247	-0.349531	-0.444841	0.0762169	0.0270509	0.00402713	0.597894	0.830821	0.53098
Vitamin D	Vitamin-related	hsa-miR-628-5p	-0.371099	2	Yes	Increasing from Omnivours to Vegan	-0.202227	-0.320826	-0.590244	0.216972	0.0435451	6.10268e-05	0.763695	0.838138	0.267973
Vitamin D	Vitamin-related	hsa-miR-144-3p	-0.39306	2	Yes	Increasing from Omnivours to Vegan	-0.256478	-0.411257	-0.511445	0.115007	0.00838087	0.000743908	0.655709	0.830821	0.512268
Vitamin D	Vitamin-related	hsa-miR-1277-5p	-0.3934	2	Yes	Increasing from Omnivours to Vegan	-0.224291	-0.408443	-0.547467	0.169849	0.00888299	0.000256119	0.716273	0.830821	0.449843
Sodium	Micro-element	hsa-miR-15b-5p	0.34803	2	Yes	No trend	0.346154	0.402627	0.29531	0.0308791	0.0100029	0.064317	0.466893	0.830821	0.78496
Sodium	Micro-element	hsa-miR-664a-3p	0.345436	3	Yes	No trend	0.337247	0.381801	0.317261	0.0357702	0.0150556	0.0460677	0.49038	0.830821	0.749156
Vitamin E	Vitamin-related	hsa-miR-744-5p	0.311267	2	Yes	No trend	0.38502	0.19531	0.353471	0.0155056	0.227144	0.0252579	0.404319	0.901414	0.633293
Sodium	Micro-element	hsa-miR-148b-3p	0.298634	2	Yes	No trend	0.331174	0.21651	0.348218	0.039455	0.179632	0.0276715	0.511286	0.901414	0.6509
Vitamin E	Vitamin-related	hsa-miR-3615-5p	0.298504	2	Yes	No trend	0.369433	0.0437148	0.482364	0.0206347	0.788824	0.00162123	0.42359	0.978273	0.512268
Sodium	Micro-element	hsa-miR-7977-3p	0.296244	2	Yes	No trend	0.210121	0.357974	0.320638	0.199175	0.0233308	0.043675	0.752022	0.830821	0.739612
Sodium	Micro-element	hsa-miR-324-3p	0.246458	2	Yes	No trend	0.317611	0.394184	0.0275797	0.0488042	0.0118421	0.865851	0.543465	0.830821	0.991169
Oleic acid	Lipid-related	hsa-miR-3615-5p	0.24622	2	Yes	No trend	0.359109	0.0388368	0.340713	0.0247584	0.811938	0.0314478	0.438563	0.981055	0.663174
Sodium	Micro-element	hsa-miR-93-3p	0.244139	2	Yes	No trend	0.348178	0.367355	0.0168856	0.029848	0.0197074	0.917634	0.466893	0.830821	0.991169
Vitamin D	Vitamin-related	hsa-miR-454-3p	-0.2378	2	Yes	No trend	-0.0267206	-0.354409	-0.33227	0.871723	0.0248459	0.0361931	0.986344	0.830821	0.695959
Linolenic acid	Lipid-related	hsa-miR-23a-3p	-0.252822	2	Yes	No trend	-0.317004	-0.381801	-0.0596623	0.0492612	0.0150556	0.71459	0.546476	0.830821	0.991169
Linoleic acid	Lipid-related	hsa-miR-23a-3p	-0.25449	2	Yes	No trend	-0.321255	-0.363602	-0.0786116	0.046133	0.0210957	0.629689	0.536144	0.830821	0.991169
Sodium	Micro-element	hsa-miR-10b-5p	-0.25666	2	Yes	No trend	-0.330769	-0.417824	-0.0213884	0.0397112	0.00730306	0.895777	0.511324	0.830821	0.991169
β-carotene	Vitamin-related	hsa-miR-1287-5p	-0.259733	2	Yes	No trend	-0.00546559	-0.408255	-0.365478	0.973657	0.00891737	0.0203916	0.997372	0.830821	0.621232
Vitamin C	Vitamin-related	hsa-miR-326-5p	-0.26165	2	Yes	No trend	-0.394332	-0.0393996	-0.35122	0.0129894	0.809263	0.02627	0.38818	0.979451	0.635481
Vitamin E	Vitamin-related	hsa-miR-93-3p	-0.262379	2	Yes	No trend	-0.360121	-0.392683	-0.034334	0.0243261	0.0121975	0.833415	0.437969	0.830821	0.991169
Vitamin D	Vitamin-related	hsa-miR-106b-5p	-0.264669	2	Yes	No trend	-0.0591093	-0.370919	-0.363977	0.720762	0.0184602	0.0209533	0.960128	0.830821	0.621232
Vitamin E	Vitamin-related	hsa-miR-23b-3p	-0.269728	2	Yes	No trend	-0.363968	-0.389869	-0.0553471	0.0227399	0.0128883	0.734455	0.43186	0.830821	0.991169
Vitamin D	Vitamin-related	hsa-miR-140-5p	-0.273273	2	Yes	No trend	-0.0323887	-0.427767	-0.359662	0.844816	0.00589855	0.0226405	0.980781	0.830821	0.622671
Vitamin D	Vitamin-related	hsa-miR-340-5p	-0.27437	2	Yes	No trend	-0.0722672	-0.423077	-0.327767	0.661968	0.00652887	0.0389542	0.951184	0.830821	0.706503
Vitamin D	Vitamin-related	hsa-miR-15b-3p	-0.281046	2	Yes	No trend	-0.176721	-0.337523	-0.328893	0.281833	0.0331764	0.0382483	0.807808	0.832358	0.70579
Total polyunsaturated fatty acids	Lipid-related	hsa-miR-29c-5p	-0.287456	2	Yes	No trend	-0.380567	-0.130957	-0.350844	0.0168473	0.420556	0.0264419	0.413112	0.911874	0.635481
Vitamin E	Vitamin-related	hsa-miR-548ay-5p	-0.288582	2	Yes	No trend	-0.35749	-0.188555	-0.3197	0.0254635	0.243937	0.0443293	0.442532	0.901414	0.739612
Vitamin E	Vitamin-related	hsa-miR-199b-5p	-0.299468	2	Yes	No trend	-0.411538	-0.12833	-0.358537	0.00924364	0.430015	0.0230988	0.365423	0.911874	0.622671
Vitamin D	Vitamin-related	hsa-miR-199a-5p	-0.305235	2	Yes	No trend	-0.132591	-0.41182	-0.371295	0.42102	0.00828342	0.0183329	0.873662	0.830821	0.588952
Vitamin D	Vitamin-related	hsa-miR-369-3p	-0.306201	2	Yes	No trend	-0.361943	-0.192871	-0.36379	0.0235636	0.233114	0.0210244	0.433117	0.901414	0.621232
Zinc	Micro-element	hsa-miR-183-5p	-0.306356	2	Yes	No trend	-0.117004	-0.420263	-0.381801	0.478102	0.00693431	0.0150556	0.893949	0.830821	0.584607
Vitamin D	Vitamin-related	hsa-let-7a-5p	-0.30916	2	Yes	No trend	-0.355061	-0.193996	-0.378424	0.0265522	0.230345	0.0160502	0.442532	0.901414	0.584607
Vitamin D	Vitamin-related	hsa-miR-142-3p	-0.312616	2	Yes	No trend	-0.119838	-0.484615	-0.333396	0.467432	0.00153003	0.0355285	0.893554	0.830821	0.691995
Vitamin E	Vitamin-related	hsa-miR-7977-3p	-0.318273	2	Yes	No trend	-0.241498	-0.359475	-0.353846	0.138578	0.0227163	0.0250924	0.682862	0.830821	0.631887
Vitamin E	Vitamin-related	hsa-miR-548e-3p	-0.320424	2	Yes	No trend	-0.365587	-0.269043	-0.326642	0.0220983	0.0932039	0.0396706	0.43186	0.885249	0.713301
Sodium	Micro-element	hsa-miR-548j-5p	-0.323813	2	Yes	No trend	-0.384008	-0.257786	-0.329644	0.0158024	0.108283	0.0377836	0.404319	0.901414	0.705118
Sodium	Micro-element	hsa-miR-548ap-5p	-0.345701	2	Yes	No trend	-0.407085	-0.27561	-0.354409	0.0101112	0.0851871	0.0248459	0.371486	0.873474	0.631573
Vitamin D	Vitamin-related	hsa-miR-556-5p	-0.346662	2	Yes	No trend	-0.374696	-0.493246	-0.172045	0.018764	0.00122099	0.288442	0.418262	0.830821	0.932366
Vitamin D	Vitamin-related	hsa-miR-656-3p	-0.348555	2	Yes	No trend	-0.377935	-0.294559	-0.373171	0.0176851	0.0650297	0.0177072	0.415228	0.858801	0.584632
Vitamin D	Vitamin-related	hsa-miR-374a-5p	-0.352495	2	Yes	No trend	-0.154858	-0.506004	-0.396623	0.346541	0.000865181	0.0112834	0.842942	0.720452	0.557763
Vitamin D	Vitamin-related	hsa-miR-126-5p	-0.361502	2	Yes	No trend	-0.25749	-0.426829	-0.400188	0.113531	0.00602022	0.0105073	0.653656	0.830821	0.557763
Vitamin D	Vitamin-related	hsa-miR-32-5p	-0.378218	2	Yes	No trend	-0.240283	-0.512383	-0.381989	0.140635	0.000724604	0.0150019	0.684931	0.720452	0.584607
