# Supplementary material for: Intake of Natural Compounds and Circulating microRNA Expression Levels: Their Relationship Investigated in Healthy Subjects With Different Dietary Habits
Source: Front Pharmacol. 2021 Jan 14;11:619200. doi: 10.3389/fphar.2020.619200 (PMC7840481; doi:10.3389/fphar.2020.619200)
Supplement: Supplementary file 4 [file table4.xlsx]

## Sheet: Sheet1
NC	Class	miRNA	Average correlation	Significant GLM model	Significant NC contribution to the model	p-value	adjusted p-value	null.deviance	df.null	logLik	AIC	BIC	deviance	df.residual	SexMale	Age	BMI	NC
Beta carotene	Vitamin-related	hsa-miR-1287-5p	-0.259733	No	Yes	0.0891663	0.193267	7725.68	117	-409.975	831.95	848.574	7197.85	113	0.224214	0.377531	0.673824	0.0162899
Cholesterol	Lipid-related	hsa-miR-1273c	0.232927	No	No	0.232873	0.356353	7169.78	117	-406.857	825.714	842.338	6827.32	113	0.0384651	0.439256	0.472866	0.771131
Cholesterol	Lipid-related	hsa-miR-374a-5p	-0.261153	No	No	0.944505	0.957273	3.34762e+06	117	-771.976	1555.95	1572.58	3.32555e+06	113	0.877195	0.909155	0.472986	0.52918
Cholesterol	Lipid-related	hsa-miR-1277-5p	-0.289143	No	No	0.560475	0.6825	40796.5	117	-510.785	1033.57	1050.19	39742.3	113	0.692098	0.707207	0.761569	0.0941588
Cholesterol	Lipid-related	hsa-miR-144-3p	-0.318683	No	No	0.21864	0.348612	121336	117	-573.661	1159.32	1175.95	115368	113	0.636507	0.913634	0.169376	0.126062
Linoleic acid	Lipid-related	hsa-miR-23a-3p	-0.25449	Yes	No	0.047299	0.119013	2107578286	117	-1147.64	2307.29	2323.91	1936974471	113	0.0432202	0.292587	0.779158	0.0763451
Linolenic acid	Lipid-related	hsa-miR-23a-3p	-0.252822	Yes	Yes	0.0323047	0.0933111	2107578286	117	-1147.17	2306.34	2322.97	1921504975	113	0.054548	0.275914	0.797843	0.0443509
Monounsaturated fatty acids	Lipid-related	hsa-miR-4454-3p	-0.288142	Yes	Yes	0.0277482	0.089544	35807.8	117	-498.993	1009.99	1026.61	32543.2	113	0.272053	0.338801	0.783018	0.00335751
Monounsaturated fatty acids	Lipid-related	hsa-miR-23a-3p	-0.292647	Yes	Yes	0.00705748	0.04422	2107578286	117	-1145.34	2302.68	2319.3	1862748407	113	0.0272885	0.190581	0.859159	0.00604418
Oleic acid	Lipid-related	hsa-miR-3615-5p	0.24622	Yes	No	0.0303618	0.0912	6.53477e+06	117	-806.301	1624.6	1641.23	5.95013e+06	113	0.021276	0.626946	0.94111	0.029539
Oleic acid	Lipid-related	hsa-miR-4454-3p	-0.297686	Yes	Yes	0.0287006	0.089544	35807.8	117	-499.035	1010.07	1026.69	32566	113	0.268634	0.353216	0.808992	0.00350622
Oleic acid	Lipid-related	hsa-miR-23a-3p	-0.298636	Yes	Yes	0.007369	0.04422	2107578286	117	-1145.39	2302.78	2319.4	1864362280	113	0.0268192	0.199719	0.883378	0.00638023
Sodium	Micro-element	hsa-miR-23a-3p	0.376974	Yes	Yes	0.00458426	0.043914	2107578286	117	-1144.83	2301.66	2318.28	1846777007	113	0.0394703	0.267583	0.799741	0.00353999
Sodium	Micro-element	hsa-miR-15b-5p	0.34803	Yes	Yes	0.0128342	0.0554667	2.96903e+06	117	-758.711	1529.42	1546.05	2.65598e+06	113	0.0637271	0.763715	0.682879	0.0116433
Sodium	Micro-element	hsa-miR-664a-3p	0.345436	No	No	0.161231	0.285409	148448	117	-585.142	1182.28	1198.91	140150	113	0.0619112	0.801999	0.228278	0.129667
Sodium	Micro-element	hsa-miR-324-5p	0.337145	Yes	Yes	0.0472367	0.119013	19230.6	117	-462.973	937.947	954.571	17673.4	113	0.68514	0.17749	0.37151	0.0162164
Sodium	Micro-element	hsa-miR-374b-5p	0.33334	Yes	Yes	0.0144975	0.05655	153965689	117	-991.819	1995.64	2012.26	1.38073e+08	113	0.329773	0.332698	0.832426	0.00252833
Sodium	Micro-element	hsa-miR-598-3p	0.3185	Yes	Yes	0.00466296	0.043914	47651.3	117	-513.719	1039.44	1056.06	41768.8	113	0.0894522	0.182329	0.682143	0.00081727
Sodium	Micro-element	hsa-miR-3613-5p	0.299472	Yes	Yes	0.0202508	0.0719727	780997	117	-680.471	1372.94	1389.57	705189	113	0.413666	0.716419	0.869896	0.00178379
Sodium	Micro-element	hsa-miR-148b-3p	0.298634	Yes	No	7.33e-06	0.00057174	6.3582e+08	117	-1066.84	2145.67	2162.3	4.92389e+08	113	4.19e-05	0.387032	0.665597	0.00316223
Sodium	Micro-element	hsa-miR-7977-3p	0.296244	Yes	No	0.00276237	0.043056	80136.6	117	-543.777	1099.55	1116.18	69519.6	113	0.00151752	0.427773	0.721271	0.0579475
Sodium	Micro-element	hsa-miR-324-3p	0.246458	No	Yes	0.30883	0.446333	35737.8	117	-502.036	1016.07	1032.7	34265.3	113	0.774519	0.405655	0.733718	0.0471344
Sodium	Micro-element	hsa-miR-93-3p	0.244139	No	Yes	0.143259	0.259395	28452.1	117	-487.514	987.029	1003.65	26789.4	113	0.719746	0.158382	0.444825	0.035419
Sodium	Micro-element	hsa-miR-10b-5p	-0.25666	No	Yes	0.0882608	0.193267	4.35268e+06	117	-783.668	1579.34	1595.96	4.05439e+06	113	0.794558	0.105635	0.726384	0.0203636
Sodium	Micro-element	hsa-miR-423-5p	-0.29855	Yes	Yes	0.00947134	0.0461662	4618553811	117	-1191.98	2395.95	2412.57	4106244715	113	0.165258	0.0338526	0.314858	0.0110166
Sodium	Micro-element	hsa-miR-7706-5p	-0.302301	No	No	0.460264	0.57871	27734.5	117	-487.688	987.375	1004	26868.2	113	0.532157	0.809848	0.846674	0.0914096
Sodium	Micro-element	hsa-miR-548j-5p	-0.323813	No	Yes	0.0623492	0.147255	331203	117	-631.25	1274.5	1291.12	306191	113	0.153583	0.802112	0.767602	0.0149663
Sodium	Micro-element	hsa-miR-548ap-5p	-0.345701	Yes	Yes	0.0463762	0.119013	364889	117	-636.593	1285.19	1301.81	335212	113	0.137744	0.827374	0.731418	0.011098
Total polyunsaturated fatty acids	Lipid-related	hsa-miR-29c-5p	-0.287456	No	Yes	0.128911	0.239571	25671.1	117	-481.305	974.611	991.235	24113.5	113	0.340013	0.282736	0.672676	0.0390705
Vitamin B6	Vitamin-related	hsa-miR-133a-5p	-0.3055	No	Yes	0.0607591	0.147255	744027	117	-678.969	1369.94	1386.56	687460	113	0.971215	0.332878	0.0687637	0.014489
Vitamin C	Vitamin-related	hsa-miR-326-5p	-0.26165	No	No	0.325695	0.459643	3.03316e+06	117	-764.142	1540.28	1556.91	2.91205e+06	113	0.420581	0.545353	0.53012	0.0747481
Vitamin D	Vitamin-related	hsa-miR-342-5p	0.357697	No	Yes	0.100899	0.207316	1.07732e+06	117	-701.458	1414.92	1431.54	1.00644e+06	113	0.44775	0.113759	0.365434	0.0429429
Vitamin D	Vitamin-related	hsa-miR-28-3p	0.356525	No	No	0.168446	0.2912	6.38066e+07	117	-942.94	1897.88	1914.51	6.03004e+07	113	0.140538	0.211725	0.667896	0.150389
Vitamin D	Vitamin-related	hsa-miR-361-3p	0.355194	Yes	Yes	0.00941436	0.0461662	1.73888e+07	117	-862.629	1737.26	1753.88	1.5458e+07	113	0.0770888	0.175371	0.186975	0.0275485
Vitamin D	Vitamin-related	hsa-miR-1273c	0.333704	No	No	0.109118	0.21255	7169.78	117	-405.832	823.664	840.288	6709.73	113	0.0498221	0.443489	0.562147	0.153285
Vitamin D	Vitamin-related	hsa-miR-423-5p	0.303601	No	No	0.117901	0.224488	4618553811	117	-1195.1	2402.2	2418.83	4329654511	113	0.147198	0.0438072	0.779148	0.478479
Vitamin D	Vitamin-related	hsa-miR-6852-5p	0.282502	No	No	0.596731	0.705545	427083	117	-649.449	1310.9	1327.52	416824	113	0.703877	0.455504	0.916355	0.189741
Vitamin D	Vitamin-related	hsa-miR-454-3p	-0.2378	No	No	0.695246	0.785652	1.24771e+06	117	-712.987	1437.97	1454.6	1.22364e+06	113	0.595082	0.314541	0.637443	0.394636
Vitamin D	Vitamin-related	hsa-miR-106b-5p	-0.264669	No	No	0.81828	0.898648	882724	117	-692.919	1397.84	1414.46	870826	113	0.618468	0.528142	0.372288	0.603841
Vitamin D	Vitamin-related	hsa-miR-27a-3p	-0.27084	No	No	0.27366	0.406189	2.16899e+08	117	-1015.81	2043.62	2060.24	2.07344e+08	113	0.0501965	0.516597	0.131289	0.646583
Vitamin D	Vitamin-related	hsa-miR-140-5p	-0.273273	Yes	No	0.0270542	0.089544	2.40369e+06	117	-747.152	1506.3	1522.93	2.1834e+06	113	0.00704738	0.29866	0.401077	0.0504775
Vitamin D	Vitamin-related	hsa-miR-340-5p	-0.27437	Yes	No	0.0457392	0.119013	1.12605e+08	117	-974.766	1961.53	1978.16	1.03416e+08	113	0.00612457	0.58429	0.938353	0.422908
Vitamin D	Vitamin-related	hsa-miR-15b-3p	-0.281046	No	No	0.912328	0.9516	630171	117	-673.327	1358.65	1375.28	624759	113	0.847896	0.993523	0.43391	0.6799
Vitamin D	Vitamin-related	hsa-miR-32-3p	-0.289261	No	No	0.329728	0.459643	6908.16	117	-405.166	822.331	838.955	6634.37	113	0.0549741	0.720396	0.621133	0.274233
Vitamin D	Vitamin-related	hsa-miR-199a-3p, hsa-miR-199b-3p	-0.297449	No	No	0.443354	0.572852	10686928175	117	-1246.48	2504.95	2521.58	10342630701	113	0.31357	0.112096	0.294443	0.978461
Vitamin D	Vitamin-related	hsa-miR-590-3p	-0.302526	No	No	0.907092	0.9516	30590.4	117	-494.816	1001.63	1018.26	30318.5	113	0.842769	0.428066	0.493784	0.931279
Vitamin D	Vitamin-related	hsa-miR-199a-5p	-0.305235	No	No	0.688812	0.785652	3366744603	117	-1179.09	2370.18	2386.81	3300773334	113	0.956399	0.167536	0.393445	0.870425
Vitamin D	Vitamin-related	hsa-miR-369-3p	-0.306201	No	No	0.53962	0.668571	7.37547e+06	117	-817.361	1646.72	1663.35	7.17698e+06	113	0.279527	0.638413	0.49518	0.537435
Vitamin D	Vitamin-related	hsa-let-7a-5p	-0.30916	Yes	No	0.00874076	0.0461662	328612	117	-628.387	1268.77	1285.4	291689	113	0.000615671	0.475184	0.205502	0.109455
Vitamin D	Vitamin-related	hsa-miR-142-3p	-0.312616	No	No	0.366527	0.502211	4.07112e+07	117	-917.536	1847.07	1863.7	3.9203e+07	113	0.56183	0.862238	0.782234	0.0638095
Vitamin D	Vitamin-related	hsa-miR-26b-5p	-0.317281	No	No	0.944961	0.957273	4517316907	117	-1197.22	2406.43	2423.06	4487675062	113	0.645457	0.919379	0.735805	0.575165
Vitamin D	Vitamin-related	hsa-miR-598-3p	-0.321457	No	No	0.422196	0.557898	47651.3	117	-519.483	1050.97	1067.59	46055.8	113	0.190532	0.231208	0.270972	0.647212
Vitamin D	Vitamin-related	hsa-miR-556-5p	-0.346662	Yes	No	0.0109215	0.0500118	16134.7	117	-450.832	913.665	930.289	14386.3	113	0.00136536	0.694335	0.0868642	0.0797696
Vitamin D	Vitamin-related	hsa-miR-656-3p	-0.348555	No	No	0.753889	0.840171	184247	117	-600.298	1212.6	1229.22	181200	113	0.270599	0.577678	0.956551	0.675968
Vitamin D	Vitamin-related	hsa-miR-374a-5p	-0.352495	No	No	0.915198	0.9516	3.34762e+06	117	-771.867	1555.73	1572.36	3.31943e+06	113	0.871441	0.94228	0.484763	0.43734
Vitamin D	Vitamin-related	hsa-miR-374b-3p	-0.360539	No	No	0.901843	0.9516	20460.9	117	-471.07	954.14	970.764	20272.9	113	0.491464	0.491664	0.607546	0.709371
Vitamin D	Vitamin-related	hsa-miR-126-5p	-0.361502	No	No	0.448282	0.572852	7.04032e+07	117	-950.165	1912.33	1928.95	6.81554e+07	113	0.0789032	0.637493	0.503312	0.411287
Vitamin D	Vitamin-related	hsa-miR-628-5p	-0.371099	No	No	0.996535	0.997	40173.6	117	-511.333	1034.67	1051.29	40113.3	113	0.799323	0.860586	0.759333	0.819401
Vitamin D	Vitamin-related	hsa-miR-32-5p	-0.378218	No	No	0.615246	0.71597	406626	117	-646.608	1305.22	1321.84	397228	113	0.845326	0.430216	0.800622	0.174146
Vitamin D	Vitamin-related	hsa-miR-144-3p	-0.39306	No	No	0.20734	0.343532	121336	117	-573.587	1159.17	1175.8	115223	113	0.619975	0.831625	0.126057	0.115223
Vitamin D	Vitamin-related	hsa-miR-1277-5p	-0.3934	No	Yes	0.381842	0.513724	40796.5	117	-510.164	1032.33	1048.95	39326.7	113	0.683204	0.790784	0.833698	0.0459155
Vitamin E	Vitamin-related	hsa-miR-744-5p	0.311267	Yes	Yes	0.0010776	0.02808	2.18328e+08	117	-1009.38	2030.76	2047.38	1.85942e+08	113	0.0201475	0.338078	0.980192	0.00280665
Vitamin E	Vitamin-related	hsa-miR-423-5p	0.306427	Yes	Yes	0.0143593	0.05655	4618553811	117	-1192.47	2396.95	2413.57	4141017659	113	0.221777	0.0425211	0.367365	0.0188657
Vitamin E	Vitamin-related	hsa-miR-3615-5p	0.298504	Yes	Yes	0.00646197	0.04422	6.53477e+06	117	-804.441	1620.88	1637.51	5.76546e+06	113	0.0512453	0.797982	0.65291	0.00400196
Vitamin E	Vitamin-related	hsa-miR-4508-3p	0.288855	No	No	0.104819	0.21	171584	117	-593.116	1198.23	1214.86	160431	113	0.0809486	0.298563	0.452438	0.252629
Vitamin E	Vitamin-related	hsa-miR-7706-5p	0.27613	No	No	0.580673	0.6972	27734.5	117	-488.077	988.154	1004.78	27046.2	113	0.593103	0.85433	0.919483	0.146643
Vitamin E	Vitamin-related	hsa-miR-375-3p	0.266851	No	No	0.232605	0.356353	5.0137e+06	117	-793.309	1598.62	1615.24	4.7741e+06	113	0.20928	0.265396	0.338287	0.110419
Vitamin E	Vitamin-related	hsa-miR-93-3p	-0.262379	No	No	0.213455	0.346125	28452.1	117	-488.058	988.115	1004.74	27037.2	113	0.806417	0.182043	0.511503	0.0656369
Vitamin E	Vitamin-related	hsa-miR-23b-3p	-0.269728	No	No	0.182077	0.308609	2.76145e+08	117	-1029.49	2070.97	2087.6	2.6144e+08	113	0.0954505	0.390324	0.745206	0.170787
Vitamin E	Vitamin-related	hsa-miR-548ay-5p	-0.288582	Yes	Yes	0.0179517	0.0668571	28562.2	117	-485.125	982.249	998.873	25726.1	113	0.580657	0.843815	0.787113	0.00109681
Vitamin E	Vitamin-related	hsa-miR-324-5p	-0.299386	No	Yes	0.0940007	0.198162	19230.6	117	-463.849	939.697	956.321	17937.5	113	0.775486	0.207724	0.302434	0.0426148
Vitamin E	Vitamin-related	hsa-miR-199b-5p	-0.299468	Yes	Yes	0.00350631	0.043914	78344	117	-542.72	1097.44	1114.06	68285.4	113	0.0190447	0.350316	0.698497	0.00996207
Vitamin E	Vitamin-related	hsa-miR-4454-3p	-0.305212	No	Yes	0.0838666	0.192476	35807.8	117	-500.379	1012.76	1029.38	33316.7	113	0.429286	0.532329	0.973672	0.0146393
Vitamin E	Vitamin-related	hsa-miR-7977-3p	-0.318273	Yes	No	0.000581564	0.022698	80136.6	117	-541.983	1095.97	1112.59	67437.9	113	0.00303548	0.377553	0.635982	0.00808099
Vitamin E	Vitamin-related	hsa-miR-548e-3p	-0.320424	Yes	Yes	0.00193298	0.037635	28735.4	117	-482.852	977.704	994.328	24753.9	113	0.0940329	0.402489	0.54652	0.000798318
Vitamin E	Vitamin-related	hsa-miR-15b-5p	-0.360381	Yes	Yes	0.00563117	0.043914	2.96903e+06	117	-757.733	1527.47	1544.09	2.61231e+06	113	0.103115	0.834849	0.683506	0.00412163
Vitamin E	Vitamin-related	hsa-miR-23a-3p	-0.365297	Yes	Yes	0.00508128	0.043914	2107578286	117	-1144.95	2301.9	2318.53	1850563301	113	0.0649915	0.314903	0.864175	0.00401845
Zinc	Micro-element	hsa-miR-183-5p	-0.306356	No	No	0.276412	0.406189	395893	117	-643.766	1299.53	1316.16	378545	113	0.50992	0.324741	0.187562	0.387296
