# Supplementary material for: Intake of Natural Compounds and Circulating microRNA Expression Levels: Their Relationship Investigated in Healthy Subjects With Different Dietary Habits
Source: Front Pharmacol. 2021 Jan 14;11:619200. doi: 10.3389/fphar.2020.619200 (PMC7840481; doi:10.3389/fphar.2020.619200)
Supplement: Supplementary file 5 [file table5.xlsx]

## Sheet: Correlated_miRNAs
				Median reads		Average reads		DE analysis High vs Low intake
Compound	Class	miRNA	Average correlation	Low intake	High intake	Low intake	High intake	log2FoldChange	pvalue	padj
Sodium	Micro-element	hsa-miR-7706-5p	-0.302301	26.86	22.81	30.47	23.53	-0.61	0.000389	0.0234
Sodium	Micro-element	hsa-miR-598-3p	0.3185	36.86	45.06	37.24	49.35	0.48	0.000489	0.0234
Sodium	Micro-element	hsa-miR-423-5p	-0.29855	14909	12463.4	16125.5	13048.3	-0.45	0.000792	0.0303
Sodium	Micro-element	hsa-miR-324-5p	0.337145	18.63	21.61	19.55	25.16	0.5	0.00335	0.061
Sodium	Micro-element	hsa-miR-374b-5p	0.33334	1551.66	1924.52	1719.93	2264.92	0.48	0.0059	0.0686
Sodium	Micro-element	hsa-miR-23a-3p	0.376974	6482.58	8669.4	7902.79	9649.48	0.42	0.00655	0.0686
Sodium	Micro-element	hsa-miR-3613-5p	0.299472	127.4	161.84	140.96	179.96	0.42	0.00839	0.0712
Sodium	Micro-element	hsa-miR-664a-3p	0.345436	84.97	86.8	89.28	97	0.3	0.0114	0.0804
Sodium	Micro-element	hsa-miR-15b-5p	0.34803	328.09	369.59	350.52	413.41	0.29	0.0175	0.0995
Sodium	Micro-element	hsa-miR-93-3p	0.244139	36.79	39.08	35.12	41.46	0.3	0.0205	0.102
Sodium	Micro-element	hsa-miR-324-3p	0.246458	39.64	44.25	41.99	48.11	0.28	0.0256	0.111
Sodium	Micro-element	hsa-miR-548j-5p	-0.323813	186.43	166.58	197.37	174.92	-0.19	0.0397	0.136
Sodium	Micro-element	hsa-miR-548ap-5p	-0.345701	192.9	173.66	207.19	183.04	-0.19	0.0412	0.136
Sodium	Micro-element	hsa-miR-7977-3p	0.296244	66.72	70.06	67.13	75.9	0.23	0.0547	0.157
Sodium	Micro-element	hsa-miR-148b-3p	0.298634	8175.99	8627.49	8069.75	8829.5	0.14	0.104	0.23
Sodium	Micro-element	hsa-miR-10b-5p	-0.25666	295.62	234.6	327.9	269.41	-0.18	0.204	0.343
				Median reads		Average reads		DE analysis High vs Low intake
Compound	Class	miRNA	Average correlation	Low intake	High intake	Low intake	High intake	log2FoldChange	pvalue	padj
Cholesterol	Lipid-related	hsa-miR-1273c	0.232927	19.18	20.78	21.7	22.3	0.16	0.219	0.988
Cholesterol	Lipid-related	hsa-miR-1277-5p	-0.289143	41.31	36.72	41.45	38.05	-0.28	0.117	0.988
Cholesterol	Lipid-related	hsa-miR-144-3p	-0.318683	41.54	42.01	54.75	47.92	-0.41	0.0603	0.988
Cholesterol	Lipid-related	hsa-miR-374a-5p	-0.261153	414.76	393.65	428.39	422.1	-0.2	0.159	0.988
				Median reads		Average reads		DE analysis High vs Low intake
Compound	Class	miRNA	Average correlation	Low intake	High intake	Low intake	High intake	log2FoldChange	pvalue	padj
Vitamin D	Vitamin-related	hsa-miR-342-5p	0.357697	142.24	190.03	161.39	206.26	0.78	1.39e-05	0.005
Vitamin D	Vitamin-related	hsa-miR-140-5p	-0.273273	464.8	430.78	504.57	445.84	-0.32	0.00166	0.0629
Vitamin D	Vitamin-related	hsa-miR-374b-3p	-0.360539	26.47	21.43	27.38	23.89	-0.58	0.00189	0.0629
Vitamin D	Vitamin-related	hsa-miR-32-5p	-0.378218	137.31	122.07	144.38	129.88	-0.5	0.00208	0.0629
Vitamin D	Vitamin-related	hsa-miR-199a-5p	-0.305235	14459.9	11654	14244.3	13114.9	-0.45	0.00231	0.0629
Vitamin D	Vitamin-related	hsa-miR-199a-3p, hsa-miR-199b-3p	-0.297449	26910.7	23177.4	27218.4	25088.2	-0.41	0.00236	0.0629
Vitamin D	Vitamin-related	hsa-miR-361-3p	0.355194	1707.72	1926.56	1739.02	1930.77	0.24	0.00278	0.066
Vitamin D	Vitamin-related	hsa-miR-126-5p	-0.361502	1861.23	1650.56	1962.41	1781.26	-0.43	0.00294	0.066
Vitamin D	Vitamin-related	hsa-miR-27a-3p	-0.27084	3729.08	3535	4118.31	3872.4	-0.34	0.00415	0.0875
Vitamin D	Vitamin-related	hsa-miR-556-5p	-0.346662	29.05	26.44	29.12	27.69	-0.4	0.00481	0.0953
Vitamin D	Vitamin-related	hsa-miR-423-5p	0.303601	11989.5	14306.8	13398	15723.6	0.43	0.00528	0.0953
Vitamin D	Vitamin-related	hsa-miR-142-3p	-0.312616	1808.57	1585.35	1861.71	1624.58	-0.35	0.00557	0.0953
Vitamin D	Vitamin-related	hsa-miR-374a-5p	-0.352495	426.82	393.28	439.45	411.04	-0.39	0.00636	0.0979
Vitamin D	Vitamin-related	hsa-miR-28-3p	0.356525	3830.36	4034.95	3878.98	4092.29	0.2	0.00676	0.0979
Vitamin D	Vitamin-related	hsa-miR-340-5p	-0.27437	2832.05	2723.05	2985.32	2748.8	-0.34	0.00767	0.104
Vitamin D	Vitamin-related	hsa-miR-15b-3p	-0.281046	127.05	113.57	139.74	136.51	-0.47	0.00785	0.104
Vitamin D	Vitamin-related	hsa-miR-144-3p	-0.39306	46.67	40.2	55.93	46.74	-0.56	0.00983	0.126
Vitamin D	Vitamin-related	hsa-miR-26b-5p	-0.317281	15922.4	14549.9	17470	16224.8	-0.35	0.0118	0.146
Vitamin D	Vitamin-related	hsa-let-7a-5p	-0.30916	181.35	176.2	192.73	185.4	-0.24	0.0165	0.157
Vitamin D	Vitamin-related	hsa-miR-598-3p	-0.321457	42.14	40.03	44.53	42.26	-0.39	0.0179	0.157
Vitamin D	Vitamin-related	hsa-miR-106b-5p	-0.264669	150.51	137.4	171.44	166.2	-0.37	0.0219	0.169
Vitamin D	Vitamin-related	hsa-miR-454-3p	-0.2378	260.56	223.27	278.02	249.03	-0.33	0.0235	0.169
Vitamin D	Vitamin-related	hsa-miR-1277-5p	-0.3934	41.68	34.7	42.43	37.07	-0.4	0.0242	0.169
Vitamin D	Vitamin-related	hsa-miR-6852-5p	0.282502	235.04	259.64	237.73	257.88	0.22	0.0243	0.169
Vitamin D	Vitamin-related	hsa-miR-628-5p	-0.371099	44.28	37.51	43.85	41.26	-0.34	0.0307	0.174
Vitamin D	Vitamin-related	hsa-miR-590-3p	-0.302526	22.33	18.74	24.79	23.4	-0.46	0.0474	0.208
Vitamin D	Vitamin-related	hsa-miR-1273c	0.333704	19.05	20.84	20.87	23.13	0.25	0.0522	0.218
Vitamin D	Vitamin-related	hsa-miR-369-3p	-0.306201	186.94	133.72	249.35	219.96	-0.67	0.0575	0.227
Vitamin D	Vitamin-related	hsa-miR-656-3p	-0.348555	27	21.44	34.4	32.46	-0.6	0.0781	0.257
Vitamin D	Vitamin-related	hsa-miR-32-3p	-0.289261	18.48	15.6	18.07	16.9	-0.23	0.138	NA
				Median reads		Average reads		DE analysis High vs Low intake
Compound	Class	miRNA	Average correlation	Low intake	High intake	Low intake	High intake	log2FoldChange	pvalue	padj
Vitamin E	Vitamin-related	hsa-miR-375-3p	0.266851	19.95	24.77	23.6	77.8	0.89	0.00688	0.592
Vitamin E	Vitamin-related	hsa-miR-7706-5p	0.27613	23.56	25.31	23.95	29.93	0.46	0.0102	0.592
Vitamin E	Vitamin-related	hsa-miR-423-5p	0.306427	12506.4	14786.2	13316.8	15804.8	0.31	0.0233	0.592
Vitamin E	Vitamin-related	hsa-miR-23a-3p	-0.365297	8544.37	6501.95	9649.26	7932.62	-0.3	0.0428	0.592
Vitamin E	Vitamin-related	hsa-miR-7977-3p	-0.318273	73.48	65.73	77.43	65.75	-0.22	0.0544	0.592
Vitamin E	Vitamin-related	hsa-miR-548e-3p	-0.320424	40.61	32.92	44.35	37.23	-0.2	0.107	0.594
Vitamin E	Vitamin-related	hsa-miR-548ay-5p	-0.288582	58.32	53.09	60.68	54.81	-0.12	0.16	0.61
Vitamin E	Vitamin-related	hsa-miR-4508-3p	0.288855	89.23	94.11	95.4	105.34	0.16	0.166	0.61
Vitamin E	Vitamin-related	hsa-miR-23b-3p	-0.269728	3908.25	3484.52	4145.51	3816.88	-0.16	0.204	0.61
Vitamin E	Vitamin-related	hsa-miR-4454-3p	-0.305212	27.99	22.53	30.65	26.26	-0.26	0.204	0.61
Vitamin E	Vitamin-related	hsa-miR-199b-5p	-0.299468	73.01	67.58	76.84	68.45	-0.12	0.282	0.652
Vitamin E	Vitamin-related	hsa-miR-93-3p	-0.262379	39.7	37.35	40.24	36.45	-0.14	0.296	0.656
Vitamin E	Vitamin-related	hsa-miR-324-5p	-0.299386	21.52	18.59	23.57	21.23	-0.16	0.359	0.687
Vitamin E	Vitamin-related	hsa-miR-744-5p	0.311267	4180.17	4545.24	4404.06	4809.76	0.08	0.404	0.687
Vitamin E	Vitamin-related	hsa-miR-15b-5p	-0.360381	351.11	331.6	399.83	365.16	-0.07	0.558	0.762
Vitamin E	Vitamin-related	hsa-miR-3615-5p	0.298504	383.65	465.41	477.02	517.16	0.03	0.847	0.927
