# Supplementary material for: Intake of Natural Compounds and Circulating microRNA Expression Levels: Their Relationship Investigated in Healthy Subjects With Different Dietary Habits
Source: Front Pharmacol. 2021 Jan 14;11:619200. doi: 10.3389/fphar.2020.619200 (PMC7840481; doi:10.3389/fphar.2020.619200)
Supplement: Supplementary file 6 [file table6.xlsx]

## Sheet: A_Input_miRNA
				Median reads		Average reads		DE analysis High vs Low intake
Compound	Class	miRNA	Average correlation	Low intake	High intake	Low intake	High intake	log2FC	pvalue	padj
Sodium	Micro-element	hsa-miR-324-5p	0.337145	18.63	21.61	19.55	25.16	0.5	0.00335	0.061
Sodium	Micro-element	hsa-miR-598-3p	0.3185	36.86	45.06	37.24	49.35	0.48	0.000489	0.0234
Sodium	Micro-element	hsa-miR-374b-5p	0.33334	1551.66	1924.52	1719.93	2264.92	0.48	0.0059	0.0686
Sodium	Micro-element	hsa-miR-23a-3p	0.376974	6482.58	8669.4	7902.79	9649.48	0.42	0.00655	0.0686
Sodium	Micro-element	hsa-miR-3613-5p	0.299472	127.4	161.84	140.96	179.96	0.42	0.00839	0.0712
Sodium	Micro-element	hsa-miR-664a-3p	0.345436	84.97	86.8	89.28	97	0.3	0.0114	0.0804
Sodium	Micro-element	hsa-miR-93-3p	0.244139	36.79	39.08	35.12	41.46	0.3	0.0205	0.102
Sodium	Micro-element	hsa-miR-15b-5p	0.34803	328.09	369.59	350.52	413.41	0.29	0.0175	0.0995
Sodium	Micro-element	hsa-miR-324-3p	0.246458	39.64	44.25	41.99	48.11	0.28	0.0256	0.111
Sodium	Micro-element	hsa-miR-148b-3p	0.298634	8175.99	8627.49	8069.75	8829.5	0.14	0.104	0.23
Sodium	Micro-element	hsa-miR-10b-5p	-0.25666	295.62	234.6	327.9	269.41	-0.18	0.204	0.343
Sodium	Micro-element	hsa-miR-548j-5p	-0.323813	186.43	166.58	197.37	174.92	-0.19	0.0397	0.136
Sodium	Micro-element	hsa-miR-548ap-5p	-0.345701	192.9	173.66	207.19	183.04	-0.19	0.0412	0.136
Sodium	Micro-element	hsa-miR-423-5p	-0.29855	14909	12463.4	16125.5	13048.3	-0.45	0.000792	0.0303
				Median reads		Average reads		DE analysis High vs Low intake
Compound	Class	miRNA	Average correlation	Low intake	High intake	Low intake	High intake	log2FC	pvalue	padj
Cholesterol	Lipid-related	hsa-miR-1273c	0.232927	19.18	20.78	21.7	22.3	0.16	0.219	0.988
Cholesterol	Lipid-related	hsa-miR-1277-5p	-0.289143	41.31	36.72	41.45	38.05	-0.28	0.117	0.988
Cholesterol	Lipid-related	hsa-miR-144-3p	-0.318683	41.54	42.01	54.75	47.92	-0.41	0.0603	0.988
Cholesterol	Lipid-related	hsa-miR-374a-5p	-0.261153	414.76	393.65	428.39	422.1	-0.2	0.159	0.988
				Median reads		Average reads		DE analysis High vs Low intake
Compound	Class	miRNA	Average correlation	Low intake	High intake	Low intake	High intake	log2FC	pvalue	padj
Vitamin D	Vitamin-related	hsa-miR-342-5p	0.357697	142.24	190.03	161.39	206.26	0.78	1.39e-05	0.005
Vitamin D	Vitamin-related	hsa-miR-28-3p	0.356525	3830.36	4034.95	3878.98	4092.29	0.2	0.00676	0.0979
Vitamin D	Vitamin-related	hsa-miR-361-3p	0.355194	1707.72	1926.56	1739.02	1930.77	0.24	0.00278	0.066
Vitamin D	Vitamin-related	hsa-miR-1273c	0.333704	19.05	20.84	20.87	23.13	0.25	0.0522	0.218
Vitamin D	Vitamin-related	hsa-miR-423-5p	0.303601	11989.5	14306.8	13398	15723.6	0.43	0.00528	0.0953
Vitamin D	Vitamin-related	hsa-miR-6852-5p	0.282502	235.04	259.64	237.73	257.88	0.22	0.0243	0.169
Vitamin D	Vitamin-related	hsa-miR-454-3p	-0.2378	260.56	223.27	278.02	249.03	-0.33	0.0235	0.169
Vitamin D	Vitamin-related	hsa-miR-106b-5p	-0.264669	150.51	137.4	171.44	166.2	-0.37	0.0219	0.169
Vitamin D	Vitamin-related	hsa-miR-27a-3p	-0.27084	3729.08	3535	4118.31	3872.4	-0.34	0.00415	0.0875
Vitamin D	Vitamin-related	hsa-miR-140-5p	-0.273273	464.8	430.78	504.57	445.84	-0.32	0.00166	0.0629
Vitamin D	Vitamin-related	hsa-miR-340-5p	-0.27437	2832.05	2723.05	2985.32	2748.8	-0.34	0.00767	0.104
Vitamin D	Vitamin-related	hsa-miR-15b-3p	-0.281046	127.05	113.57	139.74	136.51	-0.47	0.00785	0.104
Vitamin D	Vitamin-related	hsa-miR-32-3p	-0.289261	18.48	15.6	18.07	16.9	-0.23	0.138	NA
Vitamin D	Vitamin-related	hsa-miR-199a-3p, hsa-miR-199b-3p	-0.297449	26910.7	23177.4	27218.4	25088.2	-0.41	0.00236	0.0629
Vitamin D	Vitamin-related	hsa-miR-590-3p	-0.302526	22.33	18.74	24.79	23.4	-0.46	0.0474	0.208
Vitamin D	Vitamin-related	hsa-miR-199a-5p	-0.305235	14459.9	11654	14244.3	13114.9	-0.45	0.00231	0.0629
Vitamin D	Vitamin-related	hsa-miR-369-3p	-0.306201	186.94	133.72	249.35	219.96	-0.67	0.0575	0.227
Vitamin D	Vitamin-related	hsa-let-7a-5p	-0.30916	181.35	176.2	192.73	185.4	-0.24	0.0165	0.157
Vitamin D	Vitamin-related	hsa-miR-142-3p	-0.312616	1808.57	1585.35	1861.71	1624.58	-0.35	0.00557	0.0953
Vitamin D	Vitamin-related	hsa-miR-26b-5p	-0.317281	15922.4	14549.9	17470	16224.8	-0.35	0.0118	0.146
Vitamin D	Vitamin-related	hsa-miR-598-3p	-0.321457	42.14	40.03	44.53	42.26	-0.39	0.0179	0.157
Vitamin D	Vitamin-related	hsa-miR-556-5p	-0.346662	29.05	26.44	29.12	27.69	-0.4	0.00481	0.0953
Vitamin D	Vitamin-related	hsa-miR-656-3p	-0.348555	27	21.44	34.4	32.46	-0.6	0.0781	0.257
Vitamin D	Vitamin-related	hsa-miR-374a-5p	-0.352495	426.82	393.28	439.45	411.04	-0.39	0.00636	0.0979
Vitamin D	Vitamin-related	hsa-miR-374b-3p	-0.360539	26.47	21.43	27.38	23.89	-0.58	0.00189	0.0629
Vitamin D	Vitamin-related	hsa-miR-126-5p	-0.361502	1861.23	1650.56	1962.41	1781.26	-0.43	0.00294	0.066
Vitamin D	Vitamin-related	hsa-miR-628-5p	-0.371099	44.28	37.51	43.85	41.26	-0.34	0.0307	0.174
Vitamin D	Vitamin-related	hsa-miR-32-5p	-0.378218	137.31	122.07	144.38	129.88	-0.5	0.00208	0.0629
Vitamin D	Vitamin-related	hsa-miR-144-3p	-0.39306	46.67	40.2	55.93	46.74	-0.56	0.00983	0.126
Vitamin D	Vitamin-related	hsa-miR-1277-5p	-0.3934	41.68	34.7	42.43	37.07	-0.4	0.0242	0.169
				Median reads		Average reads		DE analysis High vs Low intake
Compound	Class	miRNA	Average correlation	Low intake	High intake	Low intake	High intake	log2FC	pvalue	padj
Vitamin E	Vitamin-related	hsa-miR-744-5p	0.311267	4180.17	4545.24	4404.06	4809.76	0.08	0.404	0.687
Vitamin E	Vitamin-related	hsa-miR-423-5p	0.306427	12506.4	14786.2	13316.8	15804.8	0.31	0.0233	0.592
Vitamin E	Vitamin-related	hsa-miR-375-3p	0.266851	19.95	24.77	23.6	77.8	0.89	0.00688	0.592
Vitamin E	Vitamin-related	hsa-miR-93-3p	-0.262379	39.7	37.35	40.24	36.45	-0.14	0.296	0.656
Vitamin E	Vitamin-related	hsa-miR-23b-3p	-0.269728	3908.25	3484.52	4145.51	3816.88	-0.16	0.204	0.61
Vitamin E	Vitamin-related	hsa-miR-548ay-5p	-0.288582	58.32	53.09	60.68	54.81	-0.12	0.16	0.61
Vitamin E	Vitamin-related	hsa-miR-324-5p	-0.299386	21.52	18.59	23.57	21.23	-0.16	0.359	0.687
Vitamin E	Vitamin-related	hsa-miR-199b-5p	-0.299468	73.01	67.58	76.84	68.45	-0.12	0.282	0.652
Vitamin E	Vitamin-related	hsa-miR-548e-3p	-0.320424	40.61	32.92	44.35	37.23	-0.2	0.107	0.594
Vitamin E	Vitamin-related	hsa-miR-15b-5p	-0.360381	351.11	331.6	399.83	365.16	-0.07	0.558	0.762
Vitamin E	Vitamin-related	hsa-miR-23a-3p	-0.365297	8544.37	6501.95	9649.26	7932.62	-0.3	0.0428	0.592

## Sheet: B_Enriched_terms
Gene set	NC	Regulation	loss	gene.tested	coef	std.err	t.value	p.value	adj.p.val	Target_Gene	Library
GO_INTERLEUKIN_7_MEDIATED_SIGNALING_PATHWAY	Cholesterol	down	0.00818687	2	3.57505	0.360895	9.90608	3.92677e-22	1.47843e-18	IRS1, H3C2	c5.bp.v7.1
GO_RESPONSE_TO_INTERLEUKIN_7	Cholesterol	down	0.00818687	2	3.57505	0.360895	9.90608	3.92677e-22	1.47843e-18	IRS1, H3C2	c5.bp.v7.1
GO_T_HELPER_17_TYPE_IMMUNE_RESPONSE	Cholesterol	down	0.00957992	2	3.08762	0.539771	5.72025	1.40402e-08	3.5241e-05	RC3H1, RORA	c5.bp.v7.1
GO_PROTEIN_PALMITOYLATION	Cholesterol	down	0.0117513	2	2.39011	0.49351	4.84307	1.48044e-06	0.000398134	ZDHHC5, GOLGA7	c5.bp.v7.1
GO_NEGATIVE_REGULATION_OF_CELLULAR_RESPONSE_TO_INSULIN_STIMULUS	Cholesterol	down	0.0117513	2	2.39011	0.49351	4.84307	1.48044e-06	0.000398134	IRS1, PRKCD	c5.bp.v7.1
GO_POSITIVE_REGULATION_OF_BLOOD_VESSEL_ENDOTHELIAL_CELL_MIGRATION	Cholesterol	down	0.0454338	9	1.90322	0.408589	4.65802	3.62302e-06	0.000940735	NUS1, ETS1, FGF2, NFE2L2, PTGS2, JCAD, SP1, TGFB1, VEGFA	c5.bp.v7.1
GO_REGULATION_OF_ER_ASSOCIATED_UBIQUITIN_DEPENDENT_PROTEIN_CATABOLIC_PROCESS	Cholesterol	down	0.0120615	2	2.28138	0.516879	4.41375	1.1262e-05	0.00256979	SVIP, NFE2L2	c5.bp.v7.1
GO_RETINA_VASCULATURE_DEVELOPMENT_IN_CAMERA_TYPE_EYE	Cholesterol	down	0.0120615	2	2.28138	0.516879	4.41375	1.1262e-05	0.00256979	CLIC4, ACVR2B	c5.bp.v7.1
GO_TOXIN_METABOLIC_PROCESS	Cholesterol	down	0.0120615	2	2.28138	0.516879	4.41375	1.1262e-05	0.00256979	NFE2L2, SP1	c5.bp.v7.1
GO_CELL_PROLIFERATION_IN_MIDBRAIN	Cholesterol	down	0.0120615	2	2.28138	0.516879	4.41375	1.1262e-05	0.00256979	WNT5A, FZD6	c5.bp.v7.1
GO_REGULATION_OF_CARBOHYDRATE_METABOLIC_PROCESS	Cholesterol	down	0.0834191	18	1.58431	0.383212	4.13429	3.85881e-05	0.00538089	PPARGC1A, EP300, MTOR, ZBTB20, GCK, GSK3B, IGF1, APP, IRS1, ZBTB7A, PGAM1, NLN, RORA, TGFB1, TPR, NUP37, SLC25A12, EPM2AIP1	c5.bp.v7.1
GO_POSITIVE_REGULATION_OF_EPITHELIAL_CELL_MIGRATION	Cholesterol	down	0.08924	19	1.37169	0.371179	3.69551	0.000231342	0.0316728	NUS1, ETS1, FGF2, MTOR, FOXP1, MET, NFE2L2, PROX1, PTGS2, JCAD, RREB1, SP1, TGFB1, VEGFA, WNT5A, WNT7A, NRP2, SEMA5A, ROCK2	c5.bp.v7.1
GO_POSITIVE_REGULATION_OF_ENDOTHELIAL_CELL_MIGRATION	Cholesterol	down	0.0813619	17	1.41188	0.385457	3.66287	0.000262467	0.0352924	NUS1, ETS1, FGF2, FOXP1, MET, NFE2L2, PROX1, PTGS2, JCAD, SP1, TGFB1, VEGFA, WNT5A, WNT7A, NRP2, SEMA5A, ROCK2	c5.bp.v7.1
GO_CARDIAC_MUSCLE_CELL_ACTION_POTENTIAL	Sodium	down	0.0185923	3	1.50352	0.354707	4.23877	2.49813e-05	0.0299451	NEDD4L, YWHAE, NOS1AP	c5.bp.v7.1
GO_NEGATIVE_REGULATION_OF_CALCIUM_ION_TRANSPORT	Sodium	down	0.0185923	3	1.50352	0.354707	4.23877	2.49813e-05	0.0299451	TMBIM6, YWHAE, CALM3	c5.bp.v7.1
GO_MEMBRANE_REPOLARIZATION_DURING_ACTION_POTENTIAL	Sodium	down	0.0116138	2	1.73557	0.41187	4.21387	2.78374e-05	0.0299451	YWHAE, NOS1AP	c5.bp.v7.1
GO_CALCIUM_ION_EXPORT	Sodium	down	0.0116138	2	1.73557	0.41187	4.21387	2.78374e-05	0.0299451	ATP2B4, YWHAE	c5.bp.v7.1
GO_NEURAL_NUCLEUS_DEVELOPMENT	Sodium	down	0.0116138	2	1.73557	0.41187	4.21387	2.78374e-05	0.0299451	YWHAE, CALM3	c5.bp.v7.1
GO_SUBSTANTIA_NIGRA_DEVELOPMENT	Sodium	down	0.0116138	2	1.73557	0.41187	4.21387	2.78374e-05	0.0299451	YWHAE, CALM3	c5.bp.v7.1
GO_NEGATIVE_REGULATION_OF_CALCIUM_ION_TRANSMEMBRANE_TRANSPORT	Sodium	down	0.0116138	2	1.73557	0.41187	4.21387	2.78374e-05	0.0299451	YWHAE, CALM3	c5.bp.v7.1
GO_RIBOSOMAL_SMALL_SUBUNIT_EXPORT_FROM_NUCLEUS	Sodium	up	0.00440692	2	-1.25717	0.128129	-9.81178	2.63066e-22	1.80081e-19	NPM1, RAN	c5.bp.v7.1
GO_CHROMATIN_SILENCING_AT_RDNA	Sodium	up	0.0126239	5	-0.913464	0.130697	-6.98918	3.57421e-12	1.68211e-09	BAZ2A, H3-3B, H3C15, H3C2, H4C5	c5.bp.v7.1
GO_REGULATION_OF_SPHINGOLIPID_BIOSYNTHETIC_PROCESS	Sodium	up	0.0078983	3	-0.968561	0.142062	-6.81787	1.16649e-11	5.16686e-09	RACK1, PRKAA1, PRKCD	c5.bp.v7.1
GO_GENE_SILENCING_BY_RNA	Sodium	up	0.0940463	49	-0.609682	0.0970222	-6.28394	3.91147e-10	1.55018e-07	POM121C, DDX17, CELF1, NUP50, DDX5, DHX9, AGO3, AGO4, CNOT1, TNRC6B, NUP210, NUP160, DICER1, NUP188, NUP62, AGO1, AGO2, TNRC6A, H3-3B, HNRNPA2B1, H3C15, LIN28B, SMAD2, SMAD3, MYCN, POLR2A, POLR2C, POLR2E, PIWIL2, MAP2K1, ZNFX1, CNOT6, RAN, STAT3, TARBP2, TGFB1, TP53, TPR, TSNAX, NUP85, NUP214, FXR1, H3C2, H4C5, RAE1, CNOT9, NCOR2, PUM1, NUP153	c5.bp.v7.1
GO_POST_EMBRYONIC_ANIMAL_ORGAN_DEVELOPMENT	Sodium	up	0.0101931	4	-0.952854	0.15768	-6.04297	1.75055e-09	5.49235e-07	LDHA, BAX, VEGFA, FZD5	c5.bp.v7.1
GO_GENE_SILENCING	Sodium	up	0.126408	70	-0.538452	0.089968	-5.98493	2.49129e-09	7.50377e-07	POM121C, TRIM28, DDX17, CELF1, NUP50, SRCAP, MORF4L1, BAZ2A, CTBP1, DDX5, DHX9, DNMT1, AGO3, AGO4, EZH1, CNOT1, TNRC6B, NUP210, NUP160, DICER1, NUP188, NUP62, SIN3A, AGO1, AGO2, TNRC6A, H1-0, H1-2, H3-3B, HMGB1, HMGA1, HNRNPA2B1, H3C15, LIN28B, SMAD2, SMAD3, MBD1, MECP2, MYCN, POLR2A, POLR2C, POLR2E, PIWIL2, RIF1, RESF1, MAP2K1, ZNFX1, CNOT6, RAN, BMI1, STAT3, TARBP2, TGFB1, TP53, TPR, TSNAX, NUP…	c5.bp.v7.1
GO_REGULATION_OF_CELLULAR_RESPONSE_TO_HEAT	Sodium	up	0.0476617	22	-0.72186	0.124523	-5.797	7.64361e-09	2.13172e-06	POM121C, NUP50, CREBBP, FKBP4, NUP210, NUP160, NUP188, NUP62, GSK3B, HSBP1, HSPA1B, HSPA8, HSP90AA1, HSP90AB1, MAPK1, TPR, NUP85, NUP214, RAE1, MAPKAPK2, BAG4, NUP153	c5.bp.v7.1
GO_REGULATION_OF_POSTTRANSCRIPTIONAL_GENE_SILENCING	Sodium	up	0.0665917	32	-0.62927	0.113499	-5.54429	3.27656e-08	7.71014e-06	POM121C, NUP50, DDX5, DHX9, NUP210, NUP160, NUP188, NUP62, AGO1, AGO2, TNRC6A, H3-3B, H3C15, MYCN, POLR2A, POLR2C, POLR2E, MAP2K1, STAT3, TARBP2, TGFB1, TP53, TPR, NUP85, NUP214, FXR1, H3C2, H4C5, RAE1, NCOR2, PUM1, NUP153	c5.bp.v7.1
GO_NCRNA_EXPORT_FROM_NUCLEUS	Sodium	up	0.0324015	14	-0.756975	0.145416	-5.20558	2.09904e-07	3.67576e-05	POM121C, NUP50, NUP210, NUP160, NUP188, NUP62, NPM1, RAN, TPR, TSC1, NUP85, NUP214, RAE1, NUP153	c5.bp.v7.1
GO_GLYCOSYLCERAMIDE_METABOLIC_PROCESS	Sodium	up	0.0131905	5	-0.833178	0.165519	-5.03374	5.16901e-07	8.81159e-05	PRKAA1, PRKCD, PSAP, UGCG, UGT8	c5.bp.v7.1
GO_RESPONSE_TO_INTERLEUKIN_3	Sodium	up	0.00574101	2	-0.923812	0.183655	-5.03015	5.26589e-07	8.81159e-05	GSK3B, MT2A	c5.bp.v7.1
GO_WNT_SIGNALING_PATHWAY_CALCIUM_MODULATING_PATHWAY	Sodium	up	0.0327688	14	-0.728523	0.146629	-4.96847	7.22672e-07	0.000118298	AGO3, AGO4, TNRC6B, AGO1, AGO2, TNRC6A, GNB1, NFATC1, NLK, MAP3K7, TCF7L2, FZD5, CALM1, FZD6	c5.bp.v7.1
GO_REGULATION_OF_CARDIAC_MUSCLE_ADAPTATION	Sodium	up	0.0057693	2	-0.915335	0.187474	-4.88245	1.11703e-06	0.000171658	FOXO1, SMAD3	c5.bp.v7.1
GO_NEGATIVE_REGULATION_OF_CARDIAC_MUSCLE_ADAPTATION	Sodium	up	0.0057693	2	-0.915335	0.187474	-4.88245	1.11703e-06	0.000171658	FOXO1, SMAD3	c5.bp.v7.1
GO_PERICARDIUM_DEVELOPMENT	Sodium	up	0.0057693	2	-0.915335	0.187474	-4.88245	1.11703e-06	0.000171658	SMAD2, SMAD3	c5.bp.v7.1
GO_CELLULAR_RESPONSE_TO_HEAT	Sodium	up	0.0657328	31	-0.582178	0.120331	-4.83814	1.39419e-06	0.000209965	POM121C, CDKN1A, NUP50, CREBBP, FKBP4, NUP210, NUP160, NUP188, NUP62, GSK3B, HMOX1, HSBP1, HSPA1B, HSPA5, HSPA8, HSPA9, HSP90AA1, HSP90AB1, IRAK1, ATP2A2, MAPK1, HSPA13, TP53, TPR, NUP85, NUP214, CLPB, RAE1, MAPKAPK2, BAG4, NUP153	c5.bp.v7.1
GO_CHROMATIN_REMODELING	Sodium	up	0.0710853	34	-0.565926	0.118358	-4.78145	1.84629e-06	0.000267586	NPM3, SRCAP, RUVBL2, CHD4, BAZ2A, OIP5, SPTY2D1, EZH1, BAHD1, KDM6B, CENPI, BAZ2B, H3-3B, HMGA1, FOXA1, JARID2, MYC, NASP, NPM1, ZBTB7A, ARID1B, PTMA, RBBP4, ACTB, CENPK, SMARCA1, SMARCD2, TOP1, TPR, CENPM, KDM5C, ARID1A, H4C5, TADA2B	c5.bp.v7.1
GO_REGULATION_OF_GENE_SILENCING	Sodium	up	0.0815388	40	-0.534145	0.111716	-4.78128	1.84787e-06	0.000267586	POM121C, TRIM28, NUP50, DDX5, DHX9, DNMT1, NUP210, NUP160, NUP188, NUP62, SIN3A, AGO1, AGO2, TNRC6A, H1-0, H1-2, H3-3B, HMGA1, H3C15, MYCN, POLR2A, POLR2C, POLR2E, RESF1, MAP2K1, STAT3, TARBP2, TGFB1, TP53, TPR, NUP85, NUP214, FXR1, H3C2, H4C5, RAE1, NCOR2, PUM1, SETDB1, NUP153	c5.bp.v7.1
GO_RESPONSE_TO_TOPOLOGICALLY_INCORRECT_PROTEIN	Sodium	up	0.0883623	44	-0.512021	0.108935	-4.70023	2.74657e-06	0.00037603	PDIA6, RACK1, HYOU1, DNAJB4, KLHDC3, CLU, CREBRF, DDX11, STT3B, HSPA4L, TBL2, HDGF, CXXC1, DNAJA1, HSPA1B, HSPA5, HSPA8, HSPA9, HSP90AA1, HSP90AB1, HSPD1, CXCL8, GET3, ASNS, DERL2, TM7SF3, PIK3R1, YOD1, ARFGAP1, SELENOS, EIF2AK2, BAX, SRPRB, CCND1, SRPRA, SSR1, HSPA13, HSP90B1, CHAC1, KLHL15, CANX, CUL3, PPP1R15B, TMEM129	c5.bp.v7.1
GO_POSITIVE_REGULATION_OF_SPHINGOLIPID_BIOSYNTHETIC_PROCESS	Sodium	up	0.00581488	2	-0.901392	0.192974	-4.67107	3.16285e-06	0.00042529	RACK1, PRKCD	c5.bp.v7.1
GO_POST_EMBRYONIC_CAMERA_TYPE_EYE_DEVELOPMENT	Sodium	up	0.0081922	3	-0.909998	0.195384	-4.65749	3.37672e-06	0.000446082	BAX, VEGFA, FZD5	c5.bp.v7.1
GO_NUCLEOSOME_ORGANIZATION	Sodium	up	0.0604189	28	-0.590289	0.127723	-4.62162	4.01031e-06	0.000520648	ANP32B, SRCAP, SUPT16H, OIP5, SPTY2D1, ARID2, CENPI, H1-0, H1-2, H3-3B, HMGB2, HMGA1, H3C15, NASP, NPM1, ASF1B, PTMA, RBBP4, CENPK, SMARCA1, SMARCD2, CENPM, ARID1A, H2BC21, H3C2, H4C5, H2BC12, MACROH2A1	c5.bp.v7.1
GO_TELOMERASE_HOLOENZYME_COMPLEX_ASSEMBLY	Sodium	up	0.00575738	2	-0.918924	0.201636	-4.55735	5.44142e-06	0.000683898	HSP90AA1, HSP90AB1	c5.bp.v7.1
GO_REGULATION_OF_NUCLEASE_ACTIVITY	Sodium	up	0.0202245	8	-0.766601	0.168223	-4.55704	5.44939e-06	0.000683898	DDX11, AKT1, HMGB1, HMGB2, NPM1, PRKCD, RPS3, TERF2	c5.bp.v7.1
GO_PROTEIN_DNA_COMPLEX_DISASSEMBLY	Sodium	up	0.0151243	6	-0.867039	0.190617	-4.54859	5.67093e-06	0.000688744	SUPT16H, ARID2, HMGA1, MYC, SMARCD2, ARID1A	c5.bp.v7.1
GO_RESPONSE_TO_HEAT	Sodium	up	0.0767966	37	-0.522897	0.116939	-4.47153	8.12981e-06	0.000956523	POM121C, CDKN1A, NUP50, DNAJB4, CREBBP, AKT1, FKBP4, NUP210, NUP160, NUP188, NUP62, GSK3B, HMOX1, HSBP1, DNAJA1, HSPA1B, HSPA5, HSPA8, HSPA9, HSP90AA1, HSP90AB1, IRAK1, ATP2A2, MAPK1, RPS6KB1, CXCL12, HSPA13, TP53, TPR, NUP85, NUP214, CLPB, RAE1, EIF2B2, MAPKAPK2, BAG4, NUP153	c5.bp.v7.1
GO_ATP_DEPENDENT_CHROMATIN_REMODELING	Sodium	up	0.0371765	16	-0.684673	0.155942	-4.39056	1.17991e-05	0.00134617	SRCAP, CHD4, OIP5, SPTY2D1, CENPI, NASP, NPM1, PTMA, RBBP4, ACTB, CENPK, SMARCA1, SMARCD2, CENPM, ARID1A, H4C5	c5.bp.v7.1
GO_CILIUM_OR_FLAGELLUM_DEPENDENT_CELL_MOTILITY	Sodium	up	0.0254475	11	2.81985	0.658023	4.28533	1.89707e-05	0.0020628	PIH1D3, TTLL1, DNAJA1, SPEM1, DNAH3, ASH1L, RFX3, SORD, ROPN1L, IQCG, CACNA1I	c5.bp.v7.1
GO_REGULATION_OF_DEOXYRIBONUCLEASE_ACTIVITY	Sodium	up	0.0156536	6	-0.797731	0.186259	-4.28292	1.91761e-05	0.0020628	DDX11, AKT1, HMGB1, NPM1, PRKCD, RPS3	c5.bp.v7.1
GO_REGULATION_OF_ENDODEOXYRIBONUCLEASE_ACTIVITY	Sodium	up	0.0156536	6	-0.797731	0.186259	-4.28292	1.91761e-05	0.0020628	DDX11, AKT1, HMGB1, NPM1, PRKCD, RPS3	c5.bp.v7.1
GO_RIBOSOMAL_LARGE_SUBUNIT_EXPORT_FROM_NUCLEUS	Sodium	up	0.00767708	3	-1.00961	0.236827	-4.26306	2.09484e-05	0.00219086	RRS1, NPM1, RAN	c5.bp.v7.1
GO_POSITIVE_REGULATION_OF_PROTEIN_LOCALIZATION_TO_NUCLEUS	Sodium	up	0.0629422	29	-0.53664	0.12674	-4.23418	2.38075e-05	0.00239242	TRIM28, MCRS1, CCT7, PARP1, AKT1, CCT5, FLNA, TARDBP, CD2AP, FYN, GLI3, CARD10, IFNG, IPO5, SMAD3, NPM1, PIK3R1, PRKCD, MAPK1, RAN, SHH, SMO, TCP1, TGFB1, TPR, SESN2, CCT6A, CDK1, CDH1	c5.bp.v7.1
GO_REGULATION_OF_MEGAKARYOCYTE_DIFFERENTIATION	Sodium	up	0.0397326	17	-0.631691	0.149635	-4.22156	2.51705e-05	0.00249387	AGO3, AGO4, TNRC6B, GABPA, SIN3A, AGO1, TNRC6A, H3-3B, HMGB2, H3C15, MEF2C, CNOT4, KMT2C, KMT2D, H3C2, H4C5, SETD1A	c5.bp.v7.1
GO_POSITIVE_REGULATION_OF_NUCLEOCYTOPLASMIC_TRANSPORT	Sodium	up	0.0537043	24	-0.559397	0.132882	-4.20971	2.65166e-05	0.00258291	TRIM28, ANP32B, DHX9, FLNA, TARDBP, GLI3, GSK3B, IFNG, IPO5, SMAD3, PIK3R1, RBM27, PPM1A, PRKCD, MAPK1, RAN, RBM26, SHH, SMO, TCF7L2, TGFB1, TP53, TPR, CDH1	c5.bp.v7.1
GO_PYRUVATE_METABOLIC_PROCESS	Sodium	up	0.0719443	34	-0.510158	0.121245	-4.20767	2.67553e-05	0.00258291	POM121C, NUP50, PPARGC1A, ENO2, FOXK1, ALDOA, NUP210, NUP160, NUP188, NUP62, GAPDH, JMJD8, IFNG, APP, INSR, LDHA, LDHB, ARNT, ZBTB7A, PGAM1, PGK1, PKM, PRKAA1, SLC16A1, BPGM, STAT3, BSG, TPR, NUP85, NUP214, OGT, RAE1, CBFA2T3, NUP153	c5.bp.v7.1
GO_CORTICOSTEROID_RECEPTOR_SIGNALING_PATHWAY	Sodium	up	0.00861754	4	-1.16725	0.278546	-4.19052	2.8844e-05	0.00274931	CRY1, NR3C1, YWHAH, ARID1A	c5.bp.v7.1
GO_CELLULAR_RESPONSE_TO_TOPOLOGICALLY_INCORRECT_PROTEIN	Sodium	up	0.0719585	34	-0.509144	0.121941	-4.17532	3.08253e-05	0.00290143	PDIA6, RACK1, HYOU1, KLHDC3, CREBRF, DDX11, TBL2, HDGF, CXXC1, HSPA1B, HSPA5, HSPA8, HSPA9, CXCL8, GET3, ASNS, DERL2, TM7SF3, PIK3R1, YOD1, ARFGAP1, SELENOS, EIF2AK2, BAX, SRPRB, CCND1, SRPRA, SSR1, HSPA13, HSP90B1, KLHL15, CANX, CUL3, PPP1R15B	c5.bp.v7.1
GO_MIRNA_METABOLIC_PROCESS	Sodium	up	0.0274029	11	-0.665462	0.159925	-4.16109	3.27954e-05	0.00304876	DDX17, RC3H1, TENT2, AGO4, DICER1, AGO1, AGO2, LIN28B, RAN, RELA, TARBP2	c5.bp.v7.1
GO_CERAMIDE_CATABOLIC_PROCESS	Sodium	up	0.0059227	2	-0.866781	0.209621	-4.13499	3.67238e-05	0.0032533	PRKCD, PSAP	c5.bp.v7.1
GO_GLYCOSYLCERAMIDE_CATABOLIC_PROCESS	Sodium	up	0.0059227	2	-0.866781	0.209621	-4.13499	3.67238e-05	0.0032533	PRKCD, PSAP	c5.bp.v7.1
GO_MITOTIC_SPINDLE_ORGANIZATION	Sodium	up	0.0497362	22	-0.583503	0.14179	-4.11526	3.99869e-05	0.00350117	TACC3, CHMP4B, FLNA, NUP62, POC1A, RACGAP1, HSPA1B, MAP4, MECP2, PKD1, SPC25, RAN, TACC1, TPR, TUBG1, SMC1A, RAE1, TNKS, SMC3, KIF3B, KIF23, CDC20	c5.bp.v7.1
GO_CELLULAR_RESPONSE_TO_HYDROGEN_PEROXIDE	Sodium	up	0.0381036	16	-0.601498	0.14629	-4.11169	4.06057e-05	0.00351449	TRAP1, RACK1, ETS1, FOXO1, KDM6B, FXN, PRKAA1, PRKCD, MAPK7, PSAP, PLEKHA1, RELA, RPS3, TNFAIP3, TP53, CDK1	c5.bp.v7.1
GO_APOPTOTIC_PROCESS_INVOLVED_IN_DEVELOPMENT	Sodium	up	0.0228284	9	-0.709255	0.175664	-4.03756	5.57127e-05	0.00476723	XKR4, NKX2-5, FOXC1, SCRIB, XKR7, XKR9, BAX, HNF1B, FZD5	c5.bp.v7.1
GO_SMAD_PROTEIN_COMPLEX_ASSEMBLY	Sodium	up	0.0183824	7	-0.723187	0.180221	-4.01277	6.18578e-05	0.00523359	PARP1, FKBP1A, SMAD2, SMAD3, PPM1A, PMEPA1, TGFB1	c5.bp.v7.1
GO_CHROMATIN_DISASSEMBLY	Sodium	up	0.0129768	5	-0.864935	0.217345	-3.97954	7.11079e-05	0.00588399	SUPT16H, ARID2, HMGA1, SMARCD2, ARID1A	c5.bp.v7.1
GO_STEROID_CATABOLIC_PROCESS	Sodium	up	0.0106245	4	-0.884154	0.222637	-3.97128	7.36047e-05	0.00602438	STS, TRERF1, YWHAH, SCARB1	c5.bp.v7.1
GO_PRODUCTION_OF_SMALL_RNA_INVOLVED_IN_GENE_SILENCING_BY_RNA	Sodium	up	0.0421786	18	-0.583966	0.147525	-3.95843	7.76511e-05	0.00621905	DDX5, AGO3, AGO4, DICER1, AGO1, AGO2, HNRNPA2B1, LIN28B, SMAD2, SMAD3, MYCN, MAP2K1, TARBP2, TGFB1, TP53, TSNAX, NCOR2, PUM1	c5.bp.v7.1
GO_MEGAKARYOCYTE_DIFFERENTIATION	Sodium	up	0.0461255	20	-0.572231	0.145839	-3.92373	8.96548e-05	0.0068969	CDKN2B, AGO3, AGO4, TNRC6B, GABPA, SIN3A, AGO1, TNRC6A, H3-3B, HMGB2, H3C15, MEF2C, CNOT4, PTPN11, KMT2C, SRF, KMT2D, H3C2, H4C5, SETD1A	c5.bp.v7.1
GO_POSITIVE_REGULATION_OF_PROTEIN_IMPORT	Sodium	up	0.0381123	16	-0.600609	0.153409	-3.91507	9.29098e-05	0.0068969	TRIM28, FLNA, TARDBP, GLI3, IFNG, IPO5, SMAD3, PIK3R1, PRKCD, MAPK1, RAN, SHH, SMO, TGFB1, TPR, CDH1	c5.bp.v7.1
GO_POSITIVE_REGULATION_OF_PROTEIN_EXPORT_FROM_NUCLEUS	Sodium	up	0.0161325	6	-0.723564	0.18628	-3.88429	0.000105422	0.00722642	ANP32B, GSK3B, PPM1A, TCF7L2, TP53, TPR	c5.bp.v7.1
GO_CHROMATIN_ASSEMBLY_OR_DISASSEMBLY	Sodium	up	0.0668758	31	-0.503138	0.129861	-3.87444	0.000109747	0.00744498	ANP32B, TLK2, SUPT16H, OIP5, SPTY2D1, ARID2, BAHD1, CENPI, H1-0, H1-2, H3-3B, HMGB2, HMGA1, H3C15, NASP, NPM1, ASF1B, RBBP4, CENPK, SMARCA1, SMARCD2, TP53, TPR, CENPM, ARID1A, H2BC21, H3C2, H4C5, H2BC12, MACROH2A1, TLK1	c5.bp.v7.1
GO_GLUCOSYLCERAMIDE_METABOLIC_PROCESS	Sodium	up	0.00850195	3	-0.840672	0.217507	-3.86503	0.000114042	0.00761041	PRKAA1, PRKCD, UGCG	c5.bp.v7.1
GO_TUMOR_NECROSIS_FACTOR_MEDIATED_SIGNALING_PATHWAY	Sodium	up	0.0577938	26	-0.520893	0.134783	-3.86467	0.000114207	0.00761041	PSME3, RACK1, CHUK, TNFRSF13C, CYLD, FOXO3, CDIP1, HSPA1B, PIAS4, PSMA4, PSMB5, PSMC3, PSMC5, PSMD2, PSMD4, PSMD7, PSMD11, PSMD13, PSME1, RELA, ADAM17, TNFAIP3, ACTN4, TNFSF9, CPNE1, BAG4	c5.bp.v7.1
GO_SPINDLE_ASSEMBLY	Sodium	up	0.0480538	21	-0.568212	0.14765	-3.84838	0.000122025	0.00806004	NEK6, CHMP4B, TUBB, MAPRE1, FLNA, RACGAP1, HSPA1B, MLH1, HAUS2, RNF4, RPS3, TPR, HAUS3, SMC1A, TUBGCP6, TNKS, SMC3, KIF3B, KIF23, WASHC5, CDC20	c5.bp.v7.1
GO_RESPONSE_TO_HYDROGEN_PEROXIDE	Sodium	up	0.0615588	28	-0.505778	0.131536	-3.84516	0.000123626	0.00809483	TRAP1, RACK1, TXNIP, PRDX3, CRK, EEF2, ETS1, FOXO1, KDM6B, FXN, FYN, HMOX1, KPNA4, LDHA, PRKAA1, PRKCD, MAPK7, PSAP, PLEKHA1, BCL2, RELA, RPS3, TNFAIP3, TP53, UBE3A, PPP1R15B, ADAM9, CDK1	c5.bp.v7.1
GO_RRNA_CONTAINING_RIBONUCLEOPROTEIN_COMPLEX_EXPORT_FROM_NUCLEUS	Sodium	up	0.0106513	4	-0.879613	0.230192	-3.82121	0.000136191	0.0086178	RRS1, NPM1, RAN, TSC1	c5.bp.v7.1
GO_DEVELOPMENT_OF_SECONDARY_SEXUAL_CHARACTERISTICS	Sodium	up	0.00856807	3	-0.824434	0.218591	-3.77158	0.000166163	0.0102558	B4GALT1, BAX, STAT5B	c5.bp.v7.1
GO_COMMON_PARTNER_SMAD_PROTEIN_PHOSPHORYLATION	Sodium	up	0.00598756	2	-0.844648	0.227729	-3.709	0.000212825	0.0127188	SMAD2, TGFB1	c5.bp.v7.1
GO_PARAXIAL_MESODERM_DEVELOPMENT	Sodium	up	0.0110137	4	-0.813433	0.222536	-3.65529	0.000262433	0.014638	FOXC1, SMAD2, SMAD3, EXOC4	c5.bp.v7.1
GO_PARAXIAL_MESODERM_MORPHOGENESIS	Sodium	up	0.0110137	4	-0.813433	0.222536	-3.65529	0.000262433	0.014638	FOXC1, SMAD2, SMAD3, EXOC4	c5.bp.v7.1
GO_CERAMIDE_BIOSYNTHETIC_PROCESS	Sodium	up	0.02077	8	-0.696159	0.191864	-3.62841	0.000291165	0.0161211	RACK1, SPTLC1, PRKAA1, PRKCD, UGCG, UGT8, ST8SIA4, ST6GALNAC5	c5.bp.v7.1
GO_RNA_DEPENDENT_DNA_BIOSYNTHETIC_PROCESS	Sodium	up	0.0404527	17	-0.561031	0.156448	-3.58606	0.000342462	0.0186865	CCT7, DCP2, CCT5, HNRNPA1, HSP90AA1, HSP90AB1, GNL3L, PPIA, NHP2, MAPK1, RFC1, TCP1, TERF2, HMBOX1, CTC1, TNKS, CCT6A	c5.bp.v7.1
GO_TRIGLYCERIDE_CATABOLIC_PROCESS	Sodium	up	0.0150485	6	3.17484	0.887604	3.57687	0.000354653	0.0190447	MGLL, CPS1, LIPC, LPL, PIK3CG, PNPLA2	c5.bp.v7.1
GO_REGULATION_OF_PROTEIN_EXPORT_FROM_NUCLEUS	Sodium	up	0.0255235	10	-0.636052	0.177892	-3.5755	0.000356506	0.0190447	ANP32B, UHMK1, GSK3B, PPM1A, PTPN11, PTPN14, RANGAP1, TCF7L2, TP53, TPR	c5.bp.v7.1
GO_SPERM_MOTILITY	Sodium	up	0.0221363	9	2.45421	0.686411	3.57542	0.000356613	0.0190447	PIH1D3, TTLL1, DNAJA1, SPEM1, ASH1L, SORD, ROPN1L, IQCG, CACNA1I	c5.bp.v7.1
GO_NEGATIVE_REGULATION_OF_MUSCLE_ADAPTATION	Sodium	up	0.00868341	3	-0.794497	0.222494	-3.57086	0.00036284	0.0191062	FOXO1, IGFBP5, SMAD3	c5.bp.v7.1
GO_MITOTIC_SPINDLE_ASSEMBLY	Sodium	up	0.0251904	10	-0.679464	0.190816	-3.56082	0.000376925	0.01971	CHMP4B, FLNA, RACGAP1, HSPA1B, TPR, SMC1A, SMC3, KIF3B, KIF23, CDC20	c5.bp.v7.1
GO_DIOL_METABOLIC_PROCESS	Sodium	up	0.00603979	2	-0.825959	0.232543	-3.55185	0.000389945	0.0202502	SPTLC1, DHFR	c5.bp.v7.1
GO_PROTEIN_REFOLDING	Sodium	up	0.0320339	13	-0.606329	0.172857	-3.50769	0.000460363	0.023401	PPIE, FKBP1A, HSPA1B, HSPA5, HSPA8, HSPA9, HSP90AA1, HSPD1, PPIA, PPIC, PPIAL4G, HSPA13, PPIG	c5.bp.v7.1
GO_NEGATIVE_REGULATION_OF_DNA_REPAIR	Sodium	up	0.0138515	5	-0.716664	0.208718	-3.43366	0.000605662	0.0286353	RIF1, OTUB1, RPS3, TERF2, KLHL15	c5.bp.v7.1
GO_NEGATIVE_REGULATION_OF_PROTEIN_KINASE_ACTIVITY_BY_REGULATION_OF_PROTEIN_PHOSPHORYLATION	Sodium	up	0.00533717	2	-1.03404	0.301372	-3.43112	0.000611333	0.0286353	NPM1, PPM1F	c5.bp.v7.1
GO_GLYCOSYLCERAMIDE_BIOSYNTHETIC_PROCESS	Sodium	up	0.00868285	3	-0.794647	0.232015	-3.42498	0.000625239	0.0286353	PRKAA1, UGCG, UGT8	c5.bp.v7.1
GO_REGULATION_OF_PROTEIN_IMPORT	Sodium	up	0.0505853	22	-0.504759	0.147476	-3.42266	0.000630576	0.0286353	TRIM28, AGTR2, FLNA, TARDBP, NUP62, GLI3, HSPA8, IFNG, IPO5, SMAD3, SUFU, RAB23, PIK3R1, PRKCD, MAPK1, RAN, SHH, SMO, TGFB1, TPR, NOLC1, CDH1	c5.bp.v7.1
GO_CERAMIDE_METABOLIC_PROCESS	Sodium	up	0.0277475	11	-0.622471	0.182008	-3.42003	0.000636678	0.0286353	RACK1, SPTLC1, ITGB8, CLN6, PRKAA1, PRKCD, PSAP, UGCG, UGT8, ST8SIA4, ST6GALNAC5	c5.bp.v7.1
GO_REGULATION_OF_SPINDLE_ORGANIZATION	Sodium	up	0.0254204	10	-0.650113	0.190098	-3.41988	0.000637016	0.0286353	TACC3, CHMP4B, NUP62, HSPA1B, PKD1, RNF4, TPR, SMC1A, RAE1, SMC3	c5.bp.v7.1
GO_HISTONE_EXCHANGE	Sodium	up	0.0277351	11	-0.624124	0.182564	-3.41867	0.000639853	0.0286353	SRCAP, OIP5, SPTY2D1, CENPI, NASP, NPM1, PTMA, RBBP4, CENPK, CENPM, H4C5	c5.bp.v7.1
GO_REGULATION_OF_RESPONSE_TO_REACTIVE_OXYGEN_SPECIES	Sodium	up	0.0188124	7	-0.652309	0.190875	-3.41746	0.000642678	0.0286353	TRAP1, RACK1, SESN3, DHFR, PSAP, TP53, SESN2	c5.bp.v7.1
GO_POSITIVE_REGULATION_OF_VASCULAR_PERMEABILITY	Sodium	up	0.00607291	2	-0.813652	0.24009	-3.38894	0.000713035	0.0313986	TGFB1, VEGFA	c5.bp.v7.1
GO_RESPONSE_TO_HYDROPEROXIDE	Sodium	up	0.00864099	3	-0.805768	0.239717	-3.36133	0.000787916	0.0340977	CHUK, PRKCD, SP1	c5.bp.v7.1
GO_PHOSPHATIDYLETHANOLAMINE_BIOSYNTHETIC_PROCESS	Sodium	up	0.00817814	3	-0.912933	0.27296	-3.34457	0.000836857	0.0352994	PISD, ETNK1, SELENOI	c5.bp.v7.1
GO_PHOSPHATIDYLETHANOLAMINE_METABOLIC_PROCESS	Sodium	up	0.00817814	3	-0.912933	0.27296	-3.34457	0.000836857	0.0352994	PISD, ETNK1, SELENOI	c5.bp.v7.1
GO_NEGATIVE_REGULATION_OF_TELOMERE_MAINTENANCE_VIA_TELOMERE_LENGTHENING	Sodium	up	0.0185341	7	-0.699842	0.209725	-3.33696	0.000859995	0.0352994	PARP1, DCP2, HNRNPA1, GNL3L, TERF2, CTC1, TNKS	c5.bp.v7.1
GO_NEGATIVE_REGULATION_OF_TELOMERE_MAINTENANCE	Sodium	up	0.0185341	7	-0.699842	0.209725	-3.33696	0.000859995	0.0352994	PARP1, DCP2, HNRNPA1, GNL3L, TERF2, CTC1, TNKS	c5.bp.v7.1
GO_PROTEIN_LOCALIZATION_TO_CELL_JUNCTION	Sodium	up	0.00800725	3	-0.947479	0.28401	-3.33607	0.000862726	0.0352994	FLNA, SCRIB, ACTN4	c5.bp.v7.1
GO_PROTEIN_LOCALIZATION_TO_CELL_CELL_JUNCTION	Sodium	up	0.00800725	3	-0.947479	0.28401	-3.33607	0.000862726	0.0352994	FLNA, SCRIB, ACTN4	c5.bp.v7.1
GO_MIRNA_MEDIATED_INHIBITION_OF_TRANSLATION	Sodium	up	0.0185288	7	-0.700684	0.210125	-3.33461	0.00086725	0.0352994	AGO3, AGO4, TNRC6B, AGO1, AGO2, TNRC6A, STAT3	c5.bp.v7.1
GO_NEUTRAL_LIPID_CATABOLIC_PROCESS	Sodium	up	0.0177891	7	2.5915	0.781714	3.31515	0.000929646	0.0372353	ABHD2, MGLL, CPS1, LIPC, LPL, PIK3CG, PNPLA2	c5.bp.v7.1
GO_NEGATIVE_REGULATION_OF_CELL_DIVISION	Sodium	up	0.0112643	4	-0.760826	0.23098	-3.2939	0.00100251	0.0399411	TXNIP, E2F7, VPS4A, MYC	c5.bp.v7.1
GO_NUCLEAR_PORE_ORGANIZATION	Sodium	up	0.0113573	4	-0.739283	0.224574	-3.29193	0.00100953	0.0400092	TMEM170A, RTN4, TPR, NUP153	c5.bp.v7.1
GO_HYDROGEN_PEROXIDE_CATABOLIC_PROCESS	Sodium	up	0.00878157	3	-0.767074	0.234142	-3.27611	0.00106755	0.0417697	PRDX3, NNT, PXDN	c5.bp.v7.1
GO_REGULATION_OF_PROTEIN_LOCALIZATION_TO_CENTROSOME	Sodium	up	0.0060962	2	-0.804766	0.245707	-3.2753	0.00107059	0.0417697	NUP62, GSK3B	c5.bp.v7.1
GO_POSITIVE_REGULATION_OF_PROTEIN_LOCALIZATION_TO_CENTROSOME	Sodium	up	0.0060962	2	-0.804766	0.245707	-3.2753	0.00107059	0.0417697	NUP62, GSK3B	c5.bp.v7.1
GO_PROTEIN_LOCALIZATION_TO_NUCLEOLUS	Sodium	up	0.0108647	4	-0.841798	0.260363	-3.23318	0.00124092	0.0448274	MCRS1, RRS1, NPM1, RAN	c5.bp.v7.1
GO_POSITIVE_REGULATION_OF_DNA_BIOSYNTHETIC_PROCESS	Sodium	up	0.0386834	16	-0.535667	0.167086	-3.20594	0.00136402	0.0450484	CCT7, FGF2, FGFR4, CCT5, PARM1, HNRNPA1, HNRNPA2B1, HSP90AA1, HSP90AB1, MYC, NOX4, MAPK1, TCP1, HMBOX1, TNKS, CCT6A	c5.bp.v7.1
GO_TELOMERE_MAINTENANCE_VIA_TELOMERE_LENGTHENING	Sodium	up	0.0428175	18	-0.514241	0.160735	-3.19931	0.00139565	0.0454945	CCT7, PARP1, DCP2, CCT5, HNRNPA1, HNRNPA2B1, HSP90AA1, HSP90AB1, GNL3L, NHP2, MAPK1, RFC1, TCP1, TERF2, HMBOX1, CTC1, TNKS, CCT6A	c5.bp.v7.1
GO_REGULATION_OF_PEPTIDYL_TYROSINE_AUTOPHOSPHORYLATION	Vitamin D	down	0.00201617	2	0.519812	0.0528907	9.82804	1.31552e-22	1.10066e-19	VEGFA, CAV1	c5.bp.v7.1
GO_NEGATIVE_REGULATION_OF_HIPPO_SIGNALING	Vitamin D	down	0.00380721	3	-4.14589	0.910629	-4.55278	5.40995e-06	0.00023146	WTIP, WWC1, DLG5	c5.bp.v7.1
GO_PROTEIN_LOCALIZATION_TO_CELL_CORTEX	Vitamin D	down	0.00248301	2	-4.91596	1.16784	-4.20945	2.60128e-05	0.000826482	GPSM2, NUBP1	c5.bp.v7.1
GO_ABSCISSION	Vitamin D	down	0.00389826	3	-3.89088	1.01707	-3.82559	0.000131925	0.00290466	SPART, VPS4A, AURKB	c5.bp.v7.1
GO_ACTIVATION_OF_PROTEIN_KINASE_A_ACTIVITY	Vitamin D	down	0.00534327	4	-2.99008	0.828008	-3.61117	0.000307574	0.00574394	ADCY9, PRKACB, PRKAR1A, PRKAR2B	c5.bp.v7.1
GO_NEUROTRANSMITTER_CATABOLIC_PROCESS	Vitamin D	down	0.00533011	4	-3.0296	0.83907	-3.61066	0.000308174	0.00574394	PRIMA1, MAOB, ALDH7A1, CHDH	c5.bp.v7.1
GO_MEIOTIC_CYTOKINESIS	Vitamin D	down	0.00278524	2	-3.72218	1.03449	-3.59808	0.000323429	0.00594005	ACTR2, SPIRE1	c5.bp.v7.1
GO_MITOCHONDRIAL_RESPIRATORY_CHAIN_COMPLEX_III_ASSEMBLY	Vitamin D	down	0.00412029	3	-3.16739	0.920097	-3.44246	0.000580813	0.00948704	UQCRB, SLC25A33, LYRM7	c5.bp.v7.1
GO_NEGATIVE_REGULATION_OF_SODIUM_ION_TRANSMEMBRANE_TRANSPORT	Vitamin D	down	0.00527653	4	-3.1841	0.959895	-3.31713	0.000915455	0.0133593	DRD3, NEDD4L, NEDD4, CAMK2D	c5.bp.v7.1
GO_ADP_TRANSPORT	Vitamin D	down	0.00284074	2	-3.45803	1.06086	-3.25964	0.00112242	0.0155937	SLC25A4, SLC25A5	c5.bp.v7.1
GO_POSITIVE_REGULATION_OF_PEROXISOME_PROLIFERATOR_ACTIVATED_RECEPTOR_SIGNALING_PATHWAY	Vitamin D	down	0.00284074	2	-3.45803	1.06086	-3.25964	0.00112242	0.0155937	CITED2, PTGIS	c5.bp.v7.1
GO_LYSINE_METABOLIC_PROCESS	Vitamin D	down	0.00277834	2	-3.75346	1.2335	-3.04293	0.0023541	0.0275255	ALDH7A1, AASDHPPT	c5.bp.v7.1
GO_TRNA_5_END_PROCESSING	Vitamin D	down	0.00783767	6	-2.36866	0.78282	-3.0258	0.00249137	0.0288616	POP7, RPP30, POP4, RPP14, THG1L, PRORP	c5.bp.v7.1
GO_CYCLIC_NUCLEOTIDE_BIOSYNTHETIC_PROCESS	Vitamin D	down	0.00418215	3	-2.92428	1.00343	-2.91429	0.00357954	0.0378035	ADCY9, AMPD2, NPR1	c5.bp.v7.1
GO_PROTEIN_K27_LINKED_UBIQUITINATION	Vitamin D	down	0.00532643	4	-3.04051	1.05343	-2.88628	0.00391359	0.0402037	UBE2S, PRKN, UBE2D4, RNF6	c5.bp.v7.1
GO_WNT_SIGNALING_PATHWAY_INVOLVED_IN_HEART_DEVELOPMENT	Vitamin D	up	0.0122613	2	-0.888512	0.170457	-5.21252	2.33719e-07	2.7935e-05	VANGL2, BMP2	c5.bp.v7.1
GO_LATERAL_SPROUTING_FROM_AN_EPITHELIUM	Vitamin D	up	0.0122613	2	-0.888512	0.170457	-5.21252	2.33719e-07	2.7935e-05	GLI2, VANGL2	c5.bp.v7.1
GO_NEGATIVE_REGULATION_OF_SMALL_GTPASE_MEDIATED_SIGNAL_TRANSDUCTION	Vitamin D	up	0.0125455	2	-0.859631	0.168385	-5.10515	4.07539e-07	4.72118e-05	SH3BP1, SPRY4	c5.bp.v7.1
GO_CARDIAC_ATRIUM_DEVELOPMENT	Vitamin D	up	0.0125455	2	-0.859631	0.168385	-5.10515	4.07539e-07	4.72118e-05	ENG, MDM4	c5.bp.v7.1
GO_REGULATION_OF_URINE_VOLUME	Vitamin D	up	0.0190556	3	-0.749477	0.150115	-4.99269	7.21753e-07	8.23455e-05	ADM, AKR1B1, NPR1	c5.bp.v7.1
GO_REGULATION_OF_VASCULAR_PERMEABILITY	Vitamin D	up	0.0131847	2	-0.793528	0.169183	-4.69034	3.1741e-06	0.000356731	ADM, NPR1	c5.bp.v7.1
GO_DETECTION_OF_ABIOTIC_STIMULUS	Vitamin D	up	0.0132066	2	-0.791219	0.17025	-4.64739	3.89164e-06	0.000430942	ARRB2, CABP4	c5.bp.v7.1
GO_C21_STEROID_HORMONE_METABOLIC_PROCESS	Vitamin D	up	0.0312267	5	-0.634895	0.137756	-4.60883	4.66645e-06	0.000501977	ADM, CYP11A1, AKR1B1, BMP2, STAT5B	c5.bp.v7.1
GO_CELLULAR_HORMONE_METABOLIC_PROCESS	Vitamin D	up	0.0312267	5	-0.634895	0.137756	-4.60883	4.66645e-06	0.000501977	ADM, CYP11A1, AKR1B1, BMP2, STAT5B	c5.bp.v7.1
GO_HORMONE_BIOSYNTHETIC_PROCESS	Vitamin D	up	0.0257951	4	-0.647479	0.147977	-4.37554	1.36095e-05	0.00140383	ADM, CYP11A1, AKR1B1, BMP2	c5.bp.v7.1
GO_C21_STEROID_HORMONE_BIOSYNTHETIC_PROCESS	Vitamin D	up	0.0257951	4	-0.647479	0.147977	-4.37554	1.36095e-05	0.00140383	ADM, CYP11A1, AKR1B1, BMP2	c5.bp.v7.1
GO_STEROID_HORMONE_BIOSYNTHETIC_PROCESS	Vitamin D	up	0.0257951	4	-0.647479	0.147977	-4.37554	1.36095e-05	0.00140383	ADM, CYP11A1, AKR1B1, BMP2	c5.bp.v7.1
GO_REGULATION_OF_HISTONE_H3_K9_METHYLATION	Vitamin D	up	0.020367	3	-0.642994	0.169215	-3.79986	0.00015504	0.0149673	JARID2, ATRX, RIF1	c5.bp.v7.1
GO_HISTONE_H3_K9_METHYLATION	Vitamin D	up	0.020367	3	-0.642994	0.169215	-3.79986	0.00015504	0.0149673	JARID2, ATRX, RIF1	c5.bp.v7.1
GO_ACTIN_FILAMENT_DEPOLYMERIZATION	Vitamin D	up	0.020367	3	-0.642994	0.169215	-3.79986	0.00015504	0.0149673	SH3BP1, PPP1R9B, MICAL2	c5.bp.v7.1
GO_TERTIARY_ALCOHOL_METABOLIC_PROCESS	Vitamin D	up	0.020367	3	-0.642994	0.169215	-3.79986	0.00015504	0.0149673	CYP11A1, AKR1B1, BMP2	c5.bp.v7.1
GO_NEGATIVE_REGULATION_OF_GTPASE_ACTIVITY	Vitamin D	up	0.0203847	3	-0.641428	0.169691	-3.77997	0.000167738	0.0159882	GPS1, ARL2, ARRB2	c5.bp.v7.1
GO_NEGATIVE_REGULATION_OF_TORC1_SIGNALING	Vitamin E	down	0.00549104	2	2.82094	0.338273	8.33925	1.37961e-16	6.92566e-14	SESN2, FNIP1	c5.bp.v7.1
GO_CELL_CELL_SIGNALING_INVOLVED_IN_CARDIAC_CONDUCTION	Vitamin E	down	0.00563719	2	2.71686	0.337463	8.05083	1.40283e-15	6.21371e-13	FLNA, GJA1	c5.bp.v7.1
GO_ATRIAL_CARDIAC_MUSCLE_CELL_TO_AV_NODE_CELL_SIGNALING	Vitamin E	down	0.00563719	2	2.71686	0.337463	8.05083	1.40283e-15	6.21371e-13	FLNA, GJA1	c5.bp.v7.1
GO_CHRONIC_INFLAMMATORY_RESPONSE	Vitamin E	down	0.00868061	3	2.33846	0.310554	7.52995	7.65997e-14	3.20442e-11	GJA1, TNFAIP3, VCAM1	c5.bp.v7.1
GO_NEGATIVE_REGULATION_OF_TOLL_LIKE_RECEPTOR_2_SIGNALING_PATHWAY	Vitamin E	down	0.00620052	2	2.32374	0.376543	6.17126	8.19146e-10	2.68181e-07	TLR6, TNFAIP3	c5.bp.v7.1
GO_NEGATIVE_REGULATION_OF_NERVOUS_SYSTEM_PROCESS	Vitamin E	down	0.00620052	2	2.32374	0.376543	6.17126	8.19146e-10	2.68181e-07	PTEN, NLGN4X	c5.bp.v7.1
GO_NEGATIVE_REGULATION_OF_EXCITATORY_POSTSYNAPTIC_POTENTIAL	Vitamin E	down	0.00620052	2	2.32374	0.376543	6.17126	8.19146e-10	2.68181e-07	PTEN, NLGN4X	c5.bp.v7.1
GO_POSITIVE_REGULATION_OF_CYTOPLASMIC_MRNA_PROCESSING_BODY_ASSEMBLY	Vitamin E	down	0.0063844	2	2.19538	0.40636	5.40255	7.35968e-08	2.3091e-05	CNOT1, CNOT6	c5.bp.v7.1
GO_NEGATIVE_REGULATION_OF_ENDOTHELIAL_CELL_PROLIFERATION	Vitamin E	down	0.00942971	3	1.97881	0.419211	4.72031	2.51945e-06	0.000677553	GJA1, MEF2C, ATP5F1A	c5.bp.v7.1
GO_GERMINAL_CENTER_FORMATION	Vitamin E	down	0.00942971	3	1.97881	0.419211	4.72031	2.51945e-06	0.000677553	MEF2C, ADAM17, TNFAIP3	c5.bp.v7.1
GO_NEGATIVE_REGULATION_OF_CELL_ADHESION_MEDIATED_BY_INTEGRIN	Vitamin E	down	0.0129125	4	1.61686	0.418571	3.86281	0.000115688	0.00757506	SWAP70, HRG, PTPN11, WNK1	c5.bp.v7.1
GO_RNA_PHOSPHODIESTER_BOND_HYDROLYSIS_EXONUCLEOLYTIC	Vitamin E	down	0.0124688	4	1.80113	0.472958	3.80822	0.000144222	0.00936202	DCP2, PDE12, CNOT1, CNOT6	c5.bp.v7.1
GO_REGULATION_OF_NUCLEOTIDE_BINDING_OLIGOMERIZATION_DOMAIN_CONTAINING_SIGNALING_PATHWAY	Vitamin E	down	0.0123124	4	1.8626	0.511007	3.64496	0.000274318	0.0176548	HSPA1B, XIAP, ERBIN, TNFAIP3	c5.bp.v7.1
GO_NEGATIVE_REGULATION_OF_VASCULAR_SMOOTH_MUSCLE_CELL_PROLIFERATION	Vitamin E	down	0.0158727	5	1.51244	0.436256	3.46687	0.000537781	0.0321388	CDKN1A, PDCD4, MEF2C, PTEN, SOD2	c5.bp.v7.1
GO_ACTIN_FILAMENT_BUNDLE_ORGANIZATION	Vitamin E	down	0.0584466	22	0.960443	0.284451	3.37648	0.00074836	0.0443713	ADD3, LPAR1, DMTN, PTK2B, SWAP70, FLNA, MARCKS, SMAD3, MET, PIK3R1, ARHGEF10L, PDXP, SLC9A1, SRC, TSC1, ACTN4, CUL3, ACTN1, BAG4, CD47, PPM1F, CDC42	c5.bp.v7.1
GO_METANEPHRIC_EPITHELIUM_DEVELOPMENT	Vitamin E	up	0.0151577	2	-2.37561	0.48137	-4.93511	9.925e-07	0.00124559	YAP1, PAX2	c5.bp.v7.1
GO_METANEPHRIC_NEPHRON_EPITHELIUM_DEVELOPMENT	Vitamin E	up	0.0151577	2	-2.37561	0.48137	-4.93511	9.925e-07	0.00124559	YAP1, PAX2	c5.bp.v7.1
GO_METANEPHRIC_NEPHRON_TUBULE_EPITHELIAL_CELL_DIFFERENTIATION	Vitamin E	up	0.0151577	2	-2.37561	0.48137	-4.93511	9.925e-07	0.00124559	YAP1, PAX2	c5.bp.v7.1
GO_PROGESTERONE_RECEPTOR_SIGNALING_PATHWAY	Vitamin E	up	0.0151577	2	-2.37561	0.48137	-4.93511	9.925e-07	0.00124559	YAP1, WBP2	c5.bp.v7.1
GO_EMBRYO_IMPLANTATION	Vitamin E	up	0.0155868	2	-2.25142	0.522947	-4.30525	1.89505e-05	0.00475181	TRIM28, FKBP4	c5.bp.v7.1
GO_POSITIVE_REGULATION_OF_METANEPHROS_DEVELOPMENT	Vitamin E	up	0.0155868	2	-2.25142	0.522947	-4.30525	1.89505e-05	0.00475181	MYC, PAX2	c5.bp.v7.1
GO_POSITIVE_REGULATION_OF_KIDNEY_DEVELOPMENT	Vitamin E	up	0.0155868	2	-2.25142	0.522947	-4.30525	1.89505e-05	0.00475181	MYC, PAX2	c5.bp.v7.1
GO_METANEPHRIC_MESENCHYME_DEVELOPMENT	Vitamin E	up	0.0155868	2	-2.25142	0.522947	-4.30525	1.89505e-05	0.00475181	MYC, PAX2	c5.bp.v7.1
GO_KIDNEY_MESENCHYME_DEVELOPMENT	Vitamin E	up	0.0155868	2	-2.25142	0.522947	-4.30525	1.89505e-05	0.00475181	MYC, PAX2	c5.bp.v7.1
GO_REGULATION_OF_SOMATIC_STEM_CELL_POPULATION_MAINTENANCE	Vitamin E	up	0.0155868	2	-2.25142	0.522947	-4.30525	1.89505e-05	0.00475181	MYC, PAX2	c5.bp.v7.1
GO_VIRAL_GENOME_REPLICATION	Vitamin E	up	0.0467085	7	-2.00028	0.483676	-4.13557	3.95119e-05	0.0072567	TRIM28, LARP1, PABPC1, APOBEC3C, PCBP1, PPIA, PPIB	c5.bp.v7.1
GO_REGULATION_OF_VIRAL_GENOME_REPLICATION	Vitamin E	up	0.0408834	6	-2.04646	0.496227	-4.12405	4.14954e-05	0.00726652	TRIM28, LARP1, PABPC1, APOBEC3C, PPIA, PPIB	c5.bp.v7.1
GO_REGULATION_OF_VIRAL_LIFE_CYCLE	Vitamin E	up	0.0408834	6	-2.04646	0.496227	-4.12405	4.14954e-05	0.00726652	TRIM28, LARP1, PABPC1, APOBEC3C, PPIA, PPIB	c5.bp.v7.1
GO_RESPONSE_TO_GAMMA_RADIATION	Vitamin E	up	0.022434	3	-2.16131	0.546082	-3.95785	8.29962e-05	0.0142037	YAP1, MYC, BAK1	c5.bp.v7.1
GO_ESTABLISHMENT_OF_SPINDLE_ORIENTATION	Vitamin E	up	0.0228256	3	-2.0605	0.561187	-3.67168	0.000258494	0.0432547	NDE1, BCCIP, ARHGEF2	c5.bp.v7.1

## Sheet: C_Target_genes
database	mature_mirna_id	target_symbol	target_entrez	target_ensembl	experiment	pubmed_id	Sodim correlation	Cholesterol correlation	Vitamin D correlation	Vitamin E correlation
mirtarbase	hsa-miR-106b-5p	A1CF	29974	ENSG00000148584	PAR-CLIP	22100165	NA	NA	-0.265	NA
mirtarbase	hsa-miR-106b-5p	AAK1	22848	ENSG00000115977	HITS-CLIP	22473208	NA	NA	-0.265	NA
mirtarbase	hsa-miR-106b-5p	ABCA1	19	ENSG00000165029	HITS-CLIP	22473208	NA	NA	-0.265	NA
mirtarbase	hsa-miR-106b-5p	ABCG8	64241	ENSG00000143921	HITS-CLIP	23313552	NA	NA	-0.265	NA
mirtarbase	hsa-miR-106b-5p	ABHD15	116236	ENSG00000168792	PAR-CLIP	22012620	NA	NA	-0.265	NA
mirtarbase	hsa-miR-106b-5p	ABHD17C	58489	ENSG00000136379	CLASH	23622248	NA	NA	-0.265	NA
mirtarbase	hsa-miR-106b-5p	ABHD18	80167	ENSG00000164074	HITS-CLIP	23313552	NA	NA	-0.265	NA
mirtarbase	hsa-miR-106b-5p	ABHD2	11057	ENSG00000140526	HITS-CLIP	22473208	NA	NA	-0.265	NA
mirtarbase	hsa-miR-106b-5p	ABI2	10152	ENSG00000138443	HITS-CLIP	23706177	NA	NA	-0.265	NA
mirtarbase	hsa-miR-106b-5p	ABTB2	25841	ENSG00000166016	CLASH	23622248	NA	NA	-0.265	NA
mirtarbase	hsa-miR-106b-5p	ACADSB	36	ENSG00000196177	HITS-CLIP	22473208	NA	NA	-0.265	NA
mirtarbase	hsa-miR-106b-5p	ACAP2	23527	ENSG00000114331	HITS-CLIP	22473208	NA	NA	-0.265	NA
mirtarbase	hsa-miR-106b-5p	ACBD5	91452	ENSG00000107897	HITS-CLIP	22473208	NA	NA	-0.265	NA
mirtarbase	hsa-miR-106b-5p	ACER2	340485	ENSG00000177076	PAR-CLIP	24398324	NA	NA	-0.265	NA
mirtarbase	hsa-miR-106b-5p	ACIN1	22985	ENSG00000100813	CLASH	23622248	NA	NA	-0.265	NA
mirtarbase	hsa-miR-106b-5p	ACOT9	23597	ENSG00000123130	HITS-CLIP	23313552	NA	NA	-0.265	NA
mirtarbase	hsa-miR-106b-5p	ACOT9	23597	ENSG00000123130	HITS-CLIP	27418678	NA	NA	-0.265	NA
mirtarbase	hsa-miR-106b-5p	ACOT9	23597	ENSG00000123130	PAR-CLIP	27292025	NA	NA	-0.265	NA
mirtarbase	hsa-miR-106b-5p	ACOX1	51	ENSG00000161533	HITS-CLIP	19536157	NA	NA	-0.265	NA
mirtarbase	hsa-miR-106b-5p	ACSL4	2182	ENSG00000068366	PAR-CLIP//HITS-CLIP	21572407	NA	NA	-0.265	NA
mirtarbase	hsa-miR-106b-5p	ACTR2	10097	ENSG00000138071	PAR-CLIP	23446348	NA	NA	-0.265	NA
mirtarbase	hsa-miR-106b-5p	ACTR2	10097	ENSG00000138071	PAR-CLIP	21572407	NA	NA	-0.265	NA
mirtarbase	hsa-miR-106b-5p	ACTR2	10097	ENSG00000138071	PAR-CLIP	20371350	NA	NA	-0.265	NA
mirtarbase	hsa-miR-106b-5p	ACTR2	10097	ENSG00000138071	PAR-CLIP	26701625	NA	NA	-0.265	NA
mirtarbase	hsa-miR-106b-5p	ACVR1B	91	ENSG00000135503	PAR-CLIP	23446348	NA	NA	-0.265	NA
mirtarbase	hsa-miR-106b-5p	ACVR1B	91	ENSG00000135503	PAR-CLIP	21572407	NA	NA	-0.265	NA
mirtarbase	hsa-miR-106b-5p	ACVR1B	91	ENSG00000135503	PAR-CLIP	20371350	NA	NA	-0.265	NA
mirtarbase	hsa-miR-106b-5p	ACVR1B	91	ENSG00000135503	PAR-CLIP	26701625	NA	NA	-0.265	NA
mirtarbase	hsa-miR-106b-5p	ADAR	103	ENSG00000160710	PAR-CLIP	23592263	NA	NA	-0.265	NA
mirtarbase	hsa-miR-106b-5p	ADAR	103	ENSG00000160710	PAR-CLIP	21572407	NA	NA	-0.265	NA
mirtarbase	hsa-miR-106b-5p	ADAT2	134637	ENSG00000189007	PAR-CLIP	22012620	NA	NA	-0.265	NA
mirtarbase	hsa-miR-106b-5p	ADD1	118	ENSG00000087274	HITS-CLIP	22473208	NA	NA	-0.265	NA
mirtarbase	hsa-miR-106b-5p	ADH5	128	ENSG00000197894	CLASH	23622248	NA	NA	-0.265	NA
mirtarbase	hsa-miR-106b-5p	AFF1	4299	ENSG00000172493	HITS-CLIP	22473208	NA	NA	-0.265	NA
mirtarbase	hsa-miR-106b-5p	AFP	174	ENSG00000081051	Microarray	17242205	NA	NA	-0.265	NA
mirtarbase	hsa-miR-106b-5p	AGFG2	3268	ENSG00000106351	HITS-CLIP	22473208	NA	NA	-0.265	NA
mirtarbase	hsa-miR-106b-5p	AGMAT	79814	ENSG00000116771	HITS-CLIP	23313552	NA	NA	-0.265	NA
mirtarbase	hsa-miR-106b-5p	AGMAT	79814	ENSG00000116771	PAR-CLIP	20371350	NA	NA	-0.265	NA
mirtarbase	hsa-miR-106b-5p	AGO1	26523	ENSG00000092847	CLASH	23622248	NA	NA	-0.265	NA
mirtarbase	hsa-miR-106b-5p	AGO1	26523	ENSG00000092847	HITS-CLIP	22473208	NA	NA	-0.265	NA
mirtarbase	hsa-miR-106b-5p	AGO1	26523	ENSG00000092847	Microarray	17242205	NA	NA	-0.265	NA
mirtarbase	hsa-miR-106b-5p	AGO3	192669	ENSG00000126070	PAR-CLIP	23446348	NA	NA	-0.265	NA
mirtarbase	hsa-miR-106b-5p	AKAP11	11215	ENSG00000023516	Microarray	17242205	NA	NA	-0.265	NA
mirtarbase	hsa-miR-106b-5p	AKAP11	11215	ENSG00000023516	PAR-CLIP	23592263	NA	NA	-0.265	NA
mirtarbase	hsa-miR-106b-5p	AKAP11	11215	ENSG00000023516	PAR-CLIP	24398324	NA	NA	-0.265	NA
mirtarbase	hsa-miR-106b-5p	AKAP11	11215	ENSG00000023516	PAR-CLIP	23446348	NA	NA	-0.265	NA
mirtarbase	hsa-miR-106b-5p	AKAP11	11215	ENSG00000023516	PAR-CLIP	22012620	NA	NA	-0.265	NA
mirtarbase	hsa-miR-106b-5p	AKAP11	11215	ENSG00000023516	PAR-CLIP	20371350	NA	NA	-0.265	NA
mirtarbase	hsa-miR-106b-5p	AKAP11	11215	ENSG00000023516	PAR-CLIP	26701625	NA	NA	-0.265	NA
mirtarbase	hsa-miR-106b-5p	AKAP11	11215	ENSG00000023516	PAR-CLIP//HITS-CLIP	21572407	NA	NA	-0.265	NA
mirtarbase	hsa-miR-106b-5p	AKR7A2	8574	ENSG00000053371	PAR-CLIP	23592263	NA	NA	-0.265	NA
mirtarbase	hsa-miR-106b-5p	AKTIP	64400	ENSG00000166971	HITS-CLIP	22473208	NA	NA	-0.265	NA
mirtarbase	hsa-miR-106b-5p	ALDH9A1	223	ENSG00000143149	HITS-CLIP	22473208	NA	NA	-0.265	NA
mirtarbase	hsa-miR-106b-5p	ANAPC7	51434	ENSG00000196510	CLASH	23622248	NA	NA	-0.265	NA
mirtarbase	hsa-miR-106b-5p	ANKFY1	51479	ENSG00000185722	CLASH	23622248	NA	NA	-0.265	NA
mirtarbase	hsa-miR-106b-5p	ANKFY1	51479	ENSG00000185722	HITS-CLIP	22473208	NA	NA	-0.265	NA
mirtarbase	hsa-miR-106b-5p	ANKH	56172	ENSG00000154122	PAR-CLIP	23592263	NA	NA	-0.265	NA
mirtarbase	hsa-miR-106b-5p	ANKH	56172	ENSG00000154122	PAR-CLIP	23446348	NA	NA	-0.265	NA
mirtarbase	hsa-miR-106b-5p	ANKH	56172	ENSG00000154122	PAR-CLIP	21572407	NA	NA	-0.265	NA
mirtarbase	hsa-miR-106b-5p	ANKH	56172	ENSG00000154122	PAR-CLIP	20371350	NA	NA	-0.265	NA
mirtarbase	hsa-miR-106b-5p	ANKIB1	54467	ENSG00000001629	HITS-CLIP	22473208	NA	NA	-0.265	NA
mirtarbase	hsa-miR-106b-5p	ANKRD12	23253	ENSG00000101745	HITS-CLIP	22473208	NA	NA	-0.265	NA
mirtarbase	hsa-miR-106b-5p	ANKRD13C	81573	ENSG00000118454	HITS-CLIP	22473208	NA	NA	-0.265	NA
mirtarbase	hsa-miR-106b-5p	ANKRD33B	651746	ENSG00000164236	PAR-CLIP	23592263	NA	NA	-0.265	NA
mirtarbase	hsa-miR-106b-5p	ANKRD33B	651746	ENSG00000164236	PAR-CLIP	23446348	NA	NA	-0.265	NA
mirtarbase	hsa-miR-106b-5p	ANKRD33B	651746	ENSG00000164236	PAR-CLIP	22012620	NA	NA	-0.265	NA
mirtarbase	hsa-miR-106b-5p	ANKRD33B	651746	ENSG00000164236	PAR-CLIP	21572407	NA	NA	-0.265	NA
mirtarbase	hsa-miR-106b-5p	ANKRD33B	651746	ENSG00000164236	PAR-CLIP	20371350	NA	NA	-0.265	NA
mirtarbase	hsa-miR-106b-5p	ANKRD40CL	55018	ENSG00000167117	Microarray	17242205	NA	NA	-0.265	NA
mirtarbase	hsa-miR-106b-5p	ANKRD50	57182	ENSG00000151458	PAR-CLIP	23592263	NA	NA	-0.265	NA
mirtarbase	hsa-miR-106b-5p	ANKRD52	283373	ENSG00000139645	HITS-CLIP	22473208	NA	NA	-0.265	NA
mirtarbase	hsa-miR-106b-5p	ANKRD52	283373	ENSG00000139645	PAR-CLIP	23446348	NA	NA	-0.265	NA
mirtarbase	hsa-miR-106b-5p	ANKS4B	257629	ENSG00000175311	HITS-CLIP	23313552	NA	NA	-0.265	NA
mirtarbase	hsa-miR-106b-5p	ANKS4B	257629	ENSG00000284290	HITS-CLIP	23313552	NA	NA	-0.265	NA
mirtarbase	hsa-miR-106b-5p	AP1G1	164	ENSG00000166747	CLASH	23622248	NA	NA	-0.265	NA
mirtarbase	hsa-miR-106b-5p	AP1G1	164	ENSG00000166747	HITS-CLIP	22473208	NA	NA	-0.265	NA
mirtarbase	hsa-miR-106b-5p	AP2B1	163	ENSG00000006125	CLASH	23622248	NA	NA	-0.265	NA
mirtarbase	hsa-miR-106b-5p	APC	324	ENSG00000134982	Flow//Immunofluorescence//Luciferase reporter assay//qRT-PCR//Western blot	23087084	NA	NA	-0.265	NA
mirtarbase	hsa-miR-106b-5p	APLP2	334	ENSG00000084234	CLASH	23622248	NA	NA	-0.265	NA
mirtarbase	hsa-miR-106b-5p	APOH	350	ENSG00000091583	HITS-CLIP	23824327	NA	NA	-0.265	NA
mirtarbase	hsa-miR-106b-5p	APP	351	ENSG00000142192	Luciferase reporter assay//Western blot	19110058	NA	NA	-0.265	NA
mirtarbase	hsa-miR-106b-5p	ARAP2	116984	ENSG00000047365	HITS-CLIP	22473208	NA	NA	-0.265	NA
mirtarbase	hsa-miR-106b-5p	ARCN1	372	ENSG00000095139	HITS-CLIP	22473208	NA	NA	-0.265	NA
mirtarbase	hsa-miR-106b-5p	ARHGAP1	392	ENSG00000175220	HITS-CLIP	22473208	NA	NA	-0.265	NA
mirtarbase	hsa-miR-106b-5p	ARHGAP1	392	ENSG00000175220	PAR-CLIP	23592263	NA	NA	-0.265	NA
mirtarbase	hsa-miR-106b-5p	ARHGAP1	392	ENSG00000175220	PAR-CLIP	21572407	NA	NA	-0.265	NA
mirtarbase	hsa-miR-106b-5p	ARHGAP1	392	ENSG00000175220	PAR-CLIP	20371350	NA	NA	-0.265	NA
mirtarbase	hsa-miR-106b-5p	ARHGAP12	94134	ENSG00000165322	HITS-CLIP	22473208	NA	NA	-0.265	NA
mirtarbase	hsa-miR-106b-5p	ARHGAP12	94134	ENSG00000165322	PAR-CLIP	21572407	NA	NA	-0.265	NA
mirtarbase	hsa-miR-106b-5p	ARHGAP12	94134	ENSG00000165322	PAR-CLIP	20371350	NA	NA	-0.265	NA
mirtarbase	hsa-miR-106b-5p	ARHGAP35	2909	ENSG00000160007	HITS-CLIP	22473208	NA	NA	-0.265	NA
mirtarbase	hsa-miR-106b-5p	ARHGEF18	23370	ENSG00000104880	HITS-CLIP	22473208	NA	NA	-0.265	NA
mirtarbase	hsa-miR-106b-5p	ARHGEF18	23370	ENSG00000268861	HITS-CLIP	22473208	NA	NA	-0.265	NA
mirtarbase	hsa-miR-106b-5p	ARHGEF7	8874	ENSG00000102606	HITS-CLIP	22473208	NA	NA	-0.265	NA
mirtarbase	hsa-miR-106b-5p	ARID4B	51742	ENSG00000054267	HITS-CLIP	22473208	NA	NA	-0.265	NA
mirtarbase	hsa-miR-106b-5p	ARID4B	51742	ENSG00000054267	PAR-CLIP	23592263	NA	NA	-0.265	NA
mirtarbase	hsa-miR-106b-5p	ARID4B	51742	ENSG00000054267	PAR-CLIP	21572407	NA	NA	-0.265	NA
mirtarbase	hsa-miR-106b-5p	ARL1	400	ENSG00000120805	HITS-CLIP	22473208	NA	NA	-0.265	NA
mirtarbase	hsa-miR-106b-5p	ARL13B	200894	ENSG00000169379	Microarray	17242205	NA	NA	-0.265	NA
mirtarbase	hsa-miR-106b-5p	ARMT1	79624	ENSG00000146476	HITS-CLIP	27418678	NA	NA	-0.265	NA
mirtarbase	hsa-miR-106b-5p	ARSJ	79642	ENSG00000180801	PAR-CLIP	21572407	NA	NA	-0.265	NA
mirtarbase	hsa-miR-106b-5p	ASAP1	50807	ENSG00000153317	CLASH	23622248	NA	NA	-0.265	NA
mirtarbase	hsa-miR-106b-5p	ASB1	51665	ENSG00000065802	HITS-CLIP	22473208	NA	NA	-0.265	NA
mirtarbase	hsa-miR-106b-5p	ASB16	92591	ENSG00000161664	HITS-CLIP	23313552	NA	NA	-0.265	NA
mirtarbase	hsa-miR-106b-5p	ATAD2	29028	ENSG00000156802	Microarray	17242205	NA	NA	-0.265	NA
mirtarbase	hsa-miR-106b-5p	ATAD2	29028	ENSG00000156802	PAR-CLIP	22100165	NA	NA	-0.265	NA
mirtarbase	hsa-miR-106b-5p	ATAT1	79969	ENSG00000223752	HITS-CLIP	23824327	NA	NA	-0.265	NA
mirtarbase	hsa-miR-106b-5p	ATAT1	79969	ENSG00000206488	HITS-CLIP	23824327	NA	NA	-0.265	NA
mirtarbase	hsa-miR-106b-5p	ATAT1	79969	ENSG00000231257	HITS-CLIP	23824327	NA	NA	-0.265	NA
mirtarbase	hsa-miR-106b-5p	ATAT1	79969	ENSG00000137343	HITS-CLIP	23824327	NA	NA	-0.265	NA
mirtarbase	hsa-miR-106b-5p	ATAT1	79969	ENSG00000234549	HITS-CLIP	23824327	NA	NA	-0.265	NA
mirtarbase	hsa-miR-106b-5p	ATAT1	79969	ENSG00000229061	HITS-CLIP	23824327	NA	NA	-0.265	NA
mirtarbase	hsa-miR-106b-5p	ATAT1	79969	ENSG00000235658	HITS-CLIP	23824327	NA	NA	-0.265	NA
mirtarbase	hsa-miR-106b-5p	ATAT1	79969	ENSG00000223752	HITS-CLIP	23313552	NA	NA	-0.265	NA
mirtarbase	hsa-miR-106b-5p	ATAT1	79969	ENSG00000206488	HITS-CLIP	23313552	NA	NA	-0.265	NA
mirtarbase	hsa-miR-106b-5p	ATAT1	79969	ENSG00000231257	HITS-CLIP	23313552	NA	NA	-0.265	NA
mirtarbase	hsa-miR-106b-5p	ATAT1	79969	ENSG00000137343	HITS-CLIP	23313552	NA	NA	-0.265	NA
mirtarbase	hsa-miR-106b-5p	ATAT1	79969	ENSG00000234549	HITS-CLIP	23313552	NA	NA	-0.265	NA
mirtarbase	hsa-miR-106b-5p	ATAT1	79969	ENSG00000229061	HITS-CLIP	23313552	NA	NA	-0.265	NA
mirtarbase	hsa-miR-106b-5p	ATAT1	79969	ENSG00000235658	HITS-CLIP	23313552	NA	NA	-0.265	NA
mirtarbase	hsa-miR-106b-5p	ATG14	22863	ENSG00000126775	HITS-CLIP	22473208	NA	NA	-0.265	NA
mirtarbase	hsa-miR-106b-5p	ATG16L1	55054	ENSG00000085978	HITS-CLIP	22473208	NA	NA	-0.265	NA
mirtarbase	hsa-miR-106b-5p	ATG16L1	55054	ENSG00000281089	HITS-CLIP	22473208	NA	NA	-0.265	NA
mirtarbase	hsa-miR-106b-5p	ATG16L1	55054	ENSG00000085978	Immunofluorescence//Immunohistochemistry//In situ hybridization//Luciferase reporter assay//Western blot	24036151	NA	NA	-0.265	NA
mirtarbase	hsa-miR-106b-5p	ATG16L1	55054	ENSG00000281089	Immunofluorescence//Immunohistochemistry//In situ hybridization//Luciferase reporter assay//Western blot	24036151	NA	NA	-0.265	NA
mirtarbase	hsa-miR-106b-5p	ATG2A	23130	ENSG00000110046	HITS-CLIP	22473208	NA	NA	-0.265	NA
mirtarbase	hsa-miR-106b-5p	ATG2B	55102	ENSG00000066739	HITS-CLIP	22473208	NA	NA	-0.265	NA
mirtarbase	hsa-miR-106b-5p	ATL3	25923	ENSG00000184743	HITS-CLIP	22473208	NA	NA	-0.265	NA
mirtarbase	hsa-miR-106b-5p	ATL3	25923	ENSG00000184743	PAR-CLIP	23592263	NA	NA	-0.265	NA
mirtarbase	hsa-miR-106b-5p	ATP1B3	483	ENSG00000069849	HITS-CLIP	23313552	NA	NA	-0.265	NA
mirtarbase	hsa-miR-106b-5p	ATP2B1	490	ENSG00000070961	HITS-CLIP	22473208	NA	NA	-0.265	NA
mirtarbase	hsa-miR-106b-5p	ATP6V0E1	8992	ENSG00000113732	HITS-CLIP	22473208	NA	NA	-0.265	NA
mirtarbase	hsa-miR-106b-5p	ATP6V0E1	8992	ENSG00000113732	PAR-CLIP	27292025	NA	NA	-0.265	NA
mirtarbase	hsa-miR-106b-5p	ATXN1	6310	ENSG00000124788	HITS-CLIP	22473208	NA	NA	-0.265	NA
mirtarbase	hsa-miR-106b-5p	ATXN1	6310	ENSG00000124788	PAR-CLIP	21572407	NA	NA	-0.265	NA
mirtarbase	hsa-miR-106b-5p	ATXN7L3B	552889	ENSG00000253719	PAR-CLIP	23592263	NA	NA	-0.265	NA
mirtarbase	hsa-miR-106b-5p	B2M	567	ENSG00000166710	PAR-CLIP	23592263	NA	NA	-0.265	NA
mirtarbase	hsa-miR-106b-5p	B2M	567	ENSG00000273686	PAR-CLIP	23592263	NA	NA	-0.265	NA
mirtarbase	hsa-miR-106b-5p	B2M	567	ENSG00000166710	PAR-CLIP	24398324	NA	NA	-0.265	NA
mirtarbase	hsa-miR-106b-5p	B2M	567	ENSG00000273686	PAR-CLIP	24398324	NA	NA	-0.265	NA
mirtarbase	hsa-miR-106b-5p	B2M	567	ENSG00000166710	PAR-CLIP	23446348	NA	NA	-0.265	NA
mirtarbase	hsa-miR-106b-5p	B2M	567	ENSG00000273686	PAR-CLIP	23446348	NA	NA	-0.265	NA
mirtarbase	hsa-miR-106b-5p	B2M	567	ENSG00000166710	PAR-CLIP	21572407	NA	NA	-0.265	NA
mirtarbase	hsa-miR-106b-5p	B2M	567	ENSG00000273686	PAR-CLIP	21572407	NA	NA	-0.265	NA
mirtarbase	hsa-miR-106b-5p	B2M	567	ENSG00000166710	PAR-CLIP	20371350	NA	NA	-0.265	NA
mirtarbase	hsa-miR-106b-5p	B2M	567	ENSG00000273686	PAR-CLIP	20371350	NA	NA	-0.265	NA
mirtarbase	hsa-miR-106b-5p	BAGE5	85316		HITS-CLIP	22473208	NA	NA	-0.265	NA
mirtarbase	hsa-miR-106b-5p	BAMBI	25805	ENSG00000095739	CLASH	23622248	NA	NA	-0.265	NA
mirtarbase	hsa-miR-106b-5p	BBX	56987	ENSG00000114439	PAR-CLIP	23592263	NA	NA	-0.265	NA
mirtarbase	hsa-miR-106b-5p	BBX	56987	ENSG00000114439	PAR-CLIP	23446348	NA	NA	-0.265	NA
mirtarbase	hsa-miR-106b-5p	BBX	56987	ENSG00000114439	PAR-CLIP	21572407	NA	NA	-0.265	NA
mirtarbase	hsa-miR-106b-5p	BBX	56987	ENSG00000114439	PAR-CLIP	20371350	NA	NA	-0.265	NA
mirtarbase	hsa-miR-106b-5p	BCAS4	55653	ENSG00000124243	HITS-CLIP	23313552	NA	NA	-0.265	NA
mirtarbase	hsa-miR-106b-5p	BCL2L11	10018	ENSG00000153094	Flow//Luciferase reporter assay//qRT-PCR//Western blot	23028803	NA	NA	-0.265	NA
mirtarbase	hsa-miR-106b-5p	BCL2L11	10018	ENSG00000153094	PAR-CLIP	23592263	NA	NA	-0.265	NA
mirtarbase	hsa-miR-106b-5p	BCL2L11	10018	ENSG00000153094	PAR-CLIP	23446348	NA	NA	-0.265	NA
mirtarbase	hsa-miR-106b-5p	BCL2L11	10018	ENSG00000153094	PAR-CLIP	20371350	NA	NA	-0.265	NA
mirtarbase	hsa-miR-106b-5p	BCL2L11	10018	ENSG00000153094	PAR-CLIP	26701625	NA	NA	-0.265	NA
mirtarbase	hsa-miR-106b-5p	BCL2L11	10018	ENSG00000153094	PAR-CLIP//HITS-CLIP	21572407	NA	NA	-0.265	NA
mirtarbase	hsa-miR-106b-5p	BCL2L2	599	ENSG00000129473	PAR-CLIP	23446348	NA	NA	-0.265	NA
mirtarbase	hsa-miR-106b-5p	BHMT2	23743	ENSG00000132840	HITS-CLIP	23313552	NA	NA	-0.265	NA
mirtarbase	hsa-miR-106b-5p	BICD2	23299	ENSG00000185963	PAR-CLIP	20371350	NA	NA	-0.265	NA
mirtarbase	hsa-miR-106b-5p	BLOC1S3	388552	ENSG00000189114	HITS-CLIP	22473208	NA	NA	-0.265	NA
mirtarbase	hsa-miR-106b-5p	BMP2	650	ENSG00000125845	PAR-CLIP	23592263	NA	NA	-0.265	NA
mirtarbase	hsa-miR-106b-5p	BMP8B	656	ENSG00000116985	PAR-CLIP	23446348	NA	NA	-0.265	NA
mirtarbase	hsa-miR-106b-5p	BMP8B	656	ENSG00000116985	PAR-CLIP	21572407	NA	NA	-0.265	NA
mirtarbase	hsa-miR-106b-5p	BMP8B	656	ENSG00000116985	PAR-CLIP	20371350	NA	NA	-0.265	NA
mirtarbase	hsa-miR-106b-5p	BMPR2	659	ENSG00000204217	HITS-CLIP	22473208	NA	NA	-0.265	NA
mirtarbase	hsa-miR-106b-5p	BMT2	154743	ENSG00000164603	HITS-CLIP	22473208	NA	NA	-0.265	NA
mirtarbase	hsa-miR-106b-5p	BNIP2	663	ENSG00000140299	HITS-CLIP	22473208	NA	NA	-0.265	NA
mirtarbase	hsa-miR-106b-5p	BNIP2	663	ENSG00000140299	PAR-CLIP	23446348	NA	NA	-0.265	NA
mirtarbase	hsa-miR-106b-5p	BNIP2	663	ENSG00000140299	PAR-CLIP	21572407	NA	NA	-0.265	NA
mirtarbase	hsa-miR-106b-5p	BNIP2	663	ENSG00000140299	PAR-CLIP	20371350	NA	NA	-0.265	NA
mirtarbase	hsa-miR-106b-5p	BRI3BP	140707	ENSG00000184992	HITS-CLIP	23824327	NA	NA	-0.265	NA
mirtarbase	hsa-miR-106b-5p	BRI3BP	140707	ENSG00000184992	HITS-CLIP	19536157	NA	NA	-0.265	NA
mirtarbase	hsa-miR-106b-5p	BRMS1L	84312	ENSG00000100916	HITS-CLIP	22473208	NA	NA	-0.265	NA
mirtarbase	hsa-miR-106b-5p	BRMS1L	84312	ENSG00000100916	Microarray	17242205	NA	NA	-0.265	NA
mirtarbase	hsa-miR-106b-5p	BRWD1	54014	ENSG00000185658	CLASH	23622248	NA	NA	-0.265	NA
mirtarbase	hsa-miR-106b-5p	BSCL2	26580	ENSG00000168000	PAR-CLIP	23592263	NA	NA	-0.265	NA
mirtarbase	hsa-miR-106b-5p	BTBD7	55727	ENSG00000277222	HITS-CLIP	22473208	NA	NA	-0.265	NA
mirtarbase	hsa-miR-106b-5p	BTBD7	55727	ENSG00000011114	HITS-CLIP	22473208	NA	NA	-0.265	NA
mirtarbase	hsa-miR-106b-5p	BTF3L4	91408	ENSG00000134717	PAR-CLIP	23446348	NA	NA	-0.265	NA
mirtarbase	hsa-miR-106b-5p	BTF3L4	91408	ENSG00000134717	PAR-CLIP	21572407	NA	NA	-0.265	NA
mirtarbase	hsa-miR-106b-5p	BTF3L4	91408	ENSG00000134717	PAR-CLIP	20371350	NA	NA	-0.265	NA
mirtarbase	hsa-miR-106b-5p	BTG2	7832	ENSG00000159388	PAR-CLIP	23592263	NA	NA	-0.265	NA
mirtarbase	hsa-miR-106b-5p	BTG2	7832	ENSG00000159388	PAR-CLIP	21572407	NA	NA	-0.265	NA
mirtarbase	hsa-miR-106b-5p	BTG3	10950	ENSG00000281484	Microarray	17242205	NA	NA	-0.265	NA
mirtarbase	hsa-miR-106b-5p	BTG3	10950	ENSG00000154640	Microarray	17242205	NA	NA	-0.265	NA
mirtarbase	hsa-miR-106b-5p	BTG3	10950	ENSG00000281484	PAR-CLIP	23446348	NA	NA	-0.265	NA
mirtarbase	hsa-miR-106b-5p	BTG3	10950	ENSG00000154640	PAR-CLIP	23446348	NA	NA	-0.265	NA
mirtarbase	hsa-miR-106b-5p	BTG3	10950	ENSG00000281484	PAR-CLIP	22012620	NA	NA	-0.265	NA
mirtarbase	hsa-miR-106b-5p	BTG3	10950	ENSG00000154640	PAR-CLIP	22012620	NA	NA	-0.265	NA
mirtarbase	hsa-miR-106b-5p	BTG3	10950	ENSG00000281484	PAR-CLIP	20371350	NA	NA	-0.265	NA
mirtarbase	hsa-miR-106b-5p	BTG3	10950	ENSG00000154640	PAR-CLIP	20371350	NA	NA	-0.265	NA
mirtarbase	hsa-miR-106b-5p	BTG3	10950	ENSG00000281484	PAR-CLIP//HITS-CLIP	21572407	NA	NA	-0.265	NA
mirtarbase	hsa-miR-106b-5p	BTG3	10950	ENSG00000154640	PAR-CLIP//HITS-CLIP	21572407	NA	NA	-0.265	NA
mirtarbase	hsa-miR-106b-5p	BTN3A1	11119	ENSG00000026950	HITS-CLIP	22473208	NA	NA	-0.265	NA
mirtarbase	hsa-miR-106b-5p	BTN3A2	11118	ENSG00000186470	HITS-CLIP	22473208	NA	NA	-0.265	NA
mirtarbase	hsa-miR-106b-5p	BTN3A3	10384	ENSG00000111801	HITS-CLIP	22473208	NA	NA	-0.265	NA
mirtarbase	hsa-miR-106b-5p	BTN3A3	10384	ENSG00000111801	Microarray	17242205	NA	NA	-0.265	NA
mirtarbase	hsa-miR-106b-5p	BZW1	9689	ENSG00000082153	PAR-CLIP	23592263	NA	NA	-0.265	NA
mirtarbase	hsa-miR-106b-5p	C11orf54	28970	ENSG00000182919	HITS-CLIP	23313552	NA	NA	-0.265	NA
mirtarbase	hsa-miR-106b-5p	C12orf65	91574	ENSG00000130921	HITS-CLIP	23313552	NA	NA	-0.265	NA
mirtarbase	hsa-miR-106b-5p	C14orf119	55017	ENSG00000179933	HITS-CLIP	23313552	NA	NA	-0.265	NA
mirtarbase	hsa-miR-106b-5p	C14orf28	122525	ENSG00000179476	HITS-CLIP	22473208	NA	NA	-0.265	NA
mirtarbase	hsa-miR-106b-5p	C15orf40	123207	ENSG00000169609	HITS-CLIP	23824327	NA	NA	-0.265	NA
mirtarbase	hsa-miR-106b-5p	C15orf41	84529	ENSG00000186073	HITS-CLIP	23824327	NA	NA	-0.265	NA
mirtarbase	hsa-miR-106b-5p	C16orf70	80262	ENSG00000125149	PAR-CLIP	21572407	NA	NA	-0.265	NA
mirtarbase	hsa-miR-106b-5p	C16orf70	80262	ENSG00000125149	PAR-CLIP	20371350	NA	NA	-0.265	NA
mirtarbase	hsa-miR-106b-5p	C17orf75	64149	ENSG00000108666	HITS-CLIP	27418678	NA	NA	-0.265	NA
mirtarbase	hsa-miR-106b-5p	C18orf32	497661	ENSG00000177576	PAR-CLIP	20371350	NA	NA	-0.265	NA
mirtarbase	hsa-miR-106b-5p	C1orf43	25912	ENSG00000143612	CLASH	23622248	NA	NA	-0.265	NA
mirtarbase	hsa-miR-106b-5p	C1orf50	79078	ENSG00000164008	HITS-CLIP	23313552	NA	NA	-0.265	NA
mirtarbase	hsa-miR-106b-5p	C2orf69	205327	ENSG00000178074	HITS-CLIP	22473208	NA	NA	-0.265	NA
mirtarbase	hsa-miR-106b-5p	C3orf38	285237	ENSG00000179021	PAR-CLIP	24398324	NA	NA	-0.265	NA
mirtarbase	hsa-miR-106b-5p	C3orf38	285237	ENSG00000179021	PAR-CLIP	23446348	NA	NA	-0.265	NA
mirtarbase	hsa-miR-106b-5p	C3orf38	285237	ENSG00000179021	PAR-CLIP	21572407	NA	NA	-0.265	NA
mirtarbase	hsa-miR-106b-5p	C3orf38	285237	ENSG00000179021	PAR-CLIP	20371350	NA	NA	-0.265	NA
mirtarbase	hsa-miR-106b-5p	C6orf120	387263	ENSG00000185127	CLASH	23622248	NA	NA	-0.265	NA
mirtarbase	hsa-miR-106b-5p	C6orf120	387263	ENSG00000185127	HITS-CLIP	22473208	NA	NA	-0.265	NA
mirtarbase	hsa-miR-106b-5p	C9orf40	55071	ENSG00000135045	CLASH	23622248	NA	NA	-0.265	NA
mirtarbase	hsa-miR-106b-5p	C9orf40	55071	ENSG00000135045	HITS-CLIP	22473208	NA	NA	-0.265	NA
mirtarbase	hsa-miR-106b-5p	C9orf40	55071	ENSG00000135045	Microarray	17242205	NA	NA	-0.265	NA
mirtarbase	hsa-miR-106b-5p	C9orf40	55071	ENSG00000135045	PAR-CLIP	23446348	NA	NA	-0.265	NA
mirtarbase	hsa-miR-106b-5p	C9orf40	55071	ENSG00000135045	PAR-CLIP	21572407	NA	NA	-0.265	NA
mirtarbase	hsa-miR-106b-5p	C9orf40	55071	ENSG00000135045	PAR-CLIP	20371350	NA	NA	-0.265	NA
mirtarbase	hsa-miR-106b-5p	CABLES1	91768	ENSG00000134508	PAR-CLIP	23592263	NA	NA	-0.265	NA
mirtarbase	hsa-miR-106b-5p	CABP2	51475	ENSG00000167791	Microarray	17242205	NA	NA	-0.265	NA
mirtarbase	hsa-miR-106b-5p	CADM2	253559	ENSG00000175161	PAR-CLIP	22100165	NA	NA	-0.265	NA
mirtarbase	hsa-miR-106b-5p	CAMK2N2	94032	ENSG00000163888	HITS-CLIP	22473208	NA	NA	-0.265	NA
mirtarbase	hsa-miR-106b-5p	CAMTA1	23261	ENSG00000171735	HITS-CLIP	22473208	NA	NA	-0.265	NA
mirtarbase	hsa-miR-106b-5p	CAPN15	6650	ENSG00000103326	PAR-CLIP	23592263	NA	NA	-0.265	NA
mirtarbase	hsa-miR-106b-5p	CAPN15	6650	ENSG00000282214	PAR-CLIP	23592263	NA	NA	-0.265	NA
mirtarbase	hsa-miR-106b-5p	CAPRIN2	65981	ENSG00000110888	HITS-CLIP	22473208	NA	NA	-0.265	NA
mirtarbase	hsa-miR-106b-5p	CAPRIN2	65981	ENSG00000110888	PAR-CLIP	22012620	NA	NA	-0.265	NA
mirtarbase	hsa-miR-106b-5p	CAPRIN2	65981	ENSG00000110888	PAR-CLIP	21572407	NA	NA	-0.265	NA
mirtarbase	hsa-miR-106b-5p	CAPZA2	830	ENSG00000198898	HITS-CLIP	23313552	NA	NA	-0.265	NA
mirtarbase	hsa-miR-106b-5p	CAPZA2	830	ENSG00000198898	HITS-CLIP	27418678	NA	NA	-0.265	NA
mirtarbase	hsa-miR-106b-5p	CASP2	835	ENSG00000106144	HITS-CLIP	22473208	NA	NA	-0.265	NA
mirtarbase	hsa-miR-106b-5p	CASP7	840	ENSG00000165806	Luciferase reporter assay//qRT-PCR//Western blot	22986525	NA	NA	-0.265	NA
mirtarbase	hsa-miR-106b-5p	CASP7	840	ENSG00000165806	Microarray	17242205	NA	NA	-0.265	NA
mirtarbase	hsa-miR-106b-5p	CASP8	841	ENSG00000064012	Luciferase reporter assay	24166509	NA	NA	-0.265	NA
mirtarbase	hsa-miR-106b-5p	CAV1	857	ENSG00000105974	PAR-CLIP	20371350	NA	NA	-0.265	NA
mirtarbase	hsa-miR-106b-5p	CAVIN1	284119	ENSG00000177469	PAR-CLIP	23446348	NA	NA	-0.265	NA
mirtarbase	hsa-miR-106b-5p	CAVIN1	284119	ENSG00000177469	PAR-CLIP	21572407	NA	NA	-0.265	NA
mirtarbase	hsa-miR-106b-5p	CBFA2T2	9139	ENSG00000078699	CLASH	23622248	NA	NA	-0.265	NA
mirtarbase	hsa-miR-106b-5p	CBX1	10951	ENSG00000108468	PAR-CLIP	21572407	NA	NA	-0.265	NA
mirtarbase	hsa-miR-106b-5p	CBX5	23468	ENSG00000094916	HITS-CLIP	23824327	NA	NA	-0.265	NA
mirtarbase	hsa-miR-106b-5p	CBX8	57332	ENSG00000141570	HITS-CLIP	23824327	NA	NA	-0.265	NA
mirtarbase	hsa-miR-106b-5p	CCDC125	202243	ENSG00000277868	HITS-CLIP	23313552	NA	NA	-0.265	NA
mirtarbase	hsa-miR-106b-5p	CCDC125	202243	ENSG00000183323	HITS-CLIP	23313552	NA	NA	-0.265	NA
mirtarbase	hsa-miR-106b-5p	CCDC137	339230	ENSG00000185298	HITS-CLIP	22473208	NA	NA	-0.265	NA
mirtarbase	hsa-miR-106b-5p	CCDC137	339230	ENSG00000185298	PAR-CLIP	20371350	NA	NA	-0.265	NA
mirtarbase	hsa-miR-106b-5p	CCDC198	55195	ENSG00000100557	HITS-CLIP	23313552	NA	NA	-0.265	NA
mirtarbase	hsa-miR-106b-5p	CCDC30	728621	ENSG00000186409	HITS-CLIP	22927820	NA	NA	-0.265	NA
mirtarbase	hsa-miR-106b-5p	CCDC47	57003	ENSG00000108588	CLASH	23622248	NA	NA	-0.265	NA
mirtarbase	hsa-miR-106b-5p	CCDC6	8030	ENSG00000108091	PAR-CLIP	20371350	NA	NA	-0.265	NA
mirtarbase	hsa-miR-106b-5p	CCDC71L	168455	ENSG00000253276	HITS-CLIP	23313552	NA	NA	-0.265	NA
mirtarbase	hsa-miR-106b-5p	CCDC71L	168455	ENSG00000253276	PAR-CLIP	20371350	NA	NA	-0.265	NA
mirtarbase	hsa-miR-106b-5p	CCL1	6346	ENSG00000108702	HITS-CLIP	22473208	NA	NA	-0.265	NA
mirtarbase	hsa-miR-106b-5p	CCL5	6352	ENSG00000274233	HITS-CLIP	23313552	NA	NA	-0.265	NA
mirtarbase	hsa-miR-106b-5p	CCL5	6352	ENSG00000271503	HITS-CLIP	23313552	NA	NA	-0.265	NA
mirtarbase	hsa-miR-106b-5p	CCND1	595	ENSG00000110092	Luciferase reporter assay	21283765	NA	NA	-0.265	NA
mirtarbase	hsa-miR-106b-5p	CCND1	595	ENSG00000110092	PAR-CLIP	23592263	NA	NA	-0.265	NA
mirtarbase	hsa-miR-106b-5p	CCND1	595	ENSG00000110092	PAR-CLIP	24398324	NA	NA	-0.265	NA
mirtarbase	hsa-miR-106b-5p	CCND1	595	ENSG00000110092	PAR-CLIP	23446348	NA	NA	-0.265	NA
mirtarbase	hsa-miR-106b-5p	CCND1	595	ENSG00000110092	PAR-CLIP	22012620	NA	NA	-0.265	NA
mirtarbase	hsa-miR-106b-5p	CCND1	595	ENSG00000110092	PAR-CLIP	20371350	NA	NA	-0.265	NA
mirtarbase	hsa-miR-106b-5p	CCND1	595	ENSG00000110092	PAR-CLIP	26701625	NA	NA	-0.265	NA
mirtarbase	hsa-miR-106b-5p	CCND1	595	ENSG00000110092	PAR-CLIP	27292025	NA	NA	-0.265	NA
mirtarbase	hsa-miR-106b-5p	CCND1	595	ENSG00000110092	PAR-CLIP//HITS-CLIP	21572407	NA	NA	-0.265	NA
mirtarbase	hsa-miR-106b-5p	CCND2	894	ENSG00000118971	Luciferase reporter assay	21283765	NA	NA	-0.265	NA
mirtarbase	hsa-miR-106b-5p	CCP110	9738	ENSG00000103540	HITS-CLIP	22473208	NA	NA	-0.265	NA
mirtarbase	hsa-miR-106b-5p	CCSER2	54462	ENSG00000107771	HITS-CLIP	22473208	NA	NA	-0.265	NA
mirtarbase	hsa-miR-106b-5p	CD28	940	ENSG00000178562	HITS-CLIP	23313552	NA	NA	-0.265	NA
mirtarbase	hsa-miR-106b-5p	CD34	947	ENSG00000174059	Microarray	17242205	NA	NA	-0.265	NA
mirtarbase	hsa-miR-106b-5p	CD47	961	ENSG00000196776	HITS-CLIP	22473208	NA	NA	-0.265	NA
mirtarbase	hsa-miR-106b-5p	CDC37L1	55664	ENSG00000106993	Microarray	17242205	NA	NA	-0.265	NA
mirtarbase	hsa-miR-106b-5p	CDC42	998	ENSG00000070831	CLASH	23622248	NA	NA	-0.265	NA
mirtarbase	hsa-miR-106b-5p	CDIPT	10423	ENSG00000103502	HITS-CLIP	19536157	NA	NA	-0.265	NA
mirtarbase	hsa-miR-106b-5p	CDK5R2	8941	ENSG00000171450	Microarray	17242205	NA	NA	-0.265	NA
mirtarbase	hsa-miR-106b-5p	CDKN1A	1026	ENSG00000124762	HITS-CLIP	22473208	NA	NA	-0.265	NA
mirtarbase	hsa-miR-106b-5p	CDKN1A	1026	ENSG00000124762	Luciferase reporter assay	20101223	NA	NA	-0.265	NA
mirtarbase	hsa-miR-106b-5p	CDKN1A	1026	ENSG00000124762	Luciferase reporter assay	21283765	NA	NA	-0.265	NA
mirtarbase	hsa-miR-106b-5p	CDKN1A	1026	ENSG00000124762	Luciferase reporter assay//Microarray//qRT-PCR//Western blot	19422085	NA	NA	-0.265	NA
mirtarbase	hsa-miR-106b-5p	CDKN1A	1026	ENSG00000124762	Luciferase reporter assay//Microarray//Western blot	18328430	NA	NA	-0.265	NA
mirtarbase	hsa-miR-106b-5p	CDKN1A	1026	ENSG00000124762	Luciferase reporter assay//qRT-PCR	18676839	NA	NA	-0.265	NA
mirtarbase	hsa-miR-106b-5p	CDKN1A	1026	ENSG00000124762	Luciferase reporter assay//qRT-PCR//Western blot	26238857	NA	NA	-0.265	NA
mirtarbase	hsa-miR-106b-5p	CDKN1A	1026	ENSG00000124762	qRT-PCR//Luciferase reporter assay//Western blot	19153141	NA	NA	-0.265	NA
mirtarbase	hsa-miR-106b-5p	CDKN1A	1026	ENSG00000124762	qRT-PCR//Luciferase reporter assay//Western blot	18212054	NA	NA	-0.265	NA
mirtarbase	hsa-miR-106b-5p	CDKN1A	1026	ENSG00000124762	qRT-PCR//Luciferase reporter assay//Western blot	20190813	NA	NA	-0.265	NA
mirtarbase	hsa-miR-106b-5p	CDKN1A	1026	ENSG00000124762	qRT-PCR//Luciferase reporter assay//Western blot//Microarray	20385818	NA	NA	-0.265	NA
mirtarbase	hsa-miR-106b-5p	CDKN1A	1026	ENSG00000124762	qRT-PCR//Western blot	23803041	NA	NA	-0.265	NA
mirtarbase	hsa-miR-106b-5p	CDKN1A	1026	ENSG00000124762	Reporter assay;Western blot;qRT-PCR	20709030	NA	NA	-0.265	NA
mirecords	hsa-miR-106b-5p	CDKN1A	1026	ENSG00000124762	Western blot	18328430	NA	NA	-0.265	NA
mirecords	hsa-miR-106b-5p	CDKN1A	1026	ENSG00000124762	Western blot	18212054	NA	NA	-0.265	NA
mirecords	hsa-miR-106b-5p	CDKN1A	1026	ENSG00000124762	Western blot	19422085	NA	NA	-0.265	NA
mirtarbase	hsa-miR-106b-5p	CDKN2AIPNL	91368	ENSG00000237190	HITS-CLIP	23313552	NA	NA	-0.265	NA
mirtarbase	hsa-miR-106b-5p	CENPM	79019	ENSG00000100162	CLASH	23622248	NA	NA	-0.265	NA
mirtarbase	hsa-miR-106b-5p	CENPQ	55166	ENSG00000031691	PAR-CLIP	23446348	NA	NA	-0.265	NA
mirtarbase	hsa-miR-106b-5p	CENPQ	55166	ENSG00000031691	PAR-CLIP	20371350	NA	NA	-0.265	NA
mirtarbase	hsa-miR-106b-5p	CEP104	9731	ENSG00000116198	HITS-CLIP	23313552	NA	NA	-0.265	NA
mirtarbase	hsa-miR-106b-5p	CEP170	9859	ENSG00000276725	PAR-CLIP	22100165	NA	NA	-0.265	NA
mirtarbase	hsa-miR-106b-5p	CEP170	9859	ENSG00000143702	PAR-CLIP	22100165	NA	NA	-0.265	NA
mirtarbase	hsa-miR-106b-5p	CEP170	9859	ENSG00000276725	PAR-CLIP	22012620	NA	NA	-0.265	NA
mirtarbase	hsa-miR-106b-5p	CEP170	9859	ENSG00000143702	PAR-CLIP	22012620	NA	NA	-0.265	NA
mirtarbase	hsa-miR-106b-5p	CEP57	9702	ENSG00000166037	HITS-CLIP	22473208	NA	NA	-0.265	NA
mirtarbase	hsa-miR-106b-5p	CEP72	55722	ENSG00000112877	PAR-CLIP	23446348	NA	NA	-0.265	NA
mirtarbase	hsa-miR-106b-5p	CEP72	55722	ENSG00000280688	PAR-CLIP	23446348	NA	NA	-0.265	NA
mirtarbase	hsa-miR-106b-5p	CEP72	55722	ENSG00000112877	PAR-CLIP	20371350	NA	NA	-0.265	NA
mirtarbase	hsa-miR-106b-5p	CEP72	55722	ENSG00000280688	PAR-CLIP	20371350	NA	NA	-0.265	NA
mirtarbase	hsa-miR-106b-5p	CEP97	79598	ENSG00000182504	HITS-CLIP	22473208	NA	NA	-0.265	NA
mirtarbase	hsa-miR-106b-5p	CEP97	79598	ENSG00000182504	PAR-CLIP	23446348	NA	NA	-0.265	NA
mirtarbase	hsa-miR-106b-5p	CERCAM	51148	ENSG00000167123	PAR-CLIP//HITS-CLIP	21572407	NA	NA	-0.265	NA
mirtarbase	hsa-miR-106b-5p	CES2	8824	ENSG00000172831	CLASH	23622248	NA	NA	-0.265	NA
mirtarbase	hsa-miR-106b-5p	CFL2	1073	ENSG00000165410	HITS-CLIP	22473208	NA	NA	-0.265	NA
mirtarbase	hsa-miR-106b-5p	CFL2	1073	ENSG00000165410	PAR-CLIP	21572407	NA	NA	-0.265	NA
mirtarbase	hsa-miR-106b-5p	CHAF1A	10036	ENSG00000167670	HITS-CLIP	22473208	NA	NA	-0.265	NA
mirtarbase	hsa-miR-106b-5p	CHD9	80205	ENSG00000177200	HITS-CLIP	22473208	NA	NA	-0.265	NA
mirtarbase	hsa-miR-106b-5p	CHIC1	53344	ENSG00000204116	HITS-CLIP	22473208	NA	NA	-0.265	NA
mirtarbase	hsa-miR-106b-5p	CHSY1	22856	ENSG00000131873	PAR-CLIP	23592263	NA	NA	-0.265	NA
mirtarbase	hsa-miR-106b-5p	CHURC1	91612	ENSG00000258289	HITS-CLIP	22473208	NA	NA	-0.265	NA
mirtarbase	hsa-miR-106b-5p	CIT	11113	ENSG00000122966	HITS-CLIP	22473208	NA	NA	-0.265	NA
mirtarbase	hsa-miR-106b-5p	CKAP2	26586	ENSG00000136108	PAR-CLIP	20371350	NA	NA	-0.265	NA
mirtarbase	hsa-miR-106b-5p	CLEC12B	387837	ENSG00000256660	HITS-CLIP	19536157	NA	NA	-0.265	NA
mirtarbase	hsa-miR-106b-5p	CLEC12B	387837	ENSG00000256660	PAR-CLIP	22012620	NA	NA	-0.265	NA
mirtarbase	hsa-miR-106b-5p	CLIC4	25932	ENSG00000169504	PAR-CLIP	21572407	NA	NA	-0.265	NA
mirtarbase	hsa-miR-106b-5p	CLIC4	25932	ENSG00000169504	PAR-CLIP	20371350	NA	NA	-0.265	NA
mirtarbase	hsa-miR-106b-5p	CLIP4	79745	ENSG00000115295	PAR-CLIP	20371350	NA	NA	-0.265	NA
mirtarbase	hsa-miR-106b-5p	CLOCK	9575	ENSG00000134852	HITS-CLIP	22473208	NA	NA	-0.265	NA
mirtarbase	hsa-miR-106b-5p	CLOCK	9575	ENSG00000134852	Microarray	17242205	NA	NA	-0.265	NA
mirtarbase	hsa-miR-106b-5p	CLTC	1213	ENSG00000141367	CLASH	23622248	NA	NA	-0.265	NA
mirtarbase	hsa-miR-106b-5p	CMPK1	51727	ENSG00000162368	HITS-CLIP	22473208	NA	NA	-0.265	NA
mirtarbase	hsa-miR-106b-5p	CMTR2	55783	ENSG00000180917	HITS-CLIP	22473208	NA	NA	-0.265	NA
mirtarbase	hsa-miR-106b-5p	CNKSR3	154043	ENSG00000153721	PAR-CLIP	23446348	NA	NA	-0.265	NA
mirtarbase	hsa-miR-106b-5p	CNOT4	4850	ENSG00000080802	PAR-CLIP	23592263	NA	NA	-0.265	NA
mirtarbase	hsa-miR-106b-5p	CNOT4	4850	ENSG00000080802	PAR-CLIP	21572407	NA	NA	-0.265	NA
mirtarbase	hsa-miR-106b-5p	CNOT4	4850	ENSG00000080802	PAR-CLIP	20371350	NA	NA	-0.265	NA
mirtarbase	hsa-miR-106b-5p	CNOT6	57472	ENSG00000113300	CLASH	23622248	NA	NA	-0.265	NA
mirtarbase	hsa-miR-106b-5p	CNOT6L	246175	ENSG00000138767	CLASH	23622248	NA	NA	-0.265	NA
mirtarbase	hsa-miR-106b-5p	CNOT6L	246175	ENSG00000138767	PAR-CLIP	23592263	NA	NA	-0.265	NA
mirtarbase	hsa-miR-106b-5p	CNOT6L	246175	ENSG00000138767	PAR-CLIP	23446348	NA	NA	-0.265	NA
mirtarbase	hsa-miR-106b-5p	CNOT6L	246175	ENSG00000138767	PAR-CLIP	21572407	NA	NA	-0.265	NA
mirtarbase	hsa-miR-106b-5p	CNOT6L	246175	ENSG00000138767	PAR-CLIP	20371350	NA	NA	-0.265	NA
mirtarbase	hsa-miR-106b-5p	CNOT7	29883	ENSG00000198791	CLASH	23622248	NA	NA	-0.265	NA
mirtarbase	hsa-miR-106b-5p	CNOT7	29883	ENSG00000198791	HITS-CLIP	22473208	NA	NA	-0.265	NA
mirtarbase	hsa-miR-106b-5p	COIL	8161	ENSG00000121058	PAR-CLIP	23592263	NA	NA	-0.265	NA
mirtarbase	hsa-miR-106b-5p	COIL	8161	ENSG00000121058	PAR-CLIP	24398324	NA	NA	-0.265	NA
mirtarbase	hsa-miR-106b-5p	COIL	8161	ENSG00000121058	PAR-CLIP	23446348	NA	NA	-0.265	NA
mirtarbase	hsa-miR-106b-5p	COIL	8161	ENSG00000121058	PAR-CLIP	21572407	NA	NA	-0.265	NA
mirtarbase	hsa-miR-106b-5p	COIL	8161	ENSG00000121058	PAR-CLIP	20371350	NA	NA	-0.265	NA
mirtarbase	hsa-miR-106b-5p	COIL	8161	ENSG00000121058	PAR-CLIP	26701625	NA	NA	-0.265	NA
mirtarbase	hsa-miR-106b-5p	COMMD6	170622	ENSG00000188243	Microarray	17242205	NA	NA	-0.265	NA
mirtarbase	hsa-miR-106b-5p	COX19	90639	ENSG00000240230	PAR-CLIP	23446348	NA	NA	-0.265	NA
mirtarbase	hsa-miR-106b-5p	COX6B1	1340	ENSG00000126267	PAR-CLIP	20371350	NA	NA	-0.265	NA
mirtarbase	hsa-miR-106b-5p	CPOX	1371	ENSG00000080819	HITS-CLIP	22473208	NA	NA	-0.265	NA
mirtarbase	hsa-miR-106b-5p	CPS1	1373	ENSG00000021826	HITS-CLIP	23313552	NA	NA	-0.265	NA
mirtarbase	hsa-miR-106b-5p	CPT1A	1374	ENSG00000110090	HITS-CLIP	23313552	NA	NA	-0.265	NA
mirtarbase	hsa-miR-106b-5p	CRCP	27297	ENSG00000241258	PAR-CLIP	23446348	NA	NA	-0.265	NA
mirtarbase	hsa-miR-106b-5p	CREB1	1385	ENSG00000118260	PAR-CLIP	23446348	NA	NA	-0.265	NA
mirtarbase	hsa-miR-106b-5p	CRISPLD2	83716	ENSG00000103196	HITS-CLIP	23313552	NA	NA	-0.265	NA
mirtarbase	hsa-miR-106b-5p	CRISPLD2	83716	ENSG00000103196	PAR-CLIP	23446348	NA	NA	-0.265	NA
mirtarbase	hsa-miR-106b-5p	CRK	1398	ENSG00000167193	HITS-CLIP	22473208	NA	NA	-0.265	NA
mirtarbase	hsa-miR-106b-5p	CRK	1398	ENSG00000167193	PAR-CLIP	20371350	NA	NA	-0.265	NA
mirtarbase	hsa-miR-106b-5p	CROT	54677	ENSG00000005469	HITS-CLIP	22473208	NA	NA	-0.265	NA
mirtarbase	hsa-miR-106b-5p	CROT	54677	ENSG00000005469	Microarray	17242205	NA	NA	-0.265	NA
mirtarbase	hsa-miR-106b-5p	CRTC3	64784	ENSG00000140577	HITS-CLIP	22473208	NA	NA	-0.265	NA
mirtarbase	hsa-miR-106b-5p	CRY2	1408	ENSG00000121671	HITS-CLIP	22473208	NA	NA	-0.265	NA
mirtarbase	hsa-miR-106b-5p	CSDE1	7812	ENSG00000009307	PAR-CLIP	21572407	NA	NA	-0.265	NA
mirtarbase	hsa-miR-106b-5p	CSNK1A1	1452	ENSG00000113712	PAR-CLIP	23592263	NA	NA	-0.265	NA
mirtarbase	hsa-miR-106b-5p	CSNK1A1	1452	ENSG00000113712	PAR-CLIP	20371350	NA	NA	-0.265	NA
mirtarbase	hsa-miR-106b-5p	CTDSP2	10106	ENSG00000175215	CLASH	23622248	NA	NA	-0.265	NA
mirtarbase	hsa-miR-106b-5p	CTSS	1520	ENSG00000163131	HITS-CLIP	22473208	NA	NA	-0.265	NA
mirtarbase	hsa-miR-106b-5p	CWF19L1	55280	ENSG00000095485	CLASH	23622248	NA	NA	-0.265	NA
mirtarbase	hsa-miR-106b-5p	CXorf38	159013	ENSG00000185753	HITS-CLIP	23313552	NA	NA	-0.265	NA
mirtarbase	hsa-miR-106b-5p	CXorf38	159013	ENSG00000185753	HITS-CLIP	22927820	NA	NA	-0.265	NA
mirtarbase	hsa-miR-106b-5p	CYB5A	1528	ENSG00000166347	HITS-CLIP	23824327	NA	NA	-0.265	NA
mirtarbase	hsa-miR-106b-5p	CYBB	1536	ENSG00000165168	ELISA//Immunohistochemistry//Luciferase reporter assay//qRT-PCR//Western blot	28235791	NA	NA	-0.265	NA
mirtarbase	hsa-miR-106b-5p	CYBRD1	79901	ENSG00000071967	HITS-CLIP	22473208	NA	NA	-0.265	NA
mirtarbase	hsa-miR-106b-5p	CYCS	54205	ENSG00000172115	PAR-CLIP	23446348	NA	NA	-0.265	NA
mirtarbase	hsa-miR-106b-5p	CYLD	1540	ENSG00000083799	HITS-CLIP	22473208	NA	NA	-0.265	NA
mirtarbase	hsa-miR-106b-5p	DAB2	1601	ENSG00000153071	Immunohistochemistry//Luciferase reporter assay//qRT-PCR//Western blot	26769181	NA	NA	-0.265	NA
mirtarbase	hsa-miR-106b-5p	DAP3	7818	ENSG00000132676	CLASH	23622248	NA	NA	-0.265	NA
mirtarbase	hsa-miR-106b-5p	DCAF8	50717	ENSG00000132716	PAR-CLIP	20371350	NA	NA	-0.265	NA
mirtarbase	hsa-miR-106b-5p	DCBLD2	131566	ENSG00000057019	PAR-CLIP	26701625	NA	NA	-0.265	NA
mirtarbase	hsa-miR-106b-5p	DCTN5	84516	ENSG00000166847	HITS-CLIP	23313552	NA	NA	-0.265	NA
mirtarbase	hsa-miR-106b-5p	DCTN6	10671	ENSG00000104671	PAR-CLIP	23446348	NA	NA	-0.265	NA
mirtarbase	hsa-miR-106b-5p	DCTPP1	79077	ENSG00000179958	CLASH	23622248	NA	NA	-0.265	NA
mirtarbase	hsa-miR-106b-5p	DCUN1D1	54165	ENSG00000043093	CLASH	23622248	NA	NA	-0.265	NA
mirtarbase	hsa-miR-106b-5p	DDHD1	80821	ENSG00000100523	HITS-CLIP	22473208	NA	NA	-0.265	NA
mirtarbase	hsa-miR-106b-5p	DDI2	84301	ENSG00000197312	HITS-CLIP	23313552	NA	NA	-0.265	NA
mirtarbase	hsa-miR-106b-5p	DDX17	10521	ENSG00000100201	CLASH	23622248	NA	NA	-0.265	NA
mirtarbase	hsa-miR-106b-5p	DDX23	9416	ENSG00000174243	CLASH	23622248	NA	NA	-0.265	NA
mirtarbase	hsa-miR-106b-5p	DDX5	1655	ENSG00000108654	HITS-CLIP	22473208	NA	NA	-0.265	NA
mirtarbase	hsa-miR-106b-5p	DEGS1	8560	ENSG00000143753	HITS-CLIP	23824327	NA	NA	-0.265	NA
mirtarbase	hsa-miR-106b-5p	DENND11	57189	ENSG00000262599	PAR-CLIP	23446348	NA	NA	-0.265	NA
mirtarbase	hsa-miR-106b-5p	DENND11	57189	ENSG00000257093	PAR-CLIP	23446348	NA	NA	-0.265	NA
mirtarbase	hsa-miR-106b-5p	DENND5B	160518	ENSG00000170456	HITS-CLIP	22473208	NA	NA	-0.265	NA
mirtarbase	hsa-miR-106b-5p	DGKD	8527	ENSG00000077044	CLASH	23622248	NA	NA	-0.265	NA
mirtarbase	hsa-miR-106b-5p	DGKD	8527	ENSG00000280873	CLASH	23622248	NA	NA	-0.265	NA
mirtarbase	hsa-miR-106b-5p	DHODH	1723	ENSG00000102967	HITS-CLIP	23824327	NA	NA	-0.265	NA
mirtarbase	hsa-miR-106b-5p	DHODH	1723	ENSG00000102967	HITS-CLIP	23313552	NA	NA	-0.265	NA
mirtarbase	hsa-miR-106b-5p	DIS3L	115752	ENSG00000166938	PAR-CLIP	21572407	NA	NA	-0.265	NA
mirtarbase	hsa-miR-106b-5p	DIS3L	115752	ENSG00000166938	PAR-CLIP	27292025	NA	NA	-0.265	NA
mirtarbase	hsa-miR-106b-5p	DNAJB13	374407	ENSG00000187726	HITS-CLIP	23313552	NA	NA	-0.265	NA
mirtarbase	hsa-miR-106b-5p	DNAJB4	11080	ENSG00000162616	HITS-CLIP	23313552	NA	NA	-0.265	NA
mirtarbase	hsa-miR-106b-5p	DNAJB6	10049	ENSG00000105993	Microarray	17242205	NA	NA	-0.265	NA
mirtarbase	hsa-miR-106b-5p	DNAJB6	10049	ENSG00000105993	PAR-CLIP	22012620	NA	NA	-0.265	NA
mirtarbase	hsa-miR-106b-5p	DNAJB9	4189	ENSG00000128590	PAR-CLIP	24398324	NA	NA	-0.265	NA
mirtarbase	hsa-miR-106b-5p	DNAJB9	4189	ENSG00000128590	PAR-CLIP	23446348	NA	NA	-0.265	NA
mirtarbase	hsa-miR-106b-5p	DNAJB9	4189	ENSG00000128590	PAR-CLIP	22012620	NA	NA	-0.265	NA
mirtarbase	hsa-miR-106b-5p	DNAJB9	4189	ENSG00000128590	PAR-CLIP	21572407	NA	NA	-0.265	NA
mirtarbase	hsa-miR-106b-5p	DNAJB9	4189	ENSG00000128590	PAR-CLIP	20371350	NA	NA	-0.265	NA
mirtarbase	hsa-miR-106b-5p	DNAJB9	4189	ENSG00000128590	PAR-CLIP	26701625	NA	NA	-0.265	NA
mirtarbase	hsa-miR-106b-5p	DNAJB9	4189	ENSG00000128590	PAR-CLIP	27292025	NA	NA	-0.265	NA
mirtarbase	hsa-miR-106b-5p	DNAJC10	54431	ENSG00000077232	PAR-CLIP	23446348	NA	NA	-0.265	NA
mirtarbase	hsa-miR-106b-5p	DNAJC13	23317	ENSG00000138246	CLASH	23622248	NA	NA	-0.265	NA
mirtarbase	hsa-miR-106b-5p	DNAJC27	51277	ENSG00000115137	HITS-CLIP	22473208	NA	NA	-0.265	NA
mirtarbase	hsa-miR-106b-5p	DNAJC28	54943	ENSG00000262911	PAR-CLIP	21572407	NA	NA	-0.265	NA
mirtarbase	hsa-miR-106b-5p	DNAJC28	54943	ENSG00000177692	PAR-CLIP	21572407	NA	NA	-0.265	NA
mirtarbase	hsa-miR-106b-5p	DNAJC28	54943	ENSG00000262911	PAR-CLIP	20371350	NA	NA	-0.265	NA
mirtarbase	hsa-miR-106b-5p	DNAJC28	54943	ENSG00000177692	PAR-CLIP	20371350	NA	NA	-0.265	NA
mirtarbase	hsa-miR-106b-5p	DNAL1	83544	ENSG00000119661	HITS-CLIP	23313552	NA	NA	-0.265	NA
mirtarbase	hsa-miR-106b-5p	DNM1L	10059	ENSG00000087470	HITS-CLIP	22473208	NA	NA	-0.265	NA
mirtarbase	hsa-miR-106b-5p	DNTTIP2	30836	ENSG00000067334	PAR-CLIP	23446348	NA	NA	-0.265	NA
mirtarbase	hsa-miR-106b-5p	DPP9	91039	ENSG00000142002	Microarray	17242205	NA	NA	-0.265	NA
mirtarbase	hsa-miR-106b-5p	DPP9	91039	ENSG00000142002	PAR-CLIP	27292025	NA	NA	-0.265	NA
mirtarbase	hsa-miR-106b-5p	DPYSL2	1808	ENSG00000092964	PAR-CLIP	22012620	NA	NA	-0.265	NA
mirtarbase	hsa-miR-106b-5p	DRAXIN	374946	ENSG00000162490	HITS-CLIP	23313552	NA	NA	-0.265	NA
mirtarbase	hsa-miR-106b-5p	DSPP	1834	ENSG00000152591	PAR-CLIP	20371350	NA	NA	-0.265	NA
mirtarbase	hsa-miR-106b-5p	DSTYK	25778	ENSG00000133059	PAR-CLIP	27292025	NA	NA	-0.265	NA
mirtarbase	hsa-miR-106b-5p	DUSP18	150290	ENSG00000167065	HITS-CLIP	22473208	NA	NA	-0.265	NA
mirtarbase	hsa-miR-106b-5p	DUSP2	1844	ENSG00000158050	PAR-CLIP	23592263	NA	NA	-0.265	NA
mirtarbase	hsa-miR-106b-5p	DUSP2	1844	ENSG00000158050	PAR-CLIP	22012620	NA	NA	-0.265	NA
mirtarbase	hsa-miR-106b-5p	DYNC1LI2	1783	ENSG00000135720	HITS-CLIP	22473208	NA	NA	-0.265	NA
mirtarbase	hsa-miR-106b-5p	DYNC1LI2	1783	ENSG00000135720	PAR-CLIP	21572407	NA	NA	-0.265	NA
mirtarbase	hsa-miR-106b-5p	DYRK2	8445	ENSG00000127334	PAR-CLIP	21572407	NA	NA	-0.265	NA
mirtarbase	hsa-miR-106b-5p	E2F1	1869	ENSG00000101412	HITS-CLIP	22473208	NA	NA	-0.265	NA
mirtarbase	hsa-miR-106b-5p	E2F1	1869	ENSG00000101412	Luciferase reporter assay	21283765	NA	NA	-0.265	NA
mirtarbase	hsa-miR-106b-5p	E2F1	1869	ENSG00000101412	Luciferase reporter assay//Microarray//Western blot	18328430	NA	NA	-0.265	NA
mirtarbase	hsa-miR-106b-5p	E2F1	1869	ENSG00000101412	Luciferase reporter assay//qRT-PCR	18676839	NA	NA	-0.265	NA
mirtarbase	hsa-miR-106b-5p	E2F1	1869	ENSG00000101412	Luciferase reporter assay//Western blot	19486339	NA	NA	-0.265	NA
mirtarbase	hsa-miR-106b-5p	E2F1	1869	ENSG00000101412	Reporter assay	18212054	NA	NA	-0.265	NA
mirecords	hsa-miR-106b-5p	E2F1	1869	ENSG00000101412	Western blot	18328430	NA	NA	-0.265	NA
mirecords	hsa-miR-106b-5p	E2F1	1869	ENSG00000101412	Western blot	19486339	NA	NA	-0.265	NA
mirtarbase	hsa-miR-106b-5p	E2F2	1870	ENSG00000007968	HITS-CLIP	22473208	NA	NA	-0.265	NA
mirtarbase	hsa-miR-106b-5p	E2F2	1870	ENSG00000282899	HITS-CLIP	22473208	NA	NA	-0.265	NA
mirtarbase	hsa-miR-106b-5p	E2F3	1871	ENSG00000112242	HITS-CLIP	22473208	NA	NA	-0.265	NA
mirtarbase	hsa-miR-106b-5p	E2F3	1871	ENSG00000112242	Luciferase reporter assay	21283765	NA	NA	-0.265	NA
mirtarbase	hsa-miR-106b-5p	E2F5	1875	ENSG00000133740	HITS-CLIP	22473208	NA	NA	-0.265	NA
mirtarbase	hsa-miR-106b-5p	E2F5	1875	ENSG00000133740	qRT-PCR//Western blot	23803041	NA	NA	-0.265	NA
mirtarbase	hsa-miR-106b-5p	EEA1	8411	ENSG00000102189	HITS-CLIP	22473208	NA	NA	-0.265	NA
mirtarbase	hsa-miR-106b-5p	EEF1A1	1915	ENSG00000156508	CLASH	23622248	NA	NA	-0.265	NA
mirtarbase	hsa-miR-106b-5p	EFCAB11	90141	ENSG00000140025	PAR-CLIP	23446348	NA	NA	-0.265	NA
mirtarbase	hsa-miR-106b-5p	EFCAB11	90141	ENSG00000140025	PAR-CLIP	21572407	NA	NA	-0.265	NA
mirtarbase	hsa-miR-106b-5p	EFCAB14	9813	ENSG00000159658	HITS-CLIP	22473208	NA	NA	-0.265	NA
mirtarbase	hsa-miR-106b-5p	EFCAB14	9813	ENSG00000159658	Microarray	17242205	NA	NA	-0.265	NA
mirtarbase	hsa-miR-106b-5p	EFCAB14	9813	ENSG00000159658	PAR-CLIP	20371350	NA	NA	-0.265	NA
mirtarbase	hsa-miR-106b-5p	EGLN3	112399	ENSG00000129521	PAR-CLIP	21572407	NA	NA	-0.265	NA
mirtarbase	hsa-miR-106b-5p	EIF2B2	8892	ENSG00000119718	HITS-CLIP	23313552	NA	NA	-0.265	NA
mirtarbase	hsa-miR-106b-5p	EIF2S1	1965	ENSG00000134001	HITS-CLIP	23824327	NA	NA	-0.265	NA
mirtarbase	hsa-miR-106b-5p	EIF2S1	1965	ENSG00000134001	PAR-CLIP	21572407	NA	NA	-0.265	NA
mirtarbase	hsa-miR-106b-5p	EIF3F	8665	ENSG00000175390	CLASH	23622248	NA	NA	-0.265	NA
mirtarbase	hsa-miR-106b-5p	EIF4A2	1974	ENSG00000156976	PAR-CLIP	20371350	NA	NA	-0.265	NA
mirtarbase	hsa-miR-106b-5p	EIF4G2	1982	ENSG00000110321	HITS-CLIP	22473208	NA	NA	-0.265	NA
mirtarbase	hsa-miR-106b-5p	EIF4H	7458	ENSG00000106682	PAR-CLIP	22012620	NA	NA	-0.265	NA
mirtarbase	hsa-miR-106b-5p	EIF4H	7458	ENSG00000106682	PAR-CLIP	21572407	NA	NA	-0.265	NA
mirtarbase	hsa-miR-106b-5p	EIF4H	7458	ENSG00000106682	PAR-CLIP	20371350	NA	NA	-0.265	NA
mirtarbase	hsa-miR-106b-5p	EIF5A2	56648	ENSG00000163577	HITS-CLIP	22473208	NA	NA	-0.265	NA
mirtarbase	hsa-miR-106b-5p	EIF5A2	56648	ENSG00000163577	Microarray	17242205	NA	NA	-0.265	NA
mirtarbase	hsa-miR-106b-5p	ELAVL2	1993	ENSG00000107105	PAR-CLIP	22012620	NA	NA	-0.265	NA
mirtarbase	hsa-miR-106b-5p	ELK3	2004	ENSG00000111145	Microarray	17242205	NA	NA	-0.265	NA
mirtarbase	hsa-miR-106b-5p	ELK4	2005	ENSG00000158711	PAR-CLIP	23446348	NA	NA	-0.265	NA
mirtarbase	hsa-miR-106b-5p	ELK4	2005	ENSG00000158711	PAR-CLIP	20371350	NA	NA	-0.265	NA
mirtarbase	hsa-miR-106b-5p	ELMSAN1	91748	ENSG00000156030	HITS-CLIP	22473208	NA	NA	-0.265	NA
mirtarbase	hsa-miR-106b-5p	ELOC	6921	ENSG00000154582	HITS-CLIP	23824327	NA	NA	-0.265	NA
mirtarbase	hsa-miR-106b-5p	ELOVL6	79071	ENSG00000170522	CLASH	23622248	NA	NA	-0.265	NA
mirtarbase	hsa-miR-106b-5p	EMC1	23065	ENSG00000127463	PAR-CLIP	22100165	NA	NA	-0.265	NA
mirtarbase	hsa-miR-106b-5p	EMSY	56946	ENSG00000158636	HITS-CLIP	22473208	NA	NA	-0.265	NA
mirtarbase	hsa-miR-106b-5p	EMSY	56946	ENSG00000158636	PAR-CLIP	24398324	NA	NA	-0.265	NA
mirtarbase	hsa-miR-106b-5p	EMSY	56946	ENSG00000158636	PAR-CLIP	22012620	NA	NA	-0.265	NA
mirtarbase	hsa-miR-106b-5p	EMSY	56946	ENSG00000158636	PAR-CLIP	21572407	NA	NA	-0.265	NA
mirtarbase	hsa-miR-106b-5p	EMSY	56946	ENSG00000158636	PAR-CLIP	20371350	NA	NA	-0.265	NA
mirtarbase	hsa-miR-106b-5p	ENPP5	59084	ENSG00000112796	PAR-CLIP	21572407	NA	NA	-0.265	NA
mirtarbase	hsa-miR-106b-5p	ENPP5	59084	ENSG00000112796	PAR-CLIP	20371350	NA	NA	-0.265	NA
mirtarbase	hsa-miR-106b-5p	ENTPD4	9583	ENSG00000197217	HITS-CLIP	22927820	NA	NA	-0.265	NA
mirtarbase	hsa-miR-106b-5p	ENTPD7	57089	ENSG00000198018	HITS-CLIP	22473208	NA	NA	-0.265	NA
mirtarbase	hsa-miR-106b-5p	EOMES	8320	ENSG00000163508	Luciferase reporter assay	20709030	NA	NA	-0.265	NA
mirtarbase	hsa-miR-106b-5p	EPHA4	2043	ENSG00000116106	PAR-CLIP	21572407	NA	NA	-0.265	NA
mirtarbase	hsa-miR-106b-5p	EPS15L1	58513	ENSG00000127527	PAR-CLIP	23446348	NA	NA	-0.265	NA
mirtarbase	hsa-miR-106b-5p	EPS15L1	58513	ENSG00000127527	PAR-CLIP	21572407	NA	NA	-0.265	NA
mirtarbase	hsa-miR-106b-5p	EPS15L1	58513	ENSG00000127527	PAR-CLIP	20371350	NA	NA	-0.265	NA
mirtarbase	hsa-miR-106b-5p	ERAP1	51752	ENSG00000164307	HITS-CLIP	22473208	NA	NA	-0.265	NA
mirtarbase	hsa-miR-106b-5p	EREG	2069	ENSG00000124882	PAR-CLIP	26701625	NA	NA	-0.265	NA
mirtarbase	hsa-miR-106b-5p	ERGIC2	51290	ENSG00000087502	PAR-CLIP	23592263	NA	NA	-0.265	NA
mirtarbase	hsa-miR-106b-5p	ERO1A	30001	ENSG00000197930	CLASH	23622248	NA	NA	-0.265	NA
mirtarbase	hsa-miR-106b-5p	ESR2	2100	ENSG00000140009	HITS-CLIP	23313552	NA	NA	-0.265	NA
mirtarbase	hsa-miR-106b-5p	ETF1	2107	ENSG00000120705	HITS-CLIP	22473208	NA	NA	-0.265	NA
mirtarbase	hsa-miR-106b-5p	EXO5	64789	ENSG00000164002	PAR-CLIP	22012620	NA	NA	-0.265	NA
mirtarbase	hsa-miR-106b-5p	EXO5	64789	ENSG00000164002	PAR-CLIP	21572407	NA	NA	-0.265	NA
mirtarbase	hsa-miR-106b-5p	EZH1	2145	ENSG00000108799	HITS-CLIP	22473208	NA	NA	-0.265	NA
mirtarbase	hsa-miR-106b-5p	F2R	2149	ENSG00000181104	PAR-CLIP	20371350	NA	NA	-0.265	NA
mirtarbase	hsa-miR-106b-5p	F2RL1	2150	ENSG00000164251	HITS-CLIP	23313552	NA	NA	-0.265	NA
mirtarbase	hsa-miR-106b-5p	F2RL3	9002	ENSG00000127533	PAR-CLIP	21572407	NA	NA	-0.265	NA
mirtarbase	hsa-miR-106b-5p	F3	2152	ENSG00000117525	PAR-CLIP	23592263	NA	NA	-0.265	NA
mirtarbase	hsa-miR-106b-5p	F3	2152	ENSG00000117525	PAR-CLIP	23446348	NA	NA	-0.265	NA
mirtarbase	hsa-miR-106b-5p	F3	2152	ENSG00000117525	PAR-CLIP	21572407	NA	NA	-0.265	NA
mirtarbase	hsa-miR-106b-5p	F3	2152	ENSG00000117525	PAR-CLIP	20371350	NA	NA	-0.265	NA
mirtarbase	hsa-miR-106b-5p	F3	2152	ENSG00000117525	PAR-CLIP	26701625	NA	NA	-0.265	NA
mirtarbase	hsa-miR-106b-5p	FAAP24	91442	ENSG00000131944	HITS-CLIP	23313552	NA	NA	-0.265	NA
mirtarbase	hsa-miR-106b-5p	FAF2	23197	ENSG00000113194	HITS-CLIP	22473208	NA	NA	-0.265	NA
mirtarbase	hsa-miR-106b-5p	FAHD1	81889	ENSG00000180185	HITS-CLIP	19536157	NA	NA	-0.265	NA
mirtarbase	hsa-miR-106b-5p	FAM102A	399665	ENSG00000167106	HITS-CLIP	22473208	NA	NA	-0.265	NA
mirtarbase	hsa-miR-106b-5p	FAM117B	150864	ENSG00000138439	HITS-CLIP	22473208	NA	NA	-0.265	NA
mirtarbase	hsa-miR-106b-5p	FAM126B	285172	ENSG00000155744	HITS-CLIP	22473208	NA	NA	-0.265	NA
mirtarbase	hsa-miR-106b-5p	FAM126B	285172	ENSG00000155744	HITS-CLIP	23824327	NA	NA	-0.265	NA
mirtarbase	hsa-miR-106b-5p	FAM160B1	57700	ENSG00000151553	PAR-CLIP	23592263	NA	NA	-0.265	NA
mirtarbase	hsa-miR-106b-5p	FAM160B1	57700	ENSG00000151553	PAR-CLIP	23446348	NA	NA	-0.265	NA
mirtarbase	hsa-miR-106b-5p	FAM160B1	57700	ENSG00000151553	PAR-CLIP	20371350	NA	NA	-0.265	NA
mirtarbase	hsa-miR-106b-5p	FAM171A2	284069	ENSG00000161682	CLASH	23622248	NA	NA	-0.265	NA
mirtarbase	hsa-miR-106b-5p	FAM199X	139231	ENSG00000123575	CLASH	23622248	NA	NA	-0.265	NA
mirtarbase	hsa-miR-106b-5p	FAM210A	125228	ENSG00000177150	HITS-CLIP	22473208	NA	NA	-0.265	NA
mirtarbase	hsa-miR-106b-5p	FAM210A	125228	ENSG00000177150	PAR-CLIP	20371350	NA	NA	-0.265	NA
mirtarbase	hsa-miR-106b-5p	FAM222B	55731	ENSG00000173065	CLASH	23622248	NA	NA	-0.265	NA
mirtarbase	hsa-miR-106b-5p	FAM241A	132720	ENSG00000174749	HITS-CLIP	27418678	NA	NA	-0.265	NA
mirtarbase	hsa-miR-106b-5p	FAM83D	81610	ENSG00000101447	HITS-CLIP	22473208	NA	NA	-0.265	NA
mirtarbase	hsa-miR-106b-5p	FAM89A	375061	ENSG00000182118	PAR-CLIP	21572407	NA	NA	-0.265	NA
mirtarbase	hsa-miR-106b-5p	FAM91A1	157769	ENSG00000176853	CLASH	23622248	NA	NA	-0.265	NA
mirtarbase	hsa-miR-106b-5p	FAS	355	ENSG00000026103	qRT-PCR	24955218	NA	NA	-0.265	NA
mirtarbase	hsa-miR-106b-5p	FAXC	84553	ENSG00000146267	HITS-CLIP	23824327	NA	NA	-0.265	NA
mirtarbase	hsa-miR-106b-5p	FBXL5	26234	ENSG00000118564	HITS-CLIP	22473208	NA	NA	-0.265	NA
mirtarbase	hsa-miR-106b-5p	FBXL5	26234	ENSG00000118564	PAR-CLIP	23592263	NA	NA	-0.265	NA
mirtarbase	hsa-miR-106b-5p	FBXL5	26234	ENSG00000118564	PAR-CLIP	24398324	NA	NA	-0.265	NA
mirtarbase	hsa-miR-106b-5p	FBXL5	26234	ENSG00000118564	PAR-CLIP	23446348	NA	NA	-0.265	NA
mirtarbase	hsa-miR-106b-5p	FBXL5	26234	ENSG00000118564	PAR-CLIP	22012620	NA	NA	-0.265	NA
mirtarbase	hsa-miR-106b-5p	FBXL5	26234	ENSG00000118564	PAR-CLIP	20371350	NA	NA	-0.265	NA
mirtarbase	hsa-miR-106b-5p	FBXL5	26234	ENSG00000118564	PAR-CLIP//HITS-CLIP	21572407	NA	NA	-0.265	NA
mirtarbase	hsa-miR-106b-5p	FBXL7	23194	ENSG00000183580	PAR-CLIP	22012620	NA	NA	-0.265	NA
mirtarbase	hsa-miR-106b-5p	FBXO10	26267	ENSG00000147912	HITS-CLIP	22473208	NA	NA	-0.265	NA
mirtarbase	hsa-miR-106b-5p	FBXO21	23014	ENSG00000135108	HITS-CLIP	22473208	NA	NA	-0.265	NA
mirtarbase	hsa-miR-106b-5p	FBXO22	26263	ENSG00000167196	CLASH	23622248	NA	NA	-0.265	NA
mirtarbase	hsa-miR-106b-5p	FBXO31	79791	ENSG00000103264	HITS-CLIP	22473208	NA	NA	-0.265	NA
mirtarbase	hsa-miR-106b-5p	FBXO48	554251	ENSG00000204923	HITS-CLIP	22473208	NA	NA	-0.265	NA
mirtarbase	hsa-miR-106b-5p	FBXW2	26190	ENSG00000119402	CLASH	23622248	NA	NA	-0.265	NA
mirtarbase	hsa-miR-106b-5p	FCHO2	115548	ENSG00000157107	HITS-CLIP	22473208	NA	NA	-0.265	NA
mirtarbase	hsa-miR-106b-5p	FCHO2	115548	ENSG00000157107	PAR-CLIP	21572407	NA	NA	-0.265	NA
mirtarbase	hsa-miR-106b-5p	FEM1A	55527	ENSG00000141965	HITS-CLIP	23824327	NA	NA	-0.265	NA
mirtarbase	hsa-miR-106b-5p	FEM1A	55527	ENSG00000141965	HITS-CLIP	19536157	NA	NA	-0.265	NA
mirtarbase	hsa-miR-106b-5p	FEM1A	55527	ENSG00000141965	HITS-CLIP	28735896	NA	NA	-0.265	NA
mirtarbase	hsa-miR-106b-5p	FEM1B	10116	ENSG00000169018	PAR-CLIP	21572407	NA	NA	-0.265	NA
mirtarbase	hsa-miR-106b-5p	FEM1B	10116	ENSG00000169018	PAR-CLIP	20371350	NA	NA	-0.265	NA
mirtarbase	hsa-miR-106b-5p	FEM1C	56929	ENSG00000145780	HITS-CLIP	22473208	NA	NA	-0.265	NA
mirtarbase	hsa-miR-106b-5p	FEM1C	56929	ENSG00000145780	PAR-CLIP	22291592	NA	NA	-0.265	NA
mirtarbase	hsa-miR-106b-5p	FEM1C	56929	ENSG00000145780	PAR-CLIP	23446348	NA	NA	-0.265	NA
mirtarbase	hsa-miR-106b-5p	FEM1C	56929	ENSG00000145780	PAR-CLIP	22012620	NA	NA	-0.265	NA
mirtarbase	hsa-miR-106b-5p	FEM1C	56929	ENSG00000145780	PAR-CLIP	20371350	NA	NA	-0.265	NA
mirtarbase	hsa-miR-106b-5p	FEZ2	9637	ENSG00000171055	HITS-CLIP	22473208	NA	NA	-0.265	NA
mirtarbase	hsa-miR-106b-5p	FGFR1OP	11116	ENSG00000213066	PAR-CLIP	20371350	NA	NA	-0.265	NA
mirtarbase	hsa-miR-106b-5p	FHDC1	85462	ENSG00000137460	PAR-CLIP	22012620	NA	NA	-0.265	NA
mirtarbase	hsa-miR-106b-5p	FICD	11153	ENSG00000198855	PAR-CLIP	21572407	NA	NA	-0.265	NA
mirtarbase	hsa-miR-106b-5p	FJX1	24147	ENSG00000179431	PAR-CLIP	21572407	NA	NA	-0.265	NA
mirtarbase	hsa-miR-106b-5p	FJX1	24147	ENSG00000179431	PAR-CLIP	20371350	NA	NA	-0.265	NA
mirtarbase	hsa-miR-106b-5p	FKBP14	55033	ENSG00000106080	HITS-CLIP	23313552	NA	NA	-0.265	NA
mirtarbase	hsa-miR-106b-5p	FMNL2	114793	ENSG00000157827	PAR-CLIP	21572407	NA	NA	-0.265	NA
mirtarbase	hsa-miR-106b-5p	FMNL3	91010	ENSG00000161791	HITS-CLIP	22473208	NA	NA	-0.265	NA
mirtarbase	hsa-miR-106b-5p	FNBP1	23048	ENSG00000187239	CLASH	23622248	NA	NA	-0.265	NA
mirtarbase	hsa-miR-106b-5p	FNBP1L	54874	ENSG00000137942	PAR-CLIP	23446348	NA	NA	-0.265	NA
mirtarbase	hsa-miR-106b-5p	FNBP1L	54874	ENSG00000137942	PAR-CLIP	21572407	NA	NA	-0.265	NA
mirtarbase	hsa-miR-106b-5p	FNBP1L	54874	ENSG00000137942	PAR-CLIP	20371350	NA	NA	-0.265	NA
mirtarbase	hsa-miR-106b-5p	FOXC1	2296	ENSG00000054598	PAR-CLIP	21572407	NA	NA	-0.265	NA
mirtarbase	hsa-miR-106b-5p	FOXJ2	55810	ENSG00000065970	PAR-CLIP	21572407	NA	NA	-0.265	NA
mirtarbase	hsa-miR-106b-5p	FOXJ3	22887	ENSG00000198815	HITS-CLIP	22473208	NA	NA	-0.265	NA
mirtarbase	hsa-miR-106b-5p	FOXJ3	22887	ENSG00000198815	PAR-CLIP	21572407	NA	NA	-0.265	NA
mirtarbase	hsa-miR-106b-5p	FOXK1	221937	ENSG00000164916	PAR-CLIP	23446348	NA	NA	-0.265	NA
mirtarbase	hsa-miR-106b-5p	FOXK1	221937	ENSG00000164916	PAR-CLIP	21572407	NA	NA	-0.265	NA
mirtarbase	hsa-miR-106b-5p	FOXK2	3607	ENSG00000141568	HITS-CLIP	22473208	NA	NA	-0.265	NA
mirtarbase	hsa-miR-106b-5p	FOXK2	3607	ENSG00000141568	PAR-CLIP	23446348	NA	NA	-0.265	NA
mirtarbase	hsa-miR-106b-5p	FOXK2	3607	ENSG00000141568	PAR-CLIP	21572407	NA	NA	-0.265	NA
mirtarbase	hsa-miR-106b-5p	FOXQ1	94234	ENSG00000164379	PAR-CLIP	23592263	NA	NA	-0.265	NA
mirtarbase	hsa-miR-106b-5p	FOXQ1	94234	ENSG00000164379	PAR-CLIP	27292025	NA	NA	-0.265	NA
mirtarbase	hsa-miR-106b-5p	FOXRED2	80020	ENSG00000100350	HITS-CLIP	23313552	NA	NA	-0.265	NA
mirtarbase	hsa-miR-106b-5p	FRMD6	122786	ENSG00000139926	HITS-CLIP	22473208	NA	NA	-0.265	NA
mirtarbase	hsa-miR-106b-5p	FRS2	10818	ENSG00000166225	PAR-CLIP	21572407	NA	NA	-0.265	NA
mirtarbase	hsa-miR-106b-5p	FUT10	84750	ENSG00000172728	PAR-CLIP	23592263	NA	NA	-0.265	NA
mirtarbase	hsa-miR-106b-5p	FUT10	84750	ENSG00000172728	PAR-CLIP	26701625	NA	NA	-0.265	NA
mirtarbase	hsa-miR-106b-5p	FXYD5	53827	ENSG00000089327	PAR-CLIP	23446348	NA	NA	-0.265	NA
mirtarbase	hsa-miR-106b-5p	FXYD5	53827	ENSG00000089327	PAR-CLIP	21572407	NA	NA	-0.265	NA
mirtarbase	hsa-miR-106b-5p	FXYD5	53827	ENSG00000089327	PAR-CLIP	20371350	NA	NA	-0.265	NA
mirtarbase	hsa-miR-106b-5p	FYCO1	79443	ENSG00000163820	HITS-CLIP	22473208	NA	NA	-0.265	NA
mirtarbase	hsa-miR-106b-5p	FYN	2534	ENSG00000010810	Luciferase reporter assay//Western blot	27520374	NA	NA	-0.265	NA
mirtarbase	hsa-miR-106b-5p	FZD9	8326	ENSG00000188763	PAR-CLIP	23446348	NA	NA	-0.265	NA
mirtarbase	hsa-miR-106b-5p	FZD9	8326	ENSG00000188763	PAR-CLIP	21572407	NA	NA	-0.265	NA
mirtarbase	hsa-miR-106b-5p	FZD9	8326	ENSG00000188763	PAR-CLIP	20371350	NA	NA	-0.265	NA
mirtarbase	hsa-miR-106b-5p	GAB1	2549	ENSG00000109458	HITS-CLIP	22473208	NA	NA	-0.265	NA
mirtarbase	hsa-miR-106b-5p	GABBR1	2550	ENSG00000206511	HITS-CLIP	22473208	NA	NA	-0.265	NA
mirtarbase	hsa-miR-106b-5p	GABBR1	2550	ENSG00000232569	HITS-CLIP	22473208	NA	NA	-0.265	NA
mirtarbase	hsa-miR-106b-5p	GABBR1	2550	ENSG00000232632	HITS-CLIP	22473208	NA	NA	-0.265	NA
mirtarbase	hsa-miR-106b-5p	GABBR1	2550	ENSG00000206466	HITS-CLIP	22473208	NA	NA	-0.265	NA
mirtarbase	hsa-miR-106b-5p	GABBR1	2550	ENSG00000237051	HITS-CLIP	22473208	NA	NA	-0.265	NA
mirtarbase	hsa-miR-106b-5p	GABBR1	2550	ENSG00000237112	HITS-CLIP	22473208	NA	NA	-0.265	NA
mirtarbase	hsa-miR-106b-5p	GABBR1	2550	ENSG00000204681	HITS-CLIP	22473208	NA	NA	-0.265	NA
mirtarbase	hsa-miR-106b-5p	GABPB1	2553	ENSG00000104064	HITS-CLIP	22473208	NA	NA	-0.265	NA
mirtarbase	hsa-miR-106b-5p	GABPB1	2553	ENSG00000104064	PAR-CLIP	23446348	NA	NA	-0.265	NA
mirtarbase	hsa-miR-106b-5p	GAK	2580	ENSG00000178950	HITS-CLIP	22473208	NA	NA	-0.265	NA
mirtarbase	hsa-miR-106b-5p	GATA6	2627	ENSG00000141448	PAR-CLIP	24398324	NA	NA	-0.265	NA
mirtarbase	hsa-miR-106b-5p	GATA6	2627	ENSG00000141448	PAR-CLIP	23446348	NA	NA	-0.265	NA
mirtarbase	hsa-miR-106b-5p	GATA6	2627	ENSG00000141448	PAR-CLIP	21572407	NA	NA	-0.265	NA
mirtarbase	hsa-miR-106b-5p	GATA6	2627	ENSG00000141448	PAR-CLIP	20371350	NA	NA	-0.265	NA
mirtarbase	hsa-miR-106b-5p	GATAD1	57798	ENSG00000157259	HITS-CLIP	23824327	NA	NA	-0.265	NA
mirtarbase	hsa-miR-106b-5p	GATAD1	57798	ENSG00000157259	HITS-CLIP	23313552	NA	NA	-0.265	NA
mirtarbase	hsa-miR-106b-5p	GBF1	8729	ENSG00000107862	HITS-CLIP	22473208	NA	NA	-0.265	NA
mirtarbase	hsa-miR-106b-5p	GBP3	2635	ENSG00000117226	HITS-CLIP	22473208	NA	NA	-0.265	NA
mirtarbase	hsa-miR-106b-5p	GDF11	10220	ENSG00000135414	PAR-CLIP	21572407	NA	NA	-0.265	NA
mirtarbase	hsa-miR-106b-5p	GDF5OS	554250		HITS-CLIP	23313552	NA	NA	-0.265	NA
mirtarbase	hsa-miR-106b-5p	GEMIN8	54960	ENSG00000046647	HITS-CLIP	23313552	NA	NA	-0.265	NA
mirtarbase	hsa-miR-106b-5p	GID4	79018	ENSG00000141034	HITS-CLIP	22473208	NA	NA	-0.265	NA
mirtarbase	hsa-miR-106b-5p	GID4	79018	ENSG00000141034	PAR-CLIP	23592263	NA	NA	-0.265	NA
mirtarbase	hsa-miR-106b-5p	GID4	79018	ENSG00000141034	PAR-CLIP	20371350	NA	NA	-0.265	NA
mirtarbase	hsa-miR-106b-5p	GIGYF1	64599	ENSG00000146830	HITS-CLIP	22473208	NA	NA	-0.265	NA
mirtarbase	hsa-miR-106b-5p	GIGYF1	64599	ENSG00000146830	PAR-CLIP	24398324	NA	NA	-0.265	NA
mirtarbase	hsa-miR-106b-5p	GIGYF1	64599	ENSG00000146830	PAR-CLIP	23446348	NA	NA	-0.265	NA
mirtarbase	hsa-miR-106b-5p	GIGYF1	64599	ENSG00000146830	PAR-CLIP	20371350	NA	NA	-0.265	NA
mirtarbase	hsa-miR-106b-5p	GIGYF1	64599	ENSG00000146830	PAR-CLIP	26701625	NA	NA	-0.265	NA
mirtarbase	hsa-miR-106b-5p	GIGYF1	64599	ENSG00000146830	PAR-CLIP//HITS-CLIP	21572407	NA	NA	-0.265	NA
mirtarbase	hsa-miR-106b-5p	GINS4	84296	ENSG00000147536	PAR-CLIP	23446348	NA	NA	-0.265	NA
mirtarbase	hsa-miR-106b-5p	GINS4	84296	ENSG00000147536	PAR-CLIP	21572407	NA	NA	-0.265	NA
mirtarbase	hsa-miR-106b-5p	GLO1	2739	ENSG00000124767	HITS-CLIP	22473208	NA	NA	-0.265	NA
mirtarbase	hsa-miR-106b-5p	GLO1	2739	ENSG00000124767	PAR-CLIP	21572407	NA	NA	-0.265	NA
mirtarbase	hsa-miR-106b-5p	GNAS	2778	ENSG00000087460	HITS-CLIP	22473208	NA	NA	-0.265	NA
mirtarbase	hsa-miR-106b-5p	GNB5	10681	ENSG00000069966	HITS-CLIP	23313552	NA	NA	-0.265	NA
mirtarbase	hsa-miR-106b-5p	GNB5	10681	ENSG00000069966	HITS-CLIP	27418678	NA	NA	-0.265	NA
mirtarbase	hsa-miR-106b-5p	GNPDA2	132789	ENSG00000163281	Microarray	17242205	NA	NA	-0.265	NA
mirtarbase	hsa-miR-106b-5p	GNPTAB	79158	ENSG00000111670	PAR-CLIP	21572407	NA	NA	-0.265	NA
mirtarbase	hsa-miR-106b-5p	GNS	2799	ENSG00000135677	HITS-CLIP	22473208	NA	NA	-0.265	NA
mirtarbase	hsa-miR-106b-5p	GNS	2799	ENSG00000135677	PAR-CLIP	23592263	NA	NA	-0.265	NA
mirtarbase	hsa-miR-106b-5p	GNS	2799	ENSG00000135677	PAR-CLIP	21572407	NA	NA	-0.265	NA
mirtarbase	hsa-miR-106b-5p	GNS	2799	ENSG00000135677	PAR-CLIP	20371350	NA	NA	-0.265	NA
mirtarbase	hsa-miR-106b-5p	GOLGA1	2800	ENSG00000136935	HITS-CLIP	22473208	NA	NA	-0.265	NA
mirtarbase	hsa-miR-106b-5p	GOLGA2	2801	ENSG00000167110	HITS-CLIP	19536157	NA	NA	-0.265	NA
mirtarbase	hsa-miR-106b-5p	GOLT1B	51026	ENSG00000111711	CLASH	23622248	NA	NA	-0.265	NA
mirtarbase	hsa-miR-106b-5p	GON4L	54856	ENSG00000116580	CLASH	23622248	NA	NA	-0.265	NA
mirtarbase	hsa-miR-106b-5p	GPAM	57678	ENSG00000119927	HITS-CLIP	22473208	NA	NA	-0.265	NA
mirtarbase	hsa-miR-106b-5p	GPM6A	2823	ENSG00000150625	Microarray	17242205	NA	NA	-0.265	NA
mirtarbase	hsa-miR-106b-5p	GPR137B	7107	ENSG00000077585	HITS-CLIP	23313552	NA	NA	-0.265	NA
mirtarbase	hsa-miR-106b-5p	GPR137B	7107	ENSG00000077585	PAR-CLIP	20371350	NA	NA	-0.265	NA
mirtarbase	hsa-miR-106b-5p	GPR155	151556	ENSG00000163328	PAR-CLIP	23446348	NA	NA	-0.265	NA
mirtarbase	hsa-miR-106b-5p	GPR157	80045	ENSG00000180758	PAR-CLIP	23592263	NA	NA	-0.265	NA
mirtarbase	hsa-miR-106b-5p	GPR157	80045	ENSG00000180758	PAR-CLIP	23446348	NA	NA	-0.265	NA
mirtarbase	hsa-miR-106b-5p	GPR157	80045	ENSG00000180758	PAR-CLIP	20371350	NA	NA	-0.265	NA
mirtarbase	hsa-miR-106b-5p	GPR183	1880	ENSG00000169508	PAR-CLIP	26701625	NA	NA	-0.265	NA
mirtarbase	hsa-miR-106b-5p	GPRIN3	285513	ENSG00000185477	HITS-CLIP	23313552	NA	NA	-0.265	NA
mirtarbase	hsa-miR-106b-5p	GRAMD1A	57655	ENSG00000089351	HITS-CLIP	22473208	NA	NA	-0.265	NA
mirtarbase	hsa-miR-106b-5p	GRK3	157	ENSG00000100077	HITS-CLIP	23824327	NA	NA	-0.265	NA
mirtarbase	hsa-miR-106b-5p	GRK3	157	ENSG00000100077	HITS-CLIP	27418678	NA	NA	-0.265	NA
mirtarbase	hsa-miR-106b-5p	GRK7	131890	ENSG00000114124	PAR-CLIP	23446348	NA	NA	-0.265	NA
mirtarbase	hsa-miR-106b-5p	GRPEL2	134266	ENSG00000164284	HITS-CLIP	22473208	NA	NA	-0.265	NA
mirtarbase	hsa-miR-106b-5p	GTF2H2	728340	ENSG00000276910	HITS-CLIP	23824327	NA	NA	-0.265	NA
mirtarbase	hsa-miR-106b-5p	GTF2H2	728340	ENSG00000275045	HITS-CLIP	23824327	NA	NA	-0.265	NA
mirtarbase	hsa-miR-106b-5p	GTF2H2	728340	ENSG00000145736	HITS-CLIP	23824327	NA	NA	-0.265	NA
mirtarbase	hsa-miR-106b-5p	GTF2H2	728340	ENSG00000276910	HITS-CLIP	23313552	NA	NA	-0.265	NA
mirtarbase	hsa-miR-106b-5p	GTF2H2	728340	ENSG00000275045	HITS-CLIP	23313552	NA	NA	-0.265	NA
mirtarbase	hsa-miR-106b-5p	GTF2H2	728340	ENSG00000145736	HITS-CLIP	23313552	NA	NA	-0.265	NA
mirtarbase	hsa-miR-106b-5p	GTF2H2C	728340	ENSG00000183474	HITS-CLIP	23824327	NA	NA	-0.265	NA
mirtarbase	hsa-miR-106b-5p	GTF2H2C	728340	ENSG00000183474	HITS-CLIP	23313552	NA	NA	-0.265	NA
mirtarbase	hsa-miR-106b-5p	GTF2H3	2967	ENSG00000111358	HITS-CLIP	23313552	NA	NA	-0.265	NA
mirtarbase	hsa-miR-106b-5p	GTF2IRD2	84163	ENSG00000196275	HITS-CLIP	23313552	NA	NA	-0.265	NA
mirtarbase	hsa-miR-106b-5p	GTF2IRD2B	389524	ENSG00000174428	HITS-CLIP	23313552	NA	NA	-0.265	NA
mirtarbase	hsa-miR-106b-5p	H2BC11	8970	ENSG00000124635	HITS-CLIP	23313552	NA	NA	-0.265	NA
mirtarbase	hsa-miR-106b-5p	H2BC5	3017	ENSG00000158373	PAR-CLIP	21572407	NA	NA	-0.265	NA
mirtarbase	hsa-miR-106b-5p	H2BC8	8339	ENSG00000273802	HITS-CLIP	23824327	NA	NA	-0.265	NA
mirtarbase	hsa-miR-106b-5p	HAS2	3037	ENSG00000170961	HITS-CLIP	22927820	NA	NA	-0.265	NA
mirtarbase	hsa-miR-106b-5p	HAUS8	93323	ENSG00000131351	HITS-CLIP	22473208	NA	NA	-0.265	NA
mirtarbase	hsa-miR-106b-5p	HAUS8	93323	ENSG00000131351	PAR-CLIP	20371350	NA	NA	-0.265	NA
mirtarbase	hsa-miR-106b-5p	HBP1	26959	ENSG00000105856	HITS-CLIP	22473208	NA	NA	-0.265	NA
mirtarbase	hsa-miR-106b-5p	HBP1	26959	ENSG00000283847	HITS-CLIP	22473208	NA	NA	-0.265	NA
mirtarbase	hsa-miR-106b-5p	HBP1	26959	ENSG00000105856	PAR-CLIP	23592263	NA	NA	-0.265	NA
mirtarbase	hsa-miR-106b-5p	HBP1	26959	ENSG00000283847	PAR-CLIP	23592263	NA	NA	-0.265	NA
mirtarbase	hsa-miR-106b-5p	HCP5	10866		HITS-CLIP	22473208	NA	NA	-0.265	NA
mirtarbase	hsa-miR-106b-5p	HECA	51696	ENSG00000112406	HITS-CLIP	22473208	NA	NA	-0.265	NA
mirtarbase	hsa-miR-106b-5p	HIF1A	3091	ENSG00000100644	HITS-CLIP	22473208	NA	NA	-0.265	NA
mirtarbase	hsa-miR-106b-5p	HIF1A	3091	ENSG00000100644	Luciferase reporter assay//qRT-PCR//Western blot	27325313	NA	NA	-0.265	NA
mirtarbase	hsa-miR-106b-5p	HIF1AN	55662	ENSG00000166135	HITS-CLIP	22473208	NA	NA	-0.265	NA
mirtarbase	hsa-miR-106b-5p	HIP1	3092	ENSG00000127946	HITS-CLIP	23824327	NA	NA	-0.265	NA
mirtarbase	hsa-miR-106b-5p	HMBOX1	79618	ENSG00000147421	PAR-CLIP	22012620	NA	NA	-0.265	NA
mirtarbase	hsa-miR-106b-5p	HMGB1	3146	ENSG00000189403	HITS-CLIP	23313552	NA	NA	-0.265	NA
mirtarbase	hsa-miR-106b-5p	HMGB1	3146	ENSG00000189403	PAR-CLIP	23446348	NA	NA	-0.265	NA
mirtarbase	hsa-miR-106b-5p	HMGB1	3146	ENSG00000189403	PAR-CLIP	21572407	NA	NA	-0.265	NA
mirtarbase	hsa-miR-106b-5p	HMGB2	3148	ENSG00000164104	PAR-CLIP	20371350	NA	NA	-0.265	NA
mirtarbase	hsa-miR-106b-5p	HMGB3	3149	ENSG00000029993	PAR-CLIP	23592263	NA	NA	-0.265	NA
mirtarbase	hsa-miR-106b-5p	HMGB3	3149	ENSG00000029993	PAR-CLIP	23446348	NA	NA	-0.265	NA
mirtarbase	hsa-miR-106b-5p	HMGB3	3149	ENSG00000029993	PAR-CLIP	21572407	NA	NA	-0.265	NA
mirtarbase	hsa-miR-106b-5p	HMGCL	3155	ENSG00000117305	CLASH	23622248	NA	NA	-0.265	NA
mirtarbase	hsa-miR-106b-5p	HMMR	3161	ENSG00000072571	CLASH	23622248	NA	NA	-0.265	NA
mirtarbase	hsa-miR-106b-5p	HNRNPL	3191	ENSG00000104824	CLASH	23622248	NA	NA	-0.265	NA
mirtarbase	hsa-miR-106b-5p	HNRNPL	3191	ENSG00000282947	CLASH	23622248	NA	NA	-0.265	NA
mirtarbase	hsa-miR-106b-5p	HNRNPR	10236	ENSG00000125944	PAR-CLIP	23446348	NA	NA	-0.265	NA
mirtarbase	hsa-miR-106b-5p	HNRNPR	10236	ENSG00000282958	PAR-CLIP	23446348	NA	NA	-0.265	NA
mirtarbase	hsa-miR-106b-5p	HOOK3	84376	ENSG00000168172	HITS-CLIP	23313552	NA	NA	-0.265	NA
mirtarbase	hsa-miR-106b-5p	HOXD11	3237	ENSG00000128713	PAR-CLIP	21572407	NA	NA	-0.265	NA
mirtarbase	hsa-miR-106b-5p	HS3ST1	9957	ENSG00000002587	HITS-CLIP	23313552	NA	NA	-0.265	NA
mirtarbase	hsa-miR-106b-5p	HSP90B3P	343477		Microarray	17242205	NA	NA	-0.265	NA
mirtarbase	hsa-miR-106b-5p	HSPA1B	3304	ENSG00000231555	CLASH	23622248	NA	NA	-0.265	NA
mirtarbase	hsa-miR-106b-5p	HSPA1B	3304	ENSG00000232804	CLASH	23622248	NA	NA	-0.265	NA
mirtarbase	hsa-miR-106b-5p	HSPA1B	3304	ENSG00000204388	CLASH	23622248	NA	NA	-0.265	NA
mirtarbase	hsa-miR-106b-5p	HSPA1B	3304	ENSG00000224501	CLASH	23622248	NA	NA	-0.265	NA
mirtarbase	hsa-miR-106b-5p	HSPA1B	3304	ENSG00000212866	CLASH	23622248	NA	NA	-0.265	NA
mirtarbase	hsa-miR-106b-5p	HSPA4L	22824	ENSG00000164070	PAR-CLIP	21572407	NA	NA	-0.265	NA
mirtarbase	hsa-miR-106b-5p	HSPA8	3312	ENSG00000109971	PAR-CLIP	23592263	NA	NA	-0.265	NA
mirtarbase	hsa-miR-106b-5p	HSPA8	3312	ENSG00000109971	PAR-CLIP	23446348	NA	NA	-0.265	NA
mirtarbase	hsa-miR-106b-5p	HSPA8	3312	ENSG00000109971	PAR-CLIP	20371350	NA	NA	-0.265	NA
mirtarbase	hsa-miR-106b-5p	HSPA8	3312	ENSG00000109971	PAR-CLIP	26701625	NA	NA	-0.265	NA
mirtarbase	hsa-miR-106b-5p	HTT	3064	ENSG00000197386	CLASH	23622248	NA	NA	-0.265	NA
mirtarbase	hsa-miR-106b-5p	HUWE1	10075	ENSG00000086758	CLASH	23622248	NA	NA	-0.265	NA
mirtarbase	hsa-miR-106b-5p	HYPK	25764	ENSG00000242028	PAR-CLIP	23446348	NA	NA	-0.265	NA
mirtarbase	hsa-miR-106b-5p	ICA1L	130026	ENSG00000163596	HITS-CLIP	23824327	NA	NA	-0.265	NA
mirtarbase	hsa-miR-106b-5p	ICA1L	130026	ENSG00000163596	HITS-CLIP	23313552	NA	NA	-0.265	NA
mirtarbase	hsa-miR-106b-5p	ICMT	23463	ENSG00000116237	PAR-CLIP	23592263	NA	NA	-0.265	NA
mirtarbase	hsa-miR-106b-5p	ICMT	23463	ENSG00000116237	PAR-CLIP	21572407	NA	NA	-0.265	NA
mirtarbase	hsa-miR-106b-5p	IER3	8870	ENSG00000237155	HITS-CLIP	22473208	NA	NA	-0.265	NA
mirtarbase	hsa-miR-106b-5p	IER3	8870	ENSG00000206478	HITS-CLIP	22473208	NA	NA	-0.265	NA
mirtarbase	hsa-miR-106b-5p	IER3	8870	ENSG00000137331	HITS-CLIP	22473208	NA	NA	-0.265	NA
mirtarbase	hsa-miR-106b-5p	IER3	8870	ENSG00000235030	HITS-CLIP	22473208	NA	NA	-0.265	NA
mirtarbase	hsa-miR-106b-5p	IER3	8870	ENSG00000227231	HITS-CLIP	22473208	NA	NA	-0.265	NA
mirtarbase	hsa-miR-106b-5p	IER3	8870	ENSG00000230128	HITS-CLIP	22473208	NA	NA	-0.265	NA
mirtarbase	hsa-miR-106b-5p	IFIT5	24138	ENSG00000152778	Microarray	17242205	NA	NA	-0.265	NA
mirtarbase	hsa-miR-106b-5p	IFNAR1	3454	ENSG00000142166	HITS-CLIP	22473208	NA	NA	-0.265	NA
mirtarbase	hsa-miR-106b-5p	IFNAR2	3455	ENSG00000159110	HITS-CLIP	22473208	NA	NA	-0.265	NA
mirtarbase	hsa-miR-106b-5p	IFNAR2	3455	ENSG00000159110	Microarray	17242205	NA	NA	-0.265	NA
mirtarbase	hsa-miR-106b-5p	IGDCC3	9543	ENSG00000174498	CLASH	23622248	NA	NA	-0.265	NA
mirtarbase	hsa-miR-106b-5p	INPP5F	22876	ENSG00000198825	HITS-CLIP	22473208	NA	NA	-0.265	NA
mirtarbase	hsa-miR-106b-5p	INSIG1	3638	ENSG00000186480	CLASH	23622248	NA	NA	-0.265	NA
mirtarbase	hsa-miR-106b-5p	IPO7	10527	ENSG00000205339	CLASH	23622248	NA	NA	-0.265	NA
mirtarbase	hsa-miR-106b-5p	IPP	3652	ENSG00000197429	HITS-CLIP	23313552	NA	NA	-0.265	NA
mirtarbase	hsa-miR-106b-5p	IQSEC1	9922	ENSG00000144711	HITS-CLIP	22473208	NA	NA	-0.265	NA
mirtarbase	hsa-miR-106b-5p	IRAK4	51135	ENSG00000198001	HITS-CLIP	23313552	NA	NA	-0.265	NA
mirtarbase	hsa-miR-106b-5p	IRF9	10379	ENSG00000213928	Microarray	17242205	NA	NA	-0.265	NA
mirtarbase	hsa-miR-106b-5p	IRF9	10379	ENSG00000285048	Microarray	17242205	NA	NA	-0.265	NA
mirtarbase	hsa-miR-106b-5p	ISCA2	122961	ENSG00000165898	HITS-CLIP	23313552	NA	NA	-0.265	NA
mirtarbase	hsa-miR-106b-5p	ISOC1	51015	ENSG00000066583	PAR-CLIP	21572407	NA	NA	-0.265	NA
mirtarbase	hsa-miR-106b-5p	ISY1	57461	ENSG00000240682	PAR-CLIP	27292025	NA	NA	-0.265	NA
mirtarbase	hsa-miR-106b-5p	ITCH	83737	ENSG00000078747	HITS-CLIP	22473208	NA	NA	-0.265	NA
mirtarbase	hsa-miR-106b-5p	ITCH	83737	ENSG00000078747	Immunoprecipitaion//Luciferase reporter assay//qRT-PCR	26621835	NA	NA	-0.265	NA
mirtarbase	hsa-miR-106b-5p	ITCH	83737	ENSG00000078747	Luciferase reporter assay	19074548	NA	NA	-0.265	NA
mirtarbase	hsa-miR-106b-5p	ITCH	83737	ENSG00000078747	Luciferase reporter assay//Western blot	19096009	NA	NA	-0.265	NA
mirtarbase	hsa-miR-106b-5p	ITCH	83737	ENSG00000078747	Microarray	17242205	NA	NA	-0.265	NA
mirecords	hsa-miR-106b-5p	ITCH	83737	ENSG00000078747	Western blot//Luciferase activity assay	19096009	NA	NA	-0.265	NA
mirecords	hsa-miR-106b-5p	ITCH	83737	ENSG00000078747	Western blot//Luciferase activity assay	19096009	NA	NA	-0.265	NA
mirtarbase	hsa-miR-106b-5p	ITGA2	3673	ENSG00000164171	PAR-CLIP	22100165	NA	NA	-0.265	NA
mirtarbase	hsa-miR-106b-5p	ITGB1	3688	ENSG00000150093	PAR-CLIP	20371350	NA	NA	-0.265	NA
mirtarbase	hsa-miR-106b-5p	ITPKB	3707	ENSG00000143772	HITS-CLIP	22473208	NA	NA	-0.265	NA
mirtarbase	hsa-miR-106b-5p	JAK1	3716	ENSG00000162434	HITS-CLIP	22473208	NA	NA	-0.265	NA
mirtarbase	hsa-miR-106b-5p	JAK1	3716	ENSG00000162434	Luciferase reporter assay//qRT-PCR//Western blot	25307786	NA	NA	-0.265	NA
mirtarbase	hsa-miR-106b-5p	JAK1	3716	ENSG00000162434	Microarray	17242205	NA	NA	-0.265	NA
mirtarbase	hsa-miR-106b-5p	JPT1	51155	ENSG00000189159	Microarray	17242205	NA	NA	-0.265	NA
mirtarbase	hsa-miR-106b-5p	KANK2	25959	ENSG00000197256	CLASH	23622248	NA	NA	-0.265	NA
mirtarbase	hsa-miR-106b-5p	KANSL1	284058	ENSG00000278458	CLASH	23622248	NA	NA	-0.265	NA
mirtarbase	hsa-miR-106b-5p	KANSL1	284058	ENSG00000120071	CLASH	23622248	NA	NA	-0.265	NA
mirtarbase	hsa-miR-106b-5p	KANSL1	284058	ENSG00000275867	CLASH	23622248	NA	NA	-0.265	NA
mirtarbase	hsa-miR-106b-5p	KAT2B	8850	ENSG00000114166	Microarray	17242205	NA	NA	-0.265	NA
mirtarbase	hsa-miR-106b-5p	KAT2B	8850	ENSG00000114166	Western blot//Luciferase reporter assay	18728182	NA	NA	-0.265	NA
mirtarbase	hsa-miR-106b-5p	KAT7	11143	ENSG00000136504	CLASH	23622248	NA	NA	-0.265	NA
mirtarbase	hsa-miR-106b-5p	KATNAL1	84056	ENSG00000102781	HITS-CLIP	22473208	NA	NA	-0.265	NA
mirtarbase	hsa-miR-106b-5p	KATNAL1	84056	ENSG00000102781	Microarray	17242205	NA	NA	-0.265	NA
mirtarbase	hsa-miR-106b-5p	KATNAL1	84056	ENSG00000102781	PAR-CLIP	21572407	NA	NA	-0.265	NA
mirtarbase	hsa-miR-106b-5p	KCNA7	3743	ENSG00000104848	PAR-CLIP	23446348	NA	NA	-0.265	NA
mirtarbase	hsa-miR-106b-5p	KCNA7	3743	ENSG00000104848	PAR-CLIP	21572407	NA	NA	-0.265	NA
mirtarbase	hsa-miR-106b-5p	KCNB1	3745	ENSG00000158445	PAR-CLIP	20371350	NA	NA	-0.265	NA
mirtarbase	hsa-miR-106b-5p	KCND3	3752	ENSG00000171385	HITS-CLIP	23313552	NA	NA	-0.265	NA
mirtarbase	hsa-miR-106b-5p	KCNJ8	3764	ENSG00000121361	PAR-CLIP	22012620	NA	NA	-0.265	NA
mirtarbase	hsa-miR-106b-5p	KCNK6	9424	ENSG00000099337	HITS-CLIP	23313552	NA	NA	-0.265	NA
mirtarbase	hsa-miR-106b-5p	KCNMB1	3779	ENSG00000145936	PAR-CLIP	23446348	NA	NA	-0.265	NA
mirtarbase	hsa-miR-106b-5p	KDM6B	23135	ENSG00000132510	PAR-CLIP	20371350	NA	NA	-0.265	NA
mirtarbase	hsa-miR-106b-5p	KDM6B	23135	ENSG00000132510	PAR-CLIP	26701625	NA	NA	-0.265	NA
mirtarbase	hsa-miR-106b-5p	KIAA0232	9778	ENSG00000170871	HITS-CLIP	23824327	NA	NA	-0.265	NA
mirtarbase	hsa-miR-106b-5p	KIAA0513	9764	ENSG00000135709	PAR-CLIP	23592263	NA	NA	-0.265	NA
mirtarbase	hsa-miR-106b-5p	KIAA0513	9764	ENSG00000135709	PAR-CLIP	23446348	NA	NA	-0.265	NA
mirtarbase	hsa-miR-106b-5p	KIAA0513	9764	ENSG00000135709	PAR-CLIP	21572407	NA	NA	-0.265	NA
mirtarbase	hsa-miR-106b-5p	KIAA1191	57179	ENSG00000122203	HITS-CLIP	22473208	NA	NA	-0.265	NA
mirtarbase	hsa-miR-106b-5p	KIAA1191	57179	ENSG00000122203	PAR-CLIP	24398324	NA	NA	-0.265	NA
mirtarbase	hsa-miR-106b-5p	KIAA1191	57179	ENSG00000122203	PAR-CLIP	20371350	NA	NA	-0.265	NA
mirtarbase	hsa-miR-106b-5p	KIAA1841	84542	ENSG00000162929	HITS-CLIP	23313552	NA	NA	-0.265	NA
mirtarbase	hsa-miR-106b-5p	KIF23	9493	ENSG00000137807	HITS-CLIP	22473208	NA	NA	-0.265	NA
mirtarbase	hsa-miR-106b-5p	KIF23	9493	ENSG00000137807	Microarray	17242205	NA	NA	-0.265	NA
mirtarbase	hsa-miR-106b-5p	KIF23	9493	ENSG00000137807	PAR-CLIP	23446348	NA	NA	-0.265	NA
mirtarbase	hsa-miR-106b-5p	KIF23	9493	ENSG00000137807	PAR-CLIP	21572407	NA	NA	-0.265	NA
mirtarbase	hsa-miR-106b-5p	KIF5C	3800	ENSG00000276734	CLASH	23622248	NA	NA	-0.265	NA
mirtarbase	hsa-miR-106b-5p	KIF5C	3800	ENSG00000168280	CLASH	23622248	NA	NA	-0.265	NA
mirtarbase	hsa-miR-106b-5p	KIF6	221458	ENSG00000164627	PAR-CLIP	23446348	NA	NA	-0.265	NA
mirtarbase	hsa-miR-106b-5p	KLF10	7071	ENSG00000155090	HITS-CLIP	23313552	NA	NA	-0.265	NA
mirtarbase	hsa-miR-106b-5p	KLF3	51274	ENSG00000109787	PAR-CLIP	22012620	NA	NA	-0.265	NA
mirtarbase	hsa-miR-106b-5p	KLF6	1316	ENSG00000067082	PAR-CLIP	23592263	NA	NA	-0.265	NA
mirtarbase	hsa-miR-106b-5p	KLHL15	80311	ENSG00000174010	HITS-CLIP	22473208	NA	NA	-0.265	NA
mirtarbase	hsa-miR-106b-5p	KLHL20	27252	ENSG00000076321	HITS-CLIP	22473208	NA	NA	-0.265	NA
mirtarbase	hsa-miR-106b-5p	KLHL28	54813	ENSG00000179454	HITS-CLIP	22473208	NA	NA	-0.265	NA
mirtarbase	hsa-miR-106b-5p	KLHL28	54813	ENSG00000179454	HITS-CLIP	23824327	NA	NA	-0.265	NA
mirtarbase	hsa-miR-106b-5p	KLHL28	54813	ENSG00000179454	PAR-CLIP	23592263	NA	NA	-0.265	NA
mirtarbase	hsa-miR-106b-5p	KLHL28	54813	ENSG00000179454	PAR-CLIP	21572407	NA	NA	-0.265	NA
mirtarbase	hsa-miR-106b-5p	KLHL28	54813	ENSG00000179454	PAR-CLIP	20371350	NA	NA	-0.265	NA
mirtarbase	hsa-miR-106b-5p	KLHL36	79786	ENSG00000135686	PAR-CLIP	23446348	NA	NA	-0.265	NA
mirtarbase	hsa-miR-106b-5p	KLHL36	79786	ENSG00000135686	PAR-CLIP	21572407	NA	NA	-0.265	NA
mirtarbase	hsa-miR-106b-5p	KLHL36	79786	ENSG00000135686	PAR-CLIP	20371350	NA	NA	-0.265	NA
mirtarbase	hsa-miR-106b-5p	KLRD1	3824	ENSG00000134539	HITS-CLIP	19536157	NA	NA	-0.265	NA
mirtarbase	hsa-miR-106b-5p	KMT2B	9757	ENSG00000272333	PAR-CLIP	22012620	NA	NA	-0.265	NA
mirtarbase	hsa-miR-106b-5p	KMT2B	9757	ENSG00000272333	PAR-CLIP	21572407	NA	NA	-0.265	NA
mirtarbase	hsa-miR-106b-5p	KMT2B	9757	ENSG00000272333	PAR-CLIP	20371350	NA	NA	-0.265	NA
mirtarbase	hsa-miR-106b-5p	KMT2D	8085	ENSG00000167548	CLASH	23622248	NA	NA	-0.265	NA
mirtarbase	hsa-miR-106b-5p	KMT5B	51111	ENSG00000110066	PAR-CLIP	22012620	NA	NA	-0.265	NA
mirtarbase	hsa-miR-106b-5p	KPNA2	3838	ENSG00000182481	HITS-CLIP	22473208	NA	NA	-0.265	NA
mirtarbase	hsa-miR-106b-5p	KPNA2	3838	ENSG00000182481	PAR-CLIP	23592263	NA	NA	-0.265	NA
mirtarbase	hsa-miR-106b-5p	KPNA2	3838	ENSG00000182481	PAR-CLIP	24398324	NA	NA	-0.265	NA
mirtarbase	hsa-miR-106b-5p	KPNA2	3838	ENSG00000182481	PAR-CLIP	22012620	NA	NA	-0.265	NA
mirtarbase	hsa-miR-106b-5p	KPNA2	3838	ENSG00000182481	PAR-CLIP	21572407	NA	NA	-0.265	NA
mirtarbase	hsa-miR-106b-5p	KPNA2	3838	ENSG00000182481	PAR-CLIP	20371350	NA	NA	-0.265	NA
mirtarbase	hsa-miR-106b-5p	KPNA2	3838	ENSG00000182481	PAR-CLIP	27292025	NA	NA	-0.265	NA
mirtarbase	hsa-miR-106b-5p	KPNA6	23633	ENSG00000025800	PAR-CLIP	27292025	NA	NA	-0.265	NA
mirtarbase	hsa-miR-106b-5p	KRT10	3858	ENSG00000186395	PAR-CLIP	23592263	NA	NA	-0.265	NA
mirtarbase	hsa-miR-106b-5p	KRT10	3858	ENSG00000186395	PAR-CLIP	23446348	NA	NA	-0.265	NA
mirtarbase	hsa-miR-106b-5p	KRT10	3858	ENSG00000186395	PAR-CLIP	21572407	NA	NA	-0.265	NA
mirtarbase	hsa-miR-106b-5p	KRT10	3858	ENSG00000186395	PAR-CLIP	20371350	NA	NA	-0.265	NA
mirtarbase	hsa-miR-106b-5p	KRT10	3858	ENSG00000186395	PAR-CLIP	27292025	NA	NA	-0.265	NA
mirtarbase	hsa-miR-106b-5p	LAMC1	3915	ENSG00000135862	HITS-CLIP	22473208	NA	NA	-0.265	NA
mirtarbase	hsa-miR-106b-5p	LAMTOR1	55004	ENSG00000149357	PAR-CLIP	24398324	NA	NA	-0.265	NA
mirtarbase	hsa-miR-106b-5p	LAMTOR1	55004	ENSG00000149357	PAR-CLIP	23446348	NA	NA	-0.265	NA
mirtarbase	hsa-miR-106b-5p	LAMTOR1	55004	ENSG00000149357	PAR-CLIP	20371350	NA	NA	-0.265	NA
mirtarbase	hsa-miR-106b-5p	LAPTM4A	9741	ENSG00000068697	HITS-CLIP	22473208	NA	NA	-0.265	NA
mirtarbase	hsa-miR-106b-5p	LAPTM4A	9741	ENSG00000068697	PAR-CLIP	23592263	NA	NA	-0.265	NA
mirtarbase	hsa-miR-106b-5p	LAPTM4A	9741	ENSG00000068697	PAR-CLIP	24398324	NA	NA	-0.265	NA
mirtarbase	hsa-miR-106b-5p	LAPTM4A	9741	ENSG00000068697	PAR-CLIP	23446348	NA	NA	-0.265	NA
mirtarbase	hsa-miR-106b-5p	LAPTM4A	9741	ENSG00000068697	PAR-CLIP	22012620	NA	NA	-0.265	NA
mirtarbase	hsa-miR-106b-5p	LAPTM4A	9741	ENSG00000068697	PAR-CLIP	21572407	NA	NA	-0.265	NA
mirtarbase	hsa-miR-106b-5p	LAPTM4A	9741	ENSG00000068697	PAR-CLIP	20371350	NA	NA	-0.265	NA
mirtarbase	hsa-miR-106b-5p	LARS1	51520	ENSG00000133706	CLASH	23622248	NA	NA	-0.265	NA
mirtarbase	hsa-miR-106b-5p	LASP1	3927	ENSG00000002834	HITS-CLIP	22473208	NA	NA	-0.265	NA
mirtarbase	hsa-miR-106b-5p	LASP1	3927	ENSG00000002834	PAR-CLIP	23592263	NA	NA	-0.265	NA
mirtarbase	hsa-miR-106b-5p	LASP1	3927	ENSG00000002834	PAR-CLIP	26701625	NA	NA	-0.265	NA
mirtarbase	hsa-miR-106b-5p	LDHD	197257	ENSG00000166816	HITS-CLIP	23313552	NA	NA	-0.265	NA
mirtarbase	hsa-miR-106b-5p	LDLR	3949	ENSG00000130164	HITS-CLIP	22473208	NA	NA	-0.265	NA
mirtarbase	hsa-miR-106b-5p	LDLR	3949	ENSG00000130164	PAR-CLIP	23592263	NA	NA	-0.265	NA
mirtarbase	hsa-miR-106b-5p	LDLR	3949	ENSG00000130164	PAR-CLIP	22012620	NA	NA	-0.265	NA
mirtarbase	hsa-miR-106b-5p	LDLR	3949	ENSG00000130164	PAR-CLIP	21572407	NA	NA	-0.265	NA
mirtarbase	hsa-miR-106b-5p	LDLR	3949	ENSG00000130164	PAR-CLIP	20371350	NA	NA	-0.265	NA
mirtarbase	hsa-miR-106b-5p	LEPROT	54741	ENSG00000213625	PAR-CLIP	21572407	NA	NA	-0.265	NA
mirtarbase	hsa-miR-106b-5p	LGSN	51557	ENSG00000146166	HITS-CLIP	23313552	NA	NA	-0.265	NA
mirtarbase	hsa-miR-106b-5p	LIAS	11019	ENSG00000121897	HITS-CLIP	23824327	NA	NA	-0.265	NA
mirtarbase	hsa-miR-106b-5p	LIAS	11019	ENSG00000121897	HITS-CLIP	22927820	NA	NA	-0.265	NA
mirtarbase	hsa-miR-106b-5p	LIMA1	51474	ENSG00000050405	HITS-CLIP	22473208	NA	NA	-0.265	NA
mirtarbase	hsa-miR-106b-5p	LIMA1	51474	ENSG00000050405	PAR-CLIP	22012620	NA	NA	-0.265	NA
mirtarbase	hsa-miR-106b-5p	LIMA1	51474	ENSG00000050405	PAR-CLIP	20371350	NA	NA	-0.265	NA
mirtarbase	hsa-miR-106b-5p	LIMK1	3984	ENSG00000106683	Microarray	17242205	NA	NA	-0.265	NA
mirtarbase	hsa-miR-106b-5p	LIMK1	3984	ENSG00000106683	PAR-CLIP	27292025	NA	NA	-0.265	NA
mirtarbase	hsa-miR-106b-5p	LIN7B	64130	ENSG00000104863	Microarray	17242205	NA	NA	-0.265	NA
mirtarbase	hsa-miR-106b-5p	LINC00598	646982		HITS-CLIP	23313552	NA	NA	-0.265	NA
mirtarbase	hsa-miR-106b-5p	LLPH	84298	ENSG00000139233	PAR-CLIP	22100165	NA	NA	-0.265	NA
mirtarbase	hsa-miR-106b-5p	LPAR2	9170	ENSG00000064547	PAR-CLIP	23592263	NA	NA	-0.265	NA
mirtarbase	hsa-miR-106b-5p	LPGAT1	9926	ENSG00000123684	HITS-CLIP	22473208	NA	NA	-0.265	NA
mirtarbase	hsa-miR-106b-5p	LRIF1	55791	ENSG00000121931	HITS-CLIP	23313552	NA	NA	-0.265	NA
mirtarbase	hsa-miR-106b-5p	LRP12	29967	ENSG00000147650	PAR-CLIP	20371350	NA	NA	-0.265	NA
mirtarbase	hsa-miR-106b-5p	LRPAP1	4043	ENSG00000163956	PAR-CLIP	20371350	NA	NA	-0.265	NA
mirtarbase	hsa-miR-106b-5p	LRRC58	116064	ENSG00000163428	HITS-CLIP	27418678	NA	NA	-0.265	NA
mirtarbase	hsa-miR-106b-5p	LRRC59	55379	ENSG00000108829	CLASH	23622248	NA	NA	-0.265	NA
mirtarbase	hsa-miR-106b-5p	LRRD1	401387	ENSG00000240720	HITS-CLIP	23313552	NA	NA	-0.265	NA
mirtarbase	hsa-miR-106b-5p	LSM3	27258	ENSG00000170860	HITS-CLIP	23824327	NA	NA	-0.265	NA
mirtarbase	hsa-miR-106b-5p	LUZP2	338645	ENSG00000187398	PAR-CLIP	21572407	NA	NA	-0.265	NA
mirtarbase	hsa-miR-106b-5p	LY6G5B	58496	ENSG00000239497	HITS-CLIP	23313552	NA	NA	-0.265	NA
mirtarbase	hsa-miR-106b-5p	LY6G5B	58496	ENSG00000240053	HITS-CLIP	23313552	NA	NA	-0.265	NA
mirtarbase	hsa-miR-106b-5p	LY6G5B	58496	ENSG00000239285	HITS-CLIP	23313552	NA	NA	-0.265	NA
mirtarbase	hsa-miR-106b-5p	LY6G5B	58496	ENSG00000240433	HITS-CLIP	23313552	NA	NA	-0.265	NA
mirtarbase	hsa-miR-106b-5p	LY6G5B	58496	ENSG00000241132	HITS-CLIP	23313552	NA	NA	-0.265	NA
mirtarbase	hsa-miR-106b-5p	LY6G5B	58496	ENSG00000241713	HITS-CLIP	23313552	NA	NA	-0.265	NA
mirtarbase	hsa-miR-106b-5p	LY6G5B	58496	ENSG00000244672	HITS-CLIP	23313552	NA	NA	-0.265	NA
mirtarbase	hsa-miR-106b-5p	LYSMD3	116068	ENSG00000176018	HITS-CLIP	22473208	NA	NA	-0.265	NA
mirtarbase	hsa-miR-106b-5p	LZIC	84328	ENSG00000162441	PAR-CLIP	23446348	NA	NA	-0.265	NA
mirtarbase	hsa-miR-106b-5p	LZIC	84328	ENSG00000162441	PAR-CLIP	20371350	NA	NA	-0.265	NA
mirtarbase	hsa-miR-106b-5p	M6PR	4074	ENSG00000003056	HITS-CLIP	22473208	NA	NA	-0.265	NA
mirtarbase	hsa-miR-106b-5p	M6PR	4074	ENSG00000003056	PAR-CLIP	23592263	NA	NA	-0.265	NA
mirtarbase	hsa-miR-106b-5p	M6PR	4074	ENSG00000003056	PAR-CLIP	23446348	NA	NA	-0.265	NA
mirtarbase	hsa-miR-106b-5p	M6PR	4074	ENSG00000003056	PAR-CLIP	20371350	NA	NA	-0.265	NA
mirtarbase	hsa-miR-106b-5p	M6PR	4074	ENSG00000003056	PAR-CLIP//HITS-CLIP	21572407	NA	NA	-0.265	NA
mirtarbase	hsa-miR-106b-5p	MAK16	84549	ENSG00000198042	HITS-CLIP	22473208	NA	NA	-0.265	NA
mirtarbase	hsa-miR-106b-5p	MAN2B2	23324	ENSG00000013288	HITS-CLIP	23313552	NA	NA	-0.265	NA
mirtarbase	hsa-miR-106b-5p	MANEAL	149175	ENSG00000185090	HITS-CLIP	23313552	NA	NA	-0.265	NA
mirtarbase	hsa-miR-106b-5p	MAP11	55262	ENSG00000146826	HITS-CLIP	22473208	NA	NA	-0.265	NA
mirtarbase	hsa-miR-106b-5p	MAP3K14	9020	ENSG00000282637	HITS-CLIP	22473208	NA	NA	-0.265	NA
mirtarbase	hsa-miR-106b-5p	MAP3K14	9020	ENSG00000006062	HITS-CLIP	22473208	NA	NA	-0.265	NA
mirtarbase	hsa-miR-106b-5p	MAP3K2	10746	ENSG00000169967	HITS-CLIP	22473208	NA	NA	-0.265	NA
mirtarbase	hsa-miR-106b-5p	MAP3K2	10746	ENSG00000169967	PAR-CLIP	23592263	NA	NA	-0.265	NA
mirtarbase	hsa-miR-106b-5p	MAP3K2	10746	ENSG00000169967	PAR-CLIP	26701625	NA	NA	-0.265	NA
mirtarbase	hsa-miR-106b-5p	MAP3K3	4215	ENSG00000198909	HITS-CLIP	22473208	NA	NA	-0.265	NA
mirtarbase	hsa-miR-106b-5p	MAP7	9053	ENSG00000135525	PAR-CLIP	24398324	NA	NA	-0.265	NA
mirtarbase	hsa-miR-106b-5p	MAP7	9053	ENSG00000135525	PAR-CLIP	23446348	NA	NA	-0.265	NA
mirtarbase	hsa-miR-106b-5p	MAP7	9053	ENSG00000135525	PAR-CLIP	22012620	NA	NA	-0.265	NA
mirtarbase	hsa-miR-106b-5p	MAP7	9053	ENSG00000135525	PAR-CLIP	20371350	NA	NA	-0.265	NA
mirtarbase	hsa-miR-106b-5p	MAPK1	5594	ENSG00000100030	HITS-CLIP	22473208	NA	NA	-0.265	NA
mirtarbase	hsa-miR-106b-5p	MAPK1	5594	ENSG00000100030	PAR-CLIP	23446348	NA	NA	-0.265	NA
mirtarbase	hsa-miR-106b-5p	MAPK1	5594	ENSG00000100030	PAR-CLIP	21572407	NA	NA	-0.265	NA
mirtarbase	hsa-miR-106b-5p	MAPK9	5601	ENSG00000050748	Luciferase reporter assay	21283765	NA	NA	-0.265	NA
mirtarbase	hsa-miR-106b-5p	MAPKAPK5	8550	ENSG00000089022	HITS-CLIP	19536157	NA	NA	-0.265	NA
mirtarbase	hsa-miR-106b-5p	MAPRE3	22924	ENSG00000084764	PAR-CLIP	24398324	NA	NA	-0.265	NA
mirtarbase	hsa-miR-106b-5p	MAPRE3	22924	ENSG00000084764	PAR-CLIP	23446348	NA	NA	-0.265	NA
mirtarbase	hsa-miR-106b-5p	MAPRE3	22924	ENSG00000084764	PAR-CLIP	21572407	NA	NA	-0.265	NA
mirtarbase	hsa-miR-106b-5p	MAPRE3	22924	ENSG00000084764	PAR-CLIP	20371350	NA	NA	-0.265	NA
mirtarbase	hsa-miR-106b-5p	MAPRE3	22924	ENSG00000084764	PAR-CLIP	27292025	NA	NA	-0.265	NA
mirtarbase	hsa-miR-106b-5p	MARCHF4	57574	ENSG00000144583	PAR-CLIP	22100165	NA	NA	-0.265	NA
mirtarbase	hsa-miR-106b-5p	MARCHF6	10299	ENSG00000145495	PAR-CLIP	23446348	NA	NA	-0.265	NA
mirtarbase	hsa-miR-106b-5p	MARCHF6	10299	ENSG00000145495	PAR-CLIP	22012620	NA	NA	-0.265	NA
mirtarbase	hsa-miR-106b-5p	MARCHF6	10299	ENSG00000145495	PAR-CLIP	21572407	NA	NA	-0.265	NA
mirtarbase	hsa-miR-106b-5p	MARCHF6	10299	ENSG00000145495	PAR-CLIP	20371350	NA	NA	-0.265	NA
mirtarbase	hsa-miR-106b-5p	MASTL	84930	ENSG00000120539	HITS-CLIP	22473208	NA	NA	-0.265	NA
mirtarbase	hsa-miR-106b-5p	MASTL	84930	ENSG00000120539	PAR-CLIP	21572407	NA	NA	-0.265	NA
mirtarbase	hsa-miR-106b-5p	MAT2A	4144	ENSG00000168906	CLASH	23622248	NA	NA	-0.265	NA
mirtarbase	hsa-miR-106b-5p	MAVS	57506	ENSG00000088888	PAR-CLIP	21572407	NA	NA	-0.265	NA
mirtarbase	hsa-miR-106b-5p	MAVS	57506	ENSG00000088888	PAR-CLIP	20371350	NA	NA	-0.265	NA
mirtarbase	hsa-miR-106b-5p	MCC	4163	ENSG00000171444	PAR-CLIP	21572407	NA	NA	-0.265	NA
mirtarbase	hsa-miR-106b-5p	MCL1	4170	ENSG00000143384	HITS-CLIP	22473208	NA	NA	-0.265	NA
mirtarbase	hsa-miR-106b-5p	MDM2	4193	ENSG00000135679	PAR-CLIP	23446348	NA	NA	-0.265	NA
mirtarbase	hsa-miR-106b-5p	MDM2	4193	ENSG00000135679	PAR-CLIP	20371350	NA	NA	-0.265	NA
mirtarbase	hsa-miR-106b-5p	MECP2	4204	ENSG00000169057	HITS-CLIP	22473208	NA	NA	-0.265	NA
mirtarbase	hsa-miR-106b-5p	MECP2	4204	ENSG00000169057	PAR-CLIP	21572407	NA	NA	-0.265	NA
mirtarbase	hsa-miR-106b-5p	MED16	10025	ENSG00000175221	PAR-CLIP	23446348	NA	NA	-0.265	NA
mirtarbase	hsa-miR-106b-5p	MED16	10025	ENSG00000282092	PAR-CLIP	23446348	NA	NA	-0.265	NA
mirtarbase	hsa-miR-106b-5p	MED16	10025	ENSG00000175221	PAR-CLIP	21572407	NA	NA	-0.265	NA
mirtarbase	hsa-miR-106b-5p	MED16	10025	ENSG00000282092	PAR-CLIP	21572407	NA	NA	-0.265	NA
mirtarbase	hsa-miR-106b-5p	MED17	9440	ENSG00000042429	HITS-CLIP	22473208	NA	NA	-0.265	NA
mirtarbase	hsa-miR-106b-5p	MED17	9440	ENSG00000042429	PAR-CLIP	21572407	NA	NA	-0.265	NA
mirtarbase	hsa-miR-106b-5p	MED18	54797	ENSG00000130772	PAR-CLIP	23446348	NA	NA	-0.265	NA
mirtarbase	hsa-miR-106b-5p	MED18	54797	ENSG00000284944	PAR-CLIP	23446348	NA	NA	-0.265	NA
mirtarbase	hsa-miR-106b-5p	MELK	9833	ENSG00000165304	HITS-CLIP	23824327	NA	NA	-0.265	NA
mirtarbase	hsa-miR-106b-5p	METTL8	79828	ENSG00000123600	HITS-CLIP	23313552	NA	NA	-0.265	NA
mirtarbase	hsa-miR-106b-5p	MFN1	55669	ENSG00000171109	PAR-CLIP	23446348	NA	NA	-0.265	NA
mirtarbase	hsa-miR-106b-5p	MFN2	9927	ENSG00000116688	Luciferase reporter assay//qRT-PCR//Western blot	23954742	NA	NA	-0.265	NA
mirtarbase	hsa-miR-106b-5p	MFSD2A	84879	ENSG00000168389	HITS-CLIP	23824327	NA	NA	-0.265	NA
mirtarbase	hsa-miR-106b-5p	MFSD8	256471	ENSG00000164073	PAR-CLIP	23446348	NA	NA	-0.265	NA
mirtarbase	hsa-miR-106b-5p	MFSD8	256471	ENSG00000164073	PAR-CLIP	21572407	NA	NA	-0.265	NA
mirtarbase	hsa-miR-106b-5p	MFSD8	256471	ENSG00000164073	PAR-CLIP	20371350	NA	NA	-0.265	NA
mirtarbase	hsa-miR-106b-5p	MICB	4277	ENSG00000234218	HITS-CLIP	22473208	NA	NA	-0.265	NA
mirtarbase	hsa-miR-106b-5p	MICB	4277	ENSG00000227772	HITS-CLIP	22473208	NA	NA	-0.265	NA
mirtarbase	hsa-miR-106b-5p	MICB	4277	ENSG00000224378	HITS-CLIP	22473208	NA	NA	-0.265	NA
mirtarbase	hsa-miR-106b-5p	MICB	4277	ENSG00000206449	HITS-CLIP	22473208	NA	NA	-0.265	NA
mirtarbase	hsa-miR-106b-5p	MICB	4277	ENSG00000231372	HITS-CLIP	22473208	NA	NA	-0.265	NA
mirtarbase	hsa-miR-106b-5p	MICB	4277	ENSG00000238289	HITS-CLIP	22473208	NA	NA	-0.265	NA
mirtarbase	hsa-miR-106b-5p	MICB	4277	ENSG00000204516	HITS-CLIP	22473208	NA	NA	-0.265	NA
mirtarbase	hsa-miR-106b-5p	MICB	4277	ENSG00000231179	HITS-CLIP	22473208	NA	NA	-0.265	NA
mirtarbase	hsa-miR-106b-5p	MIDN	90007	ENSG00000167470	HITS-CLIP	22473208	NA	NA	-0.265	NA
mirtarbase	hsa-miR-106b-5p	MIDN	90007	ENSG00000167470	PAR-CLIP	23592263	NA	NA	-0.265	NA
mirtarbase	hsa-miR-106b-5p	MIDN	90007	ENSG00000167470	PAR-CLIP	24398324	NA	NA	-0.265	NA
mirtarbase	hsa-miR-106b-5p	MIDN	90007	ENSG00000167470	PAR-CLIP	23446348	NA	NA	-0.265	NA
mirtarbase	hsa-miR-106b-5p	MIDN	90007	ENSG00000167470	PAR-CLIP	20371350	NA	NA	-0.265	NA
mirtarbase	hsa-miR-106b-5p	MIDN	90007	ENSG00000167470	PAR-CLIP	27292025	NA	NA	-0.265	NA
mirtarbase	hsa-miR-106b-5p	MIDN	90007	ENSG00000167470	PAR-CLIP//HITS-CLIP	21572407	NA	NA	-0.265	NA
mirtarbase	hsa-miR-106b-5p	MIER2	54531	ENSG00000105556	CLASH	23622248	NA	NA	-0.265	NA
mirtarbase	hsa-miR-106b-5p	MINK1	50488	ENSG00000141503	HITS-CLIP	22473208	NA	NA	-0.265	NA
mirtarbase	hsa-miR-106b-5p	MINK1	50488	ENSG00000141503	HITS-CLIP	23313552	NA	NA	-0.265	NA
mirtarbase	hsa-miR-106b-5p	MIXL1	83881	ENSG00000185155	PAR-CLIP	23446348	NA	NA	-0.265	NA
mirtarbase	hsa-miR-106b-5p	MKNK2	2872	ENSG00000099875	HITS-CLIP	22473208	NA	NA	-0.265	NA
mirtarbase	hsa-miR-106b-5p	MKNK2	2872	ENSG00000099875	PAR-CLIP	23592263	NA	NA	-0.265	NA
mirtarbase	hsa-miR-106b-5p	MKNK2	2872	ENSG00000099875	PAR-CLIP	22012620	NA	NA	-0.265	NA
mirtarbase	hsa-miR-106b-5p	MKNK2	2872	ENSG00000099875	PAR-CLIP	20371350	NA	NA	-0.265	NA
mirtarbase	hsa-miR-106b-5p	MKRN1	23608	ENSG00000133606	HITS-CLIP	22473208	NA	NA	-0.265	NA
mirtarbase	hsa-miR-106b-5p	MLLT1	4298	ENSG00000130382	PAR-CLIP	23592263	NA	NA	-0.265	NA
mirtarbase	hsa-miR-106b-5p	MLXIP	22877	ENSG00000175727	HITS-CLIP	22473208	NA	NA	-0.265	NA
mirtarbase	hsa-miR-106b-5p	MLXIP	22877	ENSG00000281178	HITS-CLIP	22473208	NA	NA	-0.265	NA
mirtarbase	hsa-miR-106b-5p	MMADHC	27249	ENSG00000168288	CLASH	23622248	NA	NA	-0.265	NA
mirtarbase	hsa-miR-106b-5p	MMP2	4313	ENSG00000087245	Luciferase reporter assay	24164962	NA	NA	-0.265	NA
mirtarbase	hsa-miR-106b-5p	MORC1	27136	ENSG00000114487	PAR-CLIP	22291592	NA	NA	-0.265	NA
mirtarbase	hsa-miR-106b-5p	MORF4L1	10933	ENSG00000185787	PAR-CLIP	23446348	NA	NA	-0.265	NA
mirtarbase	hsa-miR-106b-5p	MORF4L1	10933	ENSG00000185787	PAR-CLIP	22012620	NA	NA	-0.265	NA
mirtarbase	hsa-miR-106b-5p	MORF4L1	10933	ENSG00000185787	PAR-CLIP	21572407	NA	NA	-0.265	NA
mirtarbase	hsa-miR-106b-5p	MORF4L1	10933	ENSG00000185787	PAR-CLIP	20371350	NA	NA	-0.265	NA
mirtarbase	hsa-miR-106b-5p	MOSMO	730094	ENSG00000185716	PAR-CLIP	21572407	NA	NA	-0.265	NA
mirtarbase	hsa-miR-106b-5p	MOSMO	730094	ENSG00000284487	PAR-CLIP	21572407	NA	NA	-0.265	NA
mirtarbase	hsa-miR-106b-5p	MPPE1	65258	ENSG00000154889	HITS-CLIP	27418678	NA	NA	-0.265	NA
mirtarbase	hsa-miR-106b-5p	MRPS10	55173	ENSG00000048544	HITS-CLIP	27418678	NA	NA	-0.265	NA
mirtarbase	hsa-miR-106b-5p	MSH3	4437	ENSG00000113318	HITS-CLIP	23313552	NA	NA	-0.265	NA
mirtarbase	hsa-miR-106b-5p	MSH6	2956	ENSG00000116062	CLASH	23622248	NA	NA	-0.265	NA
mirtarbase	hsa-miR-106b-5p	MSMO1	6307	ENSG00000052802	HITS-CLIP	22473208	NA	NA	-0.265	NA
mirtarbase	hsa-miR-106b-5p	MSMO1	6307	ENSG00000052802	PAR-CLIP	21572407	NA	NA	-0.265	NA
mirtarbase	hsa-miR-106b-5p	MTF1	4520	ENSG00000188786	HITS-CLIP	22473208	NA	NA	-0.265	NA
mirtarbase	hsa-miR-106b-5p	MTHFD1	4522	ENSG00000100714	CLASH	23622248	NA	NA	-0.265	NA
mirtarbase	hsa-miR-106b-5p	MTMR1	8776	ENSG00000063601	CLASH	23622248	NA	NA	-0.265	NA
mirtarbase	hsa-miR-106b-5p	MTMR3	8897	ENSG00000100330	HITS-CLIP	22473208	NA	NA	-0.265	NA
mirtarbase	hsa-miR-106b-5p	MTMR9	66036	ENSG00000104643	HITS-CLIP	22927820	NA	NA	-0.265	NA
mirtarbase	hsa-miR-106b-5p	MTMR9	66036	ENSG00000285032	HITS-CLIP	22927820	NA	NA	-0.265	NA
mirtarbase	hsa-miR-106b-5p	MTPAP	55149	ENSG00000107951	PAR-CLIP	22012620	NA	NA	-0.265	NA
mirtarbase	hsa-miR-106b-5p	MTPAP	55149	ENSG00000107951	PAR-CLIP	21572407	NA	NA	-0.265	NA
mirtarbase	hsa-miR-106b-5p	MTR	4548	ENSG00000116984	CLASH	23622248	NA	NA	-0.265	NA
mirtarbase	hsa-miR-106b-5p	MXI1	4601	ENSG00000119950	CLASH	23622248	NA	NA	-0.265	NA
mirtarbase	hsa-miR-106b-5p	MXI1	4601	ENSG00000119950	HITS-CLIP	22473208	NA	NA	-0.265	NA
mirtarbase	hsa-miR-106b-5p	MXI1	4601	ENSG00000119950	Microarray	17242205	NA	NA	-0.265	NA
mirtarbase	hsa-miR-106b-5p	MYC	4609	ENSG00000136997	qRT-PCR	24955218	NA	NA	-0.265	NA
mirtarbase	hsa-miR-106b-5p	MYH9	4627	ENSG00000100345	HITS-CLIP	24906430	NA	NA	-0.265	NA
mirtarbase	hsa-miR-106b-5p	MYL6	4637	ENSG00000092841	CLASH	23622248	NA	NA	-0.265	NA
mirtarbase	hsa-miR-106b-5p	MYLIP	29116	ENSG00000007944	HITS-CLIP	23313552	NA	NA	-0.265	NA
mirtarbase	hsa-miR-106b-5p	MYLIP	29116	ENSG00000007944	PAR-CLIP	23592263	NA	NA	-0.265	NA
mirtarbase	hsa-miR-106b-5p	MYLIP	29116	ENSG00000007944	PAR-CLIP	24398324	NA	NA	-0.265	NA
mirtarbase	hsa-miR-106b-5p	MYLIP	29116	ENSG00000007944	PAR-CLIP	23446348	NA	NA	-0.265	NA
mirtarbase	hsa-miR-106b-5p	MYLIP	29116	ENSG00000007944	PAR-CLIP	20371350	NA	NA	-0.265	NA
mirtarbase	hsa-miR-106b-5p	MYLIP	29116	ENSG00000007944	PAR-CLIP	26701625	NA	NA	-0.265	NA
mirtarbase	hsa-miR-106b-5p	MYLIP	29116	ENSG00000007944	PAR-CLIP	27292025	NA	NA	-0.265	NA
mirtarbase	hsa-miR-106b-5p	MYLIP	29116	ENSG00000007944	PAR-CLIP//HITS-CLIP	21572407	NA	NA	-0.265	NA
mirtarbase	hsa-miR-106b-5p	MYLK3	91807	ENSG00000140795	HITS-CLIP	23313552	NA	NA	-0.265	NA
mirtarbase	hsa-miR-106b-5p	MYO1D	4642	ENSG00000176658	PAR-CLIP	23592263	NA	NA	-0.265	NA
mirtarbase	hsa-miR-106b-5p	MYO1F	4542	ENSG00000142347	HITS-CLIP	23313552	NA	NA	-0.265	NA
mirtarbase	hsa-miR-106b-5p	MYPN	84665	ENSG00000138347	HITS-CLIP	23313552	NA	NA	-0.265	NA
mirtarbase	hsa-miR-106b-5p	N4BP1	9683	ENSG00000102921	HITS-CLIP	22473208	NA	NA	-0.265	NA
mirtarbase	hsa-miR-106b-5p	N4BP2L2	10443	ENSG00000244754	HITS-CLIP	23706177	NA	NA	-0.265	NA
mirtarbase	hsa-miR-106b-5p	NAA50	80218	ENSG00000121579	HITS-CLIP	22473208	NA	NA	-0.265	NA
mirtarbase	hsa-miR-106b-5p	NABP1	64859	ENSG00000173559	HITS-CLIP	22473208	NA	NA	-0.265	NA
mirtarbase	hsa-miR-106b-5p	NABP1	64859	ENSG00000173559	HITS-CLIP	21572407	NA	NA	-0.265	NA
mirtarbase	hsa-miR-106b-5p	NABP1	64859	ENSG00000173559	PAR-CLIP	23446348	NA	NA	-0.265	NA
mirtarbase	hsa-miR-106b-5p	NABP1	64859	ENSG00000173559	PAR-CLIP	20371350	NA	NA	-0.265	NA
mirtarbase	hsa-miR-106b-5p	NABP1	64859	ENSG00000173559	PAR-CLIP	26701625	NA	NA	-0.265	NA
mirtarbase	hsa-miR-106b-5p	NACC2	138151	ENSG00000148411	PAR-CLIP	23446348	NA	NA	-0.265	NA
mirtarbase	hsa-miR-106b-5p	NACC2	138151	ENSG00000148411	PAR-CLIP	20371350	NA	NA	-0.265	NA
mirtarbase	hsa-miR-106b-5p	NAGK	55577	ENSG00000124357	PAR-CLIP	23446348	NA	NA	-0.265	NA
mirtarbase	hsa-miR-106b-5p	NAGK	55577	ENSG00000124357	PAR-CLIP	21572407	NA	NA	-0.265	NA
mirtarbase	hsa-miR-106b-5p	NAGK	55577	ENSG00000124357	PAR-CLIP	20371350	NA	NA	-0.265	NA
mirtarbase	hsa-miR-106b-5p	NARS1	4677	ENSG00000134440	PAR-CLIP	23446348	NA	NA	-0.265	NA
mirtarbase	hsa-miR-106b-5p	NARS1	4677	ENSG00000134440	PAR-CLIP	21572407	NA	NA	-0.265	NA
mirtarbase	hsa-miR-106b-5p	NARS1	4677	ENSG00000134440	PAR-CLIP	20371350	NA	NA	-0.265	NA
mirtarbase	hsa-miR-106b-5p	NBL1	4681	ENSG00000158747	PAR-CLIP	26701625	NA	NA	-0.265	NA
mirtarbase	hsa-miR-106b-5p	NBL1	100532736	ENSG00000158747	PAR-CLIP	26701625	NA	NA	-0.265	NA
mirtarbase	hsa-miR-106b-5p	NCAPD2	9918	ENSG00000010292	HITS-CLIP	22473208	NA	NA	-0.265	NA
mirtarbase	hsa-miR-106b-5p	NCOA3	8202	ENSG00000124151	HITS-CLIP	22473208	NA	NA	-0.265	NA
mirtarbase	hsa-miR-106b-5p	NEFH	4744	ENSG00000100285	Microarray	17242205	NA	NA	-0.265	NA
mirtarbase	hsa-miR-106b-5p	NEK8	284086	ENSG00000160602	PAR-CLIP	23446348	NA	NA	-0.265	NA
mirtarbase	hsa-miR-106b-5p	NETO2	81831	ENSG00000171208	PAR-CLIP	23592263	NA	NA	-0.265	NA
mirtarbase	hsa-miR-106b-5p	NETO2	81831	ENSG00000171208	PAR-CLIP	21572407	NA	NA	-0.265	NA
mirtarbase	hsa-miR-106b-5p	NFAT5	10725	ENSG00000102908	HITS-CLIP	22473208	NA	NA	-0.265	NA
mirtarbase	hsa-miR-106b-5p	NFAT5	10725	ENSG00000102908	PAR-CLIP	23592263	NA	NA	-0.265	NA
mirtarbase	hsa-miR-106b-5p	NFAT5	10725	ENSG00000102908	PAR-CLIP	23446348	NA	NA	-0.265	NA
mirtarbase	hsa-miR-106b-5p	NFAT5	10725	ENSG00000102908	PAR-CLIP	21572407	NA	NA	-0.265	NA
mirtarbase	hsa-miR-106b-5p	NFAT5	10725	ENSG00000102908	PAR-CLIP	20371350	NA	NA	-0.265	NA
mirtarbase	hsa-miR-106b-5p	NFATC2IP	84901	ENSG00000176953	HITS-CLIP	22473208	NA	NA	-0.265	NA
mirtarbase	hsa-miR-106b-5p	NFIB	4781	ENSG00000147862	PAR-CLIP	23592263	NA	NA	-0.265	NA
mirtarbase	hsa-miR-106b-5p	NFIB	4781	ENSG00000147862	PAR-CLIP	21572407	NA	NA	-0.265	NA
mirtarbase	hsa-miR-106b-5p	NHLRC3	387921	ENSG00000188811	HITS-CLIP	22473208	NA	NA	-0.265	NA
mirtarbase	hsa-miR-106b-5p	NIBAN1	116496	ENSG00000135842	HITS-CLIP	22473208	NA	NA	-0.265	NA
mirtarbase	hsa-miR-106b-5p	NIBAN1	116496	ENSG00000135842	Luciferase reporter assay//qRT-PCR//Western blot	26317551	NA	NA	-0.265	NA
mirtarbase	hsa-miR-106b-5p	NIBAN1	116496	ENSG00000135842	PAR-CLIP	23446348	NA	NA	-0.265	NA
mirtarbase	hsa-miR-106b-5p	NIBAN1	116496	ENSG00000135842	PAR-CLIP	21572407	NA	NA	-0.265	NA
mirtarbase	hsa-miR-106b-5p	NIBAN1	116496	ENSG00000135842	PAR-CLIP	20371350	NA	NA	-0.265	NA
mirtarbase	hsa-miR-106b-5p	NID1	4811	ENSG00000116962	CLASH	23622248	NA	NA	-0.265	NA
mirtarbase	hsa-miR-106b-5p	NIN	51199	ENSG00000100503	PAR-CLIP	23592263	NA	NA	-0.265	NA
mirtarbase	hsa-miR-106b-5p	NIN	51199	ENSG00000100503	PAR-CLIP	21572407	NA	NA	-0.265	NA
mirtarbase	hsa-miR-106b-5p	NIPA1	123606	ENSG00000170113	HITS-CLIP	22473208	NA	NA	-0.265	NA
mirtarbase	hsa-miR-106b-5p	NIPA1	123606	ENSG00000170113	PAR-CLIP	23446348	NA	NA	-0.265	NA
mirtarbase	hsa-miR-106b-5p	NIPA1	123606	ENSG00000170113	PAR-CLIP	20371350	NA	NA	-0.265	NA
mirtarbase	hsa-miR-106b-5p	NKIRAS1	28512	ENSG00000197885	PAR-CLIP	20371350	NA	NA	-0.265	NA
mirtarbase	hsa-miR-106b-5p	NME6	10201	ENSG00000172113	PAR-CLIP	22012620	NA	NA	-0.265	NA
mirtarbase	hsa-miR-106b-5p	NNT	23530	ENSG00000112992	CLASH	23622248	NA	NA	-0.265	NA
mirtarbase	hsa-miR-106b-5p	NPAT	4863	ENSG00000149308	HITS-CLIP	22473208	NA	NA	-0.265	NA
mirtarbase	hsa-miR-106b-5p	NPAT	4863	ENSG00000149308	PAR-CLIP	23592263	NA	NA	-0.265	NA
mirtarbase	hsa-miR-106b-5p	NPLOC4	55666	ENSG00000182446	CLASH	23622248	NA	NA	-0.265	NA
mirtarbase	hsa-miR-106b-5p	NPNT	255743	ENSG00000168743	PAR-CLIP	22100165	NA	NA	-0.265	NA
mirtarbase	hsa-miR-106b-5p	NR2C2	7182	ENSG00000177463	HITS-CLIP	22473208	NA	NA	-0.265	NA
mirtarbase	hsa-miR-106b-5p	NR2C2	7182	ENSG00000177463	PAR-CLIP	23446348	NA	NA	-0.265	NA
mirtarbase	hsa-miR-106b-5p	NR2C2	7182	ENSG00000177463	PAR-CLIP	21572407	NA	NA	-0.265	NA
mirtarbase	hsa-miR-106b-5p	NR2C2	7182	ENSG00000177463	PAR-CLIP	20371350	NA	NA	-0.265	NA
mirtarbase	hsa-miR-106b-5p	NR2F6	2063	ENSG00000160113	PAR-CLIP	23446348	NA	NA	-0.265	NA
mirtarbase	hsa-miR-106b-5p	NR2F6	2063	ENSG00000160113	PAR-CLIP	21572407	NA	NA	-0.265	NA
mirtarbase	hsa-miR-106b-5p	NR3C1	2908	ENSG00000113580	PAR-CLIP	27292025	NA	NA	-0.265	NA
mirtarbase	hsa-miR-106b-5p	NRBP1	29959	ENSG00000115216	HITS-CLIP	22473208	NA	NA	-0.265	NA
mirtarbase	hsa-miR-106b-5p	NRBP1	29959	ENSG00000115216	PAR-CLIP	23592263	NA	NA	-0.265	NA
mirtarbase	hsa-miR-106b-5p	NRIP3	56675	ENSG00000175352	PAR-CLIP	22100165	NA	NA	-0.265	NA
mirtarbase	hsa-miR-106b-5p	NSD2	7468	ENSG00000109685	HITS-CLIP	22473208	NA	NA	-0.265	NA
mirtarbase	hsa-miR-106b-5p	NUBP1	4682	ENSG00000103274	Microarray	17242205	NA	NA	-0.265	NA
mirtarbase	hsa-miR-106b-5p	NUDT3	11165	ENSG00000272325	HITS-CLIP	23313552	NA	NA	-0.265	NA
mirtarbase	hsa-miR-106b-5p	NUFIP2	57532	ENSG00000108256	PAR-CLIP	23446348	NA	NA	-0.265	NA
mirtarbase	hsa-miR-106b-5p	NUFIP2	57532	ENSG00000108256	PAR-CLIP	20371350	NA	NA	-0.265	NA
mirtarbase	hsa-miR-106b-5p	NUFIP2	57532	ENSG00000108256	PAR-CLIP//HITS-CLIP	21572407	NA	NA	-0.265	NA
mirtarbase	hsa-miR-106b-5p	NUGGC	389643	ENSG00000189233	HITS-CLIP	23313552	NA	NA	-0.265	NA
mirtarbase	hsa-miR-106b-5p	NUP35	129401	ENSG00000163002	HITS-CLIP	22473208	NA	NA	-0.265	NA
mirtarbase	hsa-miR-106b-5p	NUP98	4928	ENSG00000110713	HITS-CLIP	22473208	NA	NA	-0.265	NA
mirtarbase	hsa-miR-106b-5p	OCIAD1	54940	ENSG00000109180	HITS-CLIP	23313552	NA	NA	-0.265	NA
mirtarbase	hsa-miR-106b-5p	OCRL	4952	ENSG00000122126	HITS-CLIP	22473208	NA	NA	-0.265	NA
mirtarbase	hsa-miR-106b-5p	OLAH	55301	ENSG00000152463	HITS-CLIP	27418678	NA	NA	-0.265	NA
mirtarbase	hsa-miR-106b-5p	OPRK1	4986	ENSG00000082556	Microarray	17242205	NA	NA	-0.265	NA
mirtarbase	hsa-miR-106b-5p	OR52K1	390036	ENSG00000196778	Microarray	17242205	NA	NA	-0.265	NA
mirtarbase	hsa-miR-106b-5p	ORAI1	84876	ENSG00000276045	HITS-CLIP	22473208	NA	NA	-0.265	NA
mirtarbase	hsa-miR-106b-5p	ORAI2	80228	ENSG00000160991	HITS-CLIP	23313552	NA	NA	-0.265	NA
mirtarbase	hsa-miR-106b-5p	ORMDL3	94103	ENSG00000172057	HITS-CLIP	22473208	NA	NA	-0.265	NA
mirtarbase	hsa-miR-106b-5p	OSTM1	28962	ENSG00000081087	HITS-CLIP	23824327	NA	NA	-0.265	NA
mirtarbase	hsa-miR-106b-5p	OSTM1	28962	ENSG00000081087	Microarray	17242205	NA	NA	-0.265	NA
mirtarbase	hsa-miR-106b-5p	OTUD4	54726	ENSG00000164164	PAR-CLIP	20371350	NA	NA	-0.265	NA
mirtarbase	hsa-miR-106b-5p	OXR1	55074	ENSG00000164830	HITS-CLIP	22473208	NA	NA	-0.265	NA
mirtarbase	hsa-miR-106b-5p	PAFAH1B1	5048	ENSG00000007168	HITS-CLIP	22473208	NA	NA	-0.265	NA
mirtarbase	hsa-miR-106b-5p	PAK6	56924	ENSG00000137843	HITS-CLIP	23824327	NA	NA	-0.265	NA
mirtarbase	hsa-miR-106b-5p	PANK3	79646	ENSG00000120137	CLASH	23622248	NA	NA	-0.265	NA
mirtarbase	hsa-miR-106b-5p	PANK3	79646	ENSG00000120137	HITS-CLIP	22473208	NA	NA	-0.265	NA
mirtarbase	hsa-miR-106b-5p	PARD3	56288	ENSG00000148498	HITS-CLIP	23313552	NA	NA	-0.265	NA
mirtarbase	hsa-miR-106b-5p	PARD6B	84612	ENSG00000124171	HITS-CLIP	22473208	NA	NA	-0.265	NA
mirtarbase	hsa-miR-106b-5p	PATE2	399967	ENSG00000196844	CLASH	23622248	NA	NA	-0.265	NA
mirtarbase	hsa-miR-106b-5p	PCBP2	5094	ENSG00000197111	PAR-CLIP	23446348	NA	NA	-0.265	NA
mirtarbase	hsa-miR-106b-5p	PCBP2	5094	ENSG00000197111	PAR-CLIP	20371350	NA	NA	-0.265	NA
mirtarbase	hsa-miR-106b-5p	PCLAF	9768	ENSG00000166803	PAR-CLIP	23446348	NA	NA	-0.265	NA
mirtarbase	hsa-miR-106b-5p	PCLAF	9768	ENSG00000166803	PAR-CLIP	20371350	NA	NA	-0.265	NA
mirtarbase	hsa-miR-106b-5p	PCMTD1	115294	ENSG00000168300	HITS-CLIP	22473208	NA	NA	-0.265	NA
mirtarbase	hsa-miR-106b-5p	PCNX2	80003	ENSG00000135749	HITS-CLIP	21572407	NA	NA	-0.265	NA
mirtarbase	hsa-miR-106b-5p	PDE4C	5143	ENSG00000105650	HITS-CLIP	23313552	NA	NA	-0.265	NA
mirtarbase	hsa-miR-106b-5p	PDGFB	5155	ENSG00000100311	PAR-CLIP	23592263	NA	NA	-0.265	NA
mirtarbase	hsa-miR-106b-5p	PDHB	5162	ENSG00000168291	HITS-CLIP	23313552	NA	NA	-0.265	NA
mirtarbase	hsa-miR-106b-5p	PDPK1	5170	ENSG00000140992	PAR-CLIP	23446348	NA	NA	-0.265	NA
mirtarbase	hsa-miR-106b-5p	PDRG1	81572	ENSG00000088356	PAR-CLIP	23592263	NA	NA	-0.265	NA
mirtarbase	hsa-miR-106b-5p	PDRG1	81572	ENSG00000088356	PAR-CLIP	24398324	NA	NA	-0.265	NA
mirtarbase	hsa-miR-106b-5p	PDRG1	81572	ENSG00000088356	PAR-CLIP	23446348	NA	NA	-0.265	NA
mirtarbase	hsa-miR-106b-5p	PDRG1	81572	ENSG00000088356	PAR-CLIP	21572407	NA	NA	-0.265	NA
mirtarbase	hsa-miR-106b-5p	PDRG1	81572	ENSG00000088356	PAR-CLIP	20371350	NA	NA	-0.265	NA
mirtarbase	hsa-miR-106b-5p	PDSS1	23590	ENSG00000148459	CLASH	23622248	NA	NA	-0.265	NA
mirtarbase	hsa-miR-106b-5p	PDZD11	51248	ENSG00000120509	HITS-CLIP	22473208	NA	NA	-0.265	NA
mirtarbase	hsa-miR-106b-5p	PEA15	8682	ENSG00000162734	HITS-CLIP	19536157	NA	NA	-0.265	NA
mirtarbase	hsa-miR-106b-5p	PEAK1	79834	ENSG00000173517	HITS-CLIP	22473208	NA	NA	-0.265	NA
mirtarbase	hsa-miR-106b-5p	PFDN6	10471	ENSG00000224782	CLASH	23622248	NA	NA	-0.265	NA
mirtarbase	hsa-miR-106b-5p	PFDN6	10471	ENSG00000237335	CLASH	23622248	NA	NA	-0.265	NA
mirtarbase	hsa-miR-106b-5p	PFDN6	10471	ENSG00000206283	CLASH	23622248	NA	NA	-0.265	NA
mirtarbase	hsa-miR-106b-5p	PFDN6	10471	ENSG00000235692	CLASH	23622248	NA	NA	-0.265	NA
mirtarbase	hsa-miR-106b-5p	PFDN6	10471	ENSG00000204220	CLASH	23622248	NA	NA	-0.265	NA
mirtarbase	hsa-miR-106b-5p	PFKFB2	5208	ENSG00000123836	PAR-CLIP	22100165	NA	NA	-0.265	NA
mirtarbase	hsa-miR-106b-5p	PFKP	5214	ENSG00000067057	HITS-CLIP	22473208	NA	NA	-0.265	NA
mirtarbase	hsa-miR-106b-5p	PFKP	5214	ENSG00000067057	PAR-CLIP	23446348	NA	NA	-0.265	NA
mirtarbase	hsa-miR-106b-5p	PFKP	5214	ENSG00000067057	PAR-CLIP	22012620	NA	NA	-0.265	NA
mirtarbase	hsa-miR-106b-5p	PFKP	5214	ENSG00000067057	PAR-CLIP	20371350	NA	NA	-0.265	NA
mirtarbase	hsa-miR-106b-5p	PFKP	5214	ENSG00000067057	PAR-CLIP//HITS-CLIP	21572407	NA	NA	-0.265	NA
mirtarbase	hsa-miR-106b-5p	PGM2L1	283209	ENSG00000165434	HITS-CLIP	22473208	NA	NA	-0.265	NA
mirtarbase	hsa-miR-106b-5p	PHF6	84295	ENSG00000156531	HITS-CLIP	22473208	NA	NA	-0.265	NA
mirtarbase	hsa-miR-106b-5p	PHLPP2	23035	ENSG00000040199	HITS-CLIP	22473208	NA	NA	-0.265	NA
mirtarbase	hsa-miR-106b-5p	PHTF2	57157	ENSG00000006576	PAR-CLIP	23446348	NA	NA	-0.265	NA
mirtarbase	hsa-miR-106b-5p	PHTF2	57157	ENSG00000006576	PAR-CLIP	21572407	NA	NA	-0.265	NA
mirtarbase	hsa-miR-106b-5p	PHTF2	57157	ENSG00000006576	PAR-CLIP	20371350	NA	NA	-0.265	NA
mirtarbase	hsa-miR-106b-5p	PIGO	84720	ENSG00000165282	HITS-CLIP	22473208	NA	NA	-0.265	NA
mirtarbase	hsa-miR-106b-5p	PIK3AP1	118788	ENSG00000155629	CLASH	23622248	NA	NA	-0.265	NA
mirtarbase	hsa-miR-106b-5p	PIP4K2A	5305	ENSG00000150867	HITS-CLIP	22473208	NA	NA	-0.265	NA
mirtarbase	hsa-miR-106b-5p	PIP4K2C	79837	ENSG00000166908	HITS-CLIP	22473208	NA	NA	-0.265	NA
mirtarbase	hsa-miR-106b-5p	PITPNA	5306	ENSG00000174238	PAR-CLIP	23592263	NA	NA	-0.265	NA
mirtarbase	hsa-miR-106b-5p	PIWIL2	55124	ENSG00000197181	HITS-CLIP	24906430	NA	NA	-0.265	NA
mirtarbase	hsa-miR-106b-5p	PIWIL2	55124	ENSG00000197181	HITS-CLIP	23824327	NA	NA	-0.265	NA
mirtarbase	hsa-miR-106b-5p	PIWIL2	55124	ENSG00000197181	HITS-CLIP	23313552	NA	NA	-0.265	NA
mirtarbase	hsa-miR-106b-5p	PIWIL2	55124	ENSG00000197181	HITS-CLIP	27418678	NA	NA	-0.265	NA
mirtarbase	hsa-miR-106b-5p	PIWIL2	55124	ENSG00000197181	HITS-CLIP	28735896	NA	NA	-0.265	NA
mirtarbase	hsa-miR-106b-5p	PKD2	5311	ENSG00000118762	Western blot	20709030	NA	NA	-0.265	NA
mirtarbase	hsa-miR-106b-5p	PKMYT1	9088	ENSG00000127564	HITS-CLIP	22473208	NA	NA	-0.265	NA
mirtarbase	hsa-miR-106b-5p	PKMYT1	9088	ENSG00000127564	PAR-CLIP	26701625	NA	NA	-0.265	NA
mirtarbase	hsa-miR-106b-5p	PKNOX1	5316	ENSG00000160199	PAR-CLIP	23446348	NA	NA	-0.265	NA
mirtarbase	hsa-miR-106b-5p	PKNOX1	5316	ENSG00000160199	PAR-CLIP	27292025	NA	NA	-0.265	NA
mirtarbase	hsa-miR-106b-5p	PLAGL2	5326	ENSG00000126003	HITS-CLIP	22473208	NA	NA	-0.265	NA
mirtarbase	hsa-miR-106b-5p	PLEKHM1	9842	ENSG00000276358	CLASH	23622248	NA	NA	-0.265	NA
mirtarbase	hsa-miR-106b-5p	PLEKHM1	9842	ENSG00000225190	CLASH	23622248	NA	NA	-0.265	NA
mirtarbase	hsa-miR-106b-5p	PLEKHM1	9842	ENSG00000277111	CLASH	23622248	NA	NA	-0.265	NA
mirtarbase	hsa-miR-106b-5p	PLEKHM1	9842	ENSG00000276358	PAR-CLIP	26701625	NA	NA	-0.265	NA
mirtarbase	hsa-miR-106b-5p	PLEKHM1	9842	ENSG00000225190	PAR-CLIP	26701625	NA	NA	-0.265	NA
mirtarbase	hsa-miR-106b-5p	PLEKHM1	9842	ENSG00000277111	PAR-CLIP	26701625	NA	NA	-0.265	NA
mirtarbase	hsa-miR-106b-5p	PLEKHO2	80301	ENSG00000241839	HITS-CLIP	22473208	NA	NA	-0.265	NA
mirtarbase	hsa-miR-106b-5p	PLRG1	5356	ENSG00000171566	PAR-CLIP	21572407	NA	NA	-0.265	NA
mirtarbase	hsa-miR-106b-5p	PLS1	5357	ENSG00000120756	Microarray	17242205	NA	NA	-0.265	NA
mirtarbase	hsa-miR-106b-5p	PLS1	5357	ENSG00000120756	PAR-CLIP	21572407	NA	NA	-0.265	NA
mirtarbase	hsa-miR-106b-5p	PLXNA1	5361	ENSG00000114554	HITS-CLIP	22473208	NA	NA	-0.265	NA
mirtarbase	hsa-miR-106b-5p	PMAIP1	5366	ENSG00000141682	PAR-CLIP	27292025	NA	NA	-0.265	NA
mirtarbase	hsa-miR-106b-5p	PNPLA4	8228	ENSG00000006757	HITS-CLIP	22473208	NA	NA	-0.265	NA
mirtarbase	hsa-miR-106b-5p	PNRC1	10957	ENSG00000146278	HITS-CLIP	23824327	NA	NA	-0.265	NA
mirtarbase	hsa-miR-106b-5p	PNRC1	10957	ENSG00000146278	HITS-CLIP	19536157	NA	NA	-0.265	NA
mirtarbase	hsa-miR-106b-5p	POFUT1	23509	ENSG00000101346	HITS-CLIP	22473208	NA	NA	-0.265	NA
mirtarbase	hsa-miR-106b-5p	POLM	27434	ENSG00000122678	HITS-CLIP	23824327	NA	NA	-0.265	NA
mirtarbase	hsa-miR-106b-5p	POLM	27434	ENSG00000122678	HITS-CLIP	23313552	NA	NA	-0.265	NA
mirtarbase	hsa-miR-106b-5p	POLQ	10721	ENSG00000051341	HITS-CLIP	22473208	NA	NA	-0.265	NA
mirtarbase	hsa-miR-106b-5p	POLR1B	84172	ENSG00000125630	PAR-CLIP	23446348	NA	NA	-0.265	NA
mirtarbase	hsa-miR-106b-5p	POLR1B	84172	ENSG00000125630	PAR-CLIP	20371350	NA	NA	-0.265	NA
mirtarbase	hsa-miR-106b-5p	POLR3A	11128	ENSG00000148606	PAR-CLIP	21572407	NA	NA	-0.265	NA
mirtarbase	hsa-miR-106b-5p	POLR3F	10621	ENSG00000132664	HITS-CLIP	23824327	NA	NA	-0.265	NA
mirtarbase	hsa-miR-106b-5p	POLR3G	10622	ENSG00000113356	HITS-CLIP	22473208	NA	NA	-0.265	NA
mirtarbase	hsa-miR-106b-5p	PON2	5445	ENSG00000105854	Microarray	17242205	NA	NA	-0.265	NA
mirtarbase	hsa-miR-106b-5p	PPIA	5478	ENSG00000196262	CLASH	23622248	NA	NA	-0.265	NA
mirtarbase	hsa-miR-106b-5p	PPM1B	5495	ENSG00000138032	CLASH	23622248	NA	NA	-0.265	NA
mirtarbase	hsa-miR-106b-5p	PPP1R12B	4660	ENSG00000077157	HITS-CLIP	22473208	NA	NA	-0.265	NA
mirtarbase	hsa-miR-106b-5p	PPP1R15B	84919	ENSG00000158615	PAR-CLIP	24398324	NA	NA	-0.265	NA
mirtarbase	hsa-miR-106b-5p	PPP1R15B	84919	ENSG00000158615	PAR-CLIP	23446348	NA	NA	-0.265	NA
mirtarbase	hsa-miR-106b-5p	PPP1R15B	84919	ENSG00000158615	PAR-CLIP	22012620	NA	NA	-0.265	NA
mirtarbase	hsa-miR-106b-5p	PPP1R15B	84919	ENSG00000158615	PAR-CLIP	21572407	NA	NA	-0.265	NA
mirtarbase	hsa-miR-106b-5p	PPP1R15B	84919	ENSG00000158615	PAR-CLIP	20371350	NA	NA	-0.265	NA
mirtarbase	hsa-miR-106b-5p	PPP1R3B	79660	ENSG00000173281	HITS-CLIP	22473208	NA	NA	-0.265	NA
mirtarbase	hsa-miR-106b-5p	PPP1R3B	79660	ENSG00000285343	HITS-CLIP	22473208	NA	NA	-0.265	NA
mirtarbase	hsa-miR-106b-5p	PPP3R1	5534	ENSG00000221823	HITS-CLIP	22473208	NA	NA	-0.265	NA
mirtarbase	hsa-miR-106b-5p	PPP4C	5531	ENSG00000149923	CLASH	23622248	NA	NA	-0.265	NA
mirtarbase	hsa-miR-106b-5p	PPP4R3B	57223	ENSG00000275052	CLASH	23622248	NA	NA	-0.265	NA
mirtarbase	hsa-miR-106b-5p	PPP6C	5537	ENSG00000119414	HITS-CLIP	22473208	NA	NA	-0.265	NA
mirtarbase	hsa-miR-106b-5p	PPP6R3	55291	ENSG00000110075	PAR-CLIP	21572407	NA	NA	-0.265	NA
mirtarbase	hsa-miR-106b-5p	PRICKLE4	29964	ENSG00000278224	PAR-CLIP	23592263	NA	NA	-0.265	NA
mirtarbase	hsa-miR-106b-5p	PRIM1	5557	ENSG00000198056	HITS-CLIP	23313552	NA	NA	-0.265	NA
mirtarbase	hsa-miR-106b-5p	PRIM1	5557	ENSG00000198056	PAR-CLIP	23446348	NA	NA	-0.265	NA
mirtarbase	hsa-miR-106b-5p	PRKACB	5567	ENSG00000142875	PAR-CLIP	21572407	NA	NA	-0.265	NA
mirtarbase	hsa-miR-106b-5p	PRKAR1A	5573	ENSG00000108946	PAR-CLIP	22012620	NA	NA	-0.265	NA
mirtarbase	hsa-miR-106b-5p	PRKCB	5579	ENSG00000166501	HITS-CLIP	24906430	NA	NA	-0.265	NA
mirtarbase	hsa-miR-106b-5p	PRKCB	5579	ENSG00000166501	HITS-CLIP	27418678	NA	NA	-0.265	NA
mirtarbase	hsa-miR-106b-5p	PRMT3	10196	ENSG00000185238	CLASH	23622248	NA	NA	-0.265	NA
mirtarbase	hsa-miR-106b-5p	PRNP	5621	ENSG00000171867	HITS-CLIP	22473208	NA	NA	-0.265	NA
mirtarbase	hsa-miR-106b-5p	PRNP	5621	ENSG00000171867	PAR-CLIP	22100165	NA	NA	-0.265	NA
mirtarbase	hsa-miR-106b-5p	PRPF4	9128	ENSG00000136875	HITS-CLIP	22473208	NA	NA	-0.265	NA
mirtarbase	hsa-miR-106b-5p	PRR14L	253143	ENSG00000183530	HITS-CLIP	22473208	NA	NA	-0.265	NA
mirtarbase	hsa-miR-106b-5p	PRRG1	5638	ENSG00000130962	Microarray	17242205	NA	NA	-0.265	NA
mirtarbase	hsa-miR-106b-5p	PRRG4	79056	ENSG00000135378	PAR-CLIP	20371350	NA	NA	-0.265	NA
mirtarbase	hsa-miR-106b-5p	PRRX1	5396	ENSG00000116132	Luciferase reporter assay//Western blot	26617763	NA	NA	-0.265	NA
mirtarbase	hsa-miR-106b-5p	PRXL2A	84293	ENSG00000122378	HITS-CLIP	23313552	NA	NA	-0.265	NA
mirtarbase	hsa-miR-106b-5p	PSMA3	5684	ENSG00000100567	CLASH	23622248	NA	NA	-0.265	NA
mirtarbase	hsa-miR-106b-5p	PTEN	5728	ENSG00000171862	HITS-CLIP	22473208	NA	NA	-0.265	NA
mirtarbase	hsa-miR-106b-5p	PTEN	5728	ENSG00000284792	HITS-CLIP	22473208	NA	NA	-0.265	NA
mirtarbase	hsa-miR-106b-5p	PTEN	5728	ENSG00000171862	Immunofluorescence//Luciferase reporter assay//Microarray//qRT-PCR//Western blot	24842611	NA	NA	-0.265	NA
mirtarbase	hsa-miR-106b-5p	PTEN	5728	ENSG00000284792	Immunofluorescence//Luciferase reporter assay//Microarray//qRT-PCR//Western blot	24842611	NA	NA	-0.265	NA
mirtarbase	hsa-miR-106b-5p	PTEN	5728	ENSG00000171862	Luciferase reporter assay	21283765	NA	NA	-0.265	NA
mirtarbase	hsa-miR-106b-5p	PTEN	5728	ENSG00000284792	Luciferase reporter assay	21283765	NA	NA	-0.265	NA
mirtarbase	hsa-miR-106b-5p	PTEN	5728	ENSG00000171862	Luciferase reporter assay//qRT-PCR//Western blot	27270534	NA	NA	-0.265	NA
mirtarbase	hsa-miR-106b-5p	PTEN	5728	ENSG00000284792	Luciferase reporter assay//qRT-PCR//Western blot	27270534	NA	NA	-0.265	NA
mirtarbase	hsa-miR-106b-5p	PTEN	5728	ENSG00000171862	Luciferase reporter assay//qRT-PCR//Western blot	26238857	NA	NA	-0.265	NA
mirtarbase	hsa-miR-106b-5p	PTEN	5728	ENSG00000284792	Luciferase reporter assay//qRT-PCR//Western blot	26238857	NA	NA	-0.265	NA
mirtarbase	hsa-miR-106b-5p	PTEN	5728	ENSG00000171862	qRT-PCR//Luciferase reporter assay//Immunohistochemistry//Western blot	25041637	NA	NA	-0.265	NA
mirtarbase	hsa-miR-106b-5p	PTEN	5728	ENSG00000284792	qRT-PCR//Luciferase reporter assay//Immunohistochemistry//Western blot	25041637	NA	NA	-0.265	NA
mirtarbase	hsa-miR-106b-5p	PTENP1	11191		Luciferase reporter assay//qRT-PCR	28212532	NA	NA	-0.265	NA
mirtarbase	hsa-miR-106b-5p	PTGER4	5734	ENSG00000171522	HITS-CLIP	22473208	NA	NA	-0.265	NA
mirtarbase	hsa-miR-106b-5p	PTGES3	10728	ENSG00000110958	HITS-CLIP	22473208	NA	NA	-0.265	NA
mirtarbase	hsa-miR-106b-5p	PTGFRN	5738	ENSG00000134247	PAR-CLIP	23592263	NA	NA	-0.265	NA
mirtarbase	hsa-miR-106b-5p	PTGIS	5740	ENSG00000124212	HITS-CLIP	23313552	NA	NA	-0.265	NA
mirtarbase	hsa-miR-106b-5p	PTP4A1	7803	ENSG00000112245	PAR-CLIP	23592263	NA	NA	-0.265	NA
mirtarbase	hsa-miR-106b-5p	PTP4A1	7803	ENSG00000112245	PAR-CLIP	21572407	NA	NA	-0.265	NA
mirtarbase	hsa-miR-106b-5p	PTP4A1	7803	ENSG00000112245	PAR-CLIP	27292025	NA	NA	-0.265	NA
mirtarbase	hsa-miR-106b-5p	PTP4A2	8073	ENSG00000184007	CLASH	23622248	NA	NA	-0.265	NA
mirtarbase	hsa-miR-106b-5p	PTPDC1	138639	ENSG00000158079	PAR-CLIP	21572407	NA	NA	-0.265	NA
mirtarbase	hsa-miR-106b-5p	PTPN4	5775	ENSG00000088179	HITS-CLIP	22473208	NA	NA	-0.265	NA
mirtarbase	hsa-miR-106b-5p	PTPN4	5775	ENSG00000088179	PAR-CLIP	24398324	NA	NA	-0.265	NA
mirtarbase	hsa-miR-106b-5p	PTPN4	5775	ENSG00000088179	PAR-CLIP	23446348	NA	NA	-0.265	NA
mirtarbase	hsa-miR-106b-5p	PTPN4	5775	ENSG00000088179	PAR-CLIP	21572407	NA	NA	-0.265	NA
mirtarbase	hsa-miR-106b-5p	PTPN4	5775	ENSG00000088179	PAR-CLIP	20371350	NA	NA	-0.265	NA
mirtarbase	hsa-miR-106b-5p	PTPN4	5775	ENSG00000088179	PAR-CLIP	26701625	NA	NA	-0.265	NA
mirtarbase	hsa-miR-106b-5p	PURA	5813	ENSG00000185129	Luciferase reporter assay	22835829	NA	NA	-0.265	NA
mirtarbase	hsa-miR-106b-5p	PURB	5814	ENSG00000146676	HITS-CLIP	22473208	NA	NA	-0.265	NA
mirtarbase	hsa-miR-106b-5p	PURB	5814	ENSG00000146676	HITS-CLIP	23313552	NA	NA	-0.265	NA
mirtarbase	hsa-miR-106b-5p	PVR	5817	ENSG00000073008	PAR-CLIP	21572407	NA	NA	-0.265	NA
mirtarbase	hsa-miR-106b-5p	PVR	5817	ENSG00000073008	PAR-CLIP	20371350	NA	NA	-0.265	NA
mirtarbase	hsa-miR-106b-5p	PXK	54899	ENSG00000168297	PAR-CLIP	23592263	NA	NA	-0.265	NA
mirtarbase	hsa-miR-106b-5p	PXK	54899	ENSG00000168297	PAR-CLIP	23446348	NA	NA	-0.265	NA
mirtarbase	hsa-miR-106b-5p	PXK	54899	ENSG00000168297	PAR-CLIP	20371350	NA	NA	-0.265	NA
mirtarbase	hsa-miR-106b-5p	PXK	54899	ENSG00000168297	PAR-CLIP//HITS-CLIP	21572407	NA	NA	-0.265	NA
mirtarbase	hsa-miR-106b-5p	QKI	9444	ENSG00000112531	PAR-CLIP	23446348	NA	NA	-0.265	NA
mirtarbase	hsa-miR-106b-5p	QKI	9444	ENSG00000112531	PAR-CLIP	21572407	NA	NA	-0.265	NA
mirtarbase	hsa-miR-106b-5p	QRFPR	84109	ENSG00000186867	HITS-CLIP	23313552	NA	NA	-0.265	NA
mirtarbase	hsa-miR-106b-5p	QSOX1	5768	ENSG00000116260	HITS-CLIP	23313552	NA	NA	-0.265	NA
mirtarbase	hsa-miR-106b-5p	QSOX1	5768	ENSG00000116260	PAR-CLIP	23446348	NA	NA	-0.265	NA
mirtarbase	hsa-miR-106b-5p	RAB10	10890	ENSG00000084733	PAR-CLIP	21572407	NA	NA	-0.265	NA
mirtarbase	hsa-miR-106b-5p	RAB10	10890	ENSG00000084733	PAR-CLIP	20371350	NA	NA	-0.265	NA
mirtarbase	hsa-miR-106b-5p	RAB10	10890	ENSG00000084733	PAR-CLIP	27292025	NA	NA	-0.265	NA
mirtarbase	hsa-miR-106b-5p	RAB11FIP1	80223	ENSG00000156675	HITS-CLIP	22473208	NA	NA	-0.265	NA
mirtarbase	hsa-miR-106b-5p	RAB11FIP1	80223	ENSG00000156675	PAR-CLIP	23446348	NA	NA	-0.265	NA
mirtarbase	hsa-miR-106b-5p	RAB11FIP1	80223	ENSG00000156675	PAR-CLIP	21572407	NA	NA	-0.265	NA
mirtarbase	hsa-miR-106b-5p	RAB12	201475	ENSG00000206418	HITS-CLIP	22473208	NA	NA	-0.265	NA
mirtarbase	hsa-miR-106b-5p	RAB22A	57403	ENSG00000124209	HITS-CLIP	22473208	NA	NA	-0.265	NA
mirtarbase	hsa-miR-106b-5p	RAB22A	57403	ENSG00000124209	PAR-CLIP	23592263	NA	NA	-0.265	NA
mirtarbase	hsa-miR-106b-5p	RAB22A	57403	ENSG00000124209	PAR-CLIP	21572407	NA	NA	-0.265	NA
mirtarbase	hsa-miR-106b-5p	RAB30	27314	ENSG00000137502	HITS-CLIP	22473208	NA	NA	-0.265	NA
mirtarbase	hsa-miR-106b-5p	RAB3IP	117177	ENSG00000127328	PAR-CLIP	26701625	NA	NA	-0.265	NA
mirtarbase	hsa-miR-106b-5p	RAB42	115273	ENSG00000188060	HITS-CLIP	23706177	NA	NA	-0.265	NA
mirtarbase	hsa-miR-106b-5p	RAB5B	5869	ENSG00000111540	HITS-CLIP	22473208	NA	NA	-0.265	NA
mirtarbase	hsa-miR-106b-5p	RAB5B	5869	ENSG00000111540	PAR-CLIP	23592263	NA	NA	-0.265	NA
mirtarbase	hsa-miR-106b-5p	RAB5B	5869	ENSG00000111540	PAR-CLIP	23446348	NA	NA	-0.265	NA
mirtarbase	hsa-miR-106b-5p	RAB5B	5869	ENSG00000111540	PAR-CLIP	21572407	NA	NA	-0.265	NA
mirtarbase	hsa-miR-106b-5p	RAB5B	5869	ENSG00000111540	PAR-CLIP	20371350	NA	NA	-0.265	NA
mirtarbase	hsa-miR-106b-5p	RAB5B	5869	ENSG00000111540	PAR-CLIP	27292025	NA	NA	-0.265	NA
mirtarbase	hsa-miR-106b-5p	RABEP1	9135	ENSG00000029725	HITS-CLIP	22473208	NA	NA	-0.265	NA
mirtarbase	hsa-miR-106b-5p	RABGAP1L	9910	ENSG00000152061	HITS-CLIP	23313552	NA	NA	-0.265	NA
mirtarbase	hsa-miR-106b-5p	RACGAP1	29127	ENSG00000161800	PAR-CLIP	20371350	NA	NA	-0.265	NA
mirtarbase	hsa-miR-106b-5p	RAD23B	5887	ENSG00000119318	CLASH	23622248	NA	NA	-0.265	NA
mirtarbase	hsa-miR-106b-5p	RAN	5901	ENSG00000132341	HITS-CLIP	22473208	NA	NA	-0.265	NA
mirtarbase	hsa-miR-106b-5p	RAN	5901	ENSG00000132341	PAR-CLIP	23446348	NA	NA	-0.265	NA
mirtarbase	hsa-miR-106b-5p	RAN	5901	ENSG00000132341	PAR-CLIP	22012620	NA	NA	-0.265	NA
mirtarbase	hsa-miR-106b-5p	RAN	5901	ENSG00000132341	PAR-CLIP	20371350	NA	NA	-0.265	NA
mirtarbase	hsa-miR-106b-5p	RAN	5901	ENSG00000132341	PAR-CLIP	27292025	NA	NA	-0.265	NA
mirtarbase	hsa-miR-106b-5p	RAN	5901	ENSG00000132341	PAR-CLIP//HITS-CLIP	21572407	NA	NA	-0.265	NA
mirtarbase	hsa-miR-106b-5p	RANGAP1	5905	ENSG00000100401	HITS-CLIP	23824327	NA	NA	-0.265	NA
mirtarbase	hsa-miR-106b-5p	RANGAP1	5905	ENSG00000100401	HITS-CLIP	28735896	NA	NA	-0.265	NA
mirtarbase	hsa-miR-106b-5p	RAP2C	57826	ENSG00000123728	PAR-CLIP	21572407	NA	NA	-0.265	NA
mirtarbase	hsa-miR-106b-5p	RAPGEF4	11069	ENSG00000091428	HITS-CLIP	22473208	NA	NA	-0.265	NA
mirtarbase	hsa-miR-106b-5p	RB1	5925	ENSG00000139687	immunohistochemistry//Microarray	19175831	NA	NA	-0.265	NA
mirtarbase	hsa-miR-106b-5p	RB1	5925	ENSG00000139687	Luciferase reporter assay	21283765	NA	NA	-0.265	NA
mirtarbase	hsa-miR-106b-5p	RB1	5925	ENSG00000139687	Luciferase reporter assay//Microarray//Western blot	24292682	NA	NA	-0.265	NA
mirtarbase	hsa-miR-106b-5p	RB1	5925	ENSG00000139687	Luciferase reporter assay//qRT-PCR//Western blot	21819631	NA	NA	-0.265	NA
mirtarbase	hsa-miR-106b-5p	RB1	5925	ENSG00000139687	Microarray	17242205	NA	NA	-0.265	NA
mirtarbase	hsa-miR-106b-5p	RB1	5925	ENSG00000139687	PAR-CLIP	21572407	NA	NA	-0.265	NA
mirecords	hsa-miR-106b-5p	RB1	5925	ENSG00000139687		19175831	NA	NA	-0.265	NA
mirecords	hsa-miR-106b-5p	RB1	5925	ENSG00000139687		19175831	NA	NA	-0.265	NA
mirtarbase	hsa-miR-106b-5p	RBBP7	5931	ENSG00000102054	HITS-CLIP	22473208	NA	NA	-0.265	NA
mirtarbase	hsa-miR-106b-5p	RBL1	5933	ENSG00000080839	Luciferase reporter assay	21283765	NA	NA	-0.265	NA
mirtarbase	hsa-miR-106b-5p	RBL1	5933	ENSG00000080839	Luciferase reporter assay	24166509	NA	NA	-0.265	NA
mirtarbase	hsa-miR-106b-5p	RBL2	5934	ENSG00000103479	Luciferase reporter assay	21283765	NA	NA	-0.265	NA
mirtarbase	hsa-miR-106b-5p	RBL2	5934	ENSG00000103479	Luciferase reporter assay	23377830	NA	NA	-0.265	NA
mirtarbase	hsa-miR-106b-5p	RBL2	5934	ENSG00000103479	Luciferase reporter assay	24166509	NA	NA	-0.265	NA
mirtarbase	hsa-miR-106b-5p	RBL2	5934	ENSG00000103479	Microarray	17242205	NA	NA	-0.265	NA
mirtarbase	hsa-miR-106b-5p	RBM12B	389677	ENSG00000183808	CLASH	23622248	NA	NA	-0.265	NA
mirtarbase	hsa-miR-106b-5p	RBM12B	389677	ENSG00000183808	HITS-CLIP	22473208	NA	NA	-0.265	NA
mirtarbase	hsa-miR-106b-5p	RBM12B	389677	ENSG00000183808	PAR-CLIP	20371350	NA	NA	-0.265	NA
mirtarbase	hsa-miR-106b-5p	RBM20	282996	ENSG00000203867	PAR-CLIP	23446348	NA	NA	-0.265	NA
mirtarbase	hsa-miR-106b-5p	RBM20	282996	ENSG00000203867	PAR-CLIP	22012620	NA	NA	-0.265	NA
mirtarbase	hsa-miR-106b-5p	RBM41	55285	ENSG00000089682	HITS-CLIP	23313552	NA	NA	-0.265	NA
mirtarbase	hsa-miR-106b-5p	RCCD1	91433	ENSG00000166965	CLASH	23622248	NA	NA	-0.265	NA
mirtarbase	hsa-miR-106b-5p	RCCD1	91433	ENSG00000166965	HITS-CLIP	22473208	NA	NA	-0.265	NA
mirtarbase	hsa-miR-106b-5p	REEP3	221035	ENSG00000165476	HITS-CLIP	22473208	NA	NA	-0.265	NA
mirtarbase	hsa-miR-106b-5p	REEP3	221035	ENSG00000165476	PAR-CLIP	21572407	NA	NA	-0.265	NA
mirtarbase	hsa-miR-106b-5p	REEP5	7905	ENSG00000129625	HITS-CLIP	22473208	NA	NA	-0.265	NA
mirtarbase	hsa-miR-106b-5p	RESF1	55196	ENSG00000174718	PAR-CLIP	23446348	NA	NA	-0.265	NA
mirtarbase	hsa-miR-106b-5p	REST	5978	ENSG00000084093	PAR-CLIP	23446348	NA	NA	-0.265	NA
mirtarbase	hsa-miR-106b-5p	REV1	51455	ENSG00000135945	HITS-CLIP	22473208	NA	NA	-0.265	NA
mirtarbase	hsa-miR-106b-5p	RFK	55312	ENSG00000135002	HITS-CLIP	23313552	NA	NA	-0.265	NA
mirtarbase	hsa-miR-106b-5p	RFXANK	8625	ENSG00000064490	HITS-CLIP	22473208	NA	NA	-0.265	NA
mirtarbase	hsa-miR-106b-5p	RFXAP	5994	ENSG00000133111	HITS-CLIP	19536157	NA	NA	-0.265	NA
mirtarbase	hsa-miR-106b-5p	RGMB	285704	ENSG00000174136	PAR-CLIP	21572407	NA	NA	-0.265	NA
mirtarbase	hsa-miR-106b-5p	RGMB	285704	ENSG00000174136	PAR-CLIP	20371350	NA	NA	-0.265	NA
mirtarbase	hsa-miR-106b-5p	RHOBTB2	23221	ENSG00000008853	CLASH	23622248	NA	NA	-0.265	NA
mirtarbase	hsa-miR-106b-5p	RHOC	389	ENSG00000155366	Luciferase reporter assay	25933027	NA	NA	-0.265	NA
mirtarbase	hsa-miR-106b-5p	RHOC	389	ENSG00000155366	PAR-CLIP	21572407	NA	NA	-0.265	NA
mirtarbase	hsa-miR-106b-5p	RHOC	389	ENSG00000155366	PAR-CLIP	26701625	NA	NA	-0.265	NA
mirtarbase	hsa-miR-106b-5p	RLIM	51132	ENSG00000131263	PAR-CLIP	21572407	NA	NA	-0.265	NA
mirtarbase	hsa-miR-106b-5p	RMND1	55005	ENSG00000155906	HITS-CLIP	23706177	NA	NA	-0.265	NA
mirtarbase	hsa-miR-106b-5p	RNASEH1	246243	ENSG00000171865	PAR-CLIP	22012620	NA	NA	-0.265	NA
mirtarbase	hsa-miR-106b-5p	RNASEH1	246243	ENSG00000171865	PAR-CLIP	21572407	NA	NA	-0.265	NA
mirtarbase	hsa-miR-106b-5p	RNF115	27246	ENSG00000265491	HITS-CLIP	23313552	NA	NA	-0.265	NA
mirtarbase	hsa-miR-106b-5p	RNF19B	127544	ENSG00000116514	HITS-CLIP	23313552	NA	NA	-0.265	NA
mirtarbase	hsa-miR-106b-5p	RNF216	54476	ENSG00000011275	HITS-CLIP	22473208	NA	NA	-0.265	NA
mirtarbase	hsa-miR-106b-5p	RNF34	80196	ENSG00000170633	HITS-CLIP	23313552	NA	NA	-0.265	NA
mirtarbase	hsa-miR-106b-5p	RNPS1	10921	ENSG00000205937	CLASH	23622248	NA	NA	-0.265	NA
mirtarbase	hsa-miR-106b-5p	RORA	6095	ENSG00000069667	Microarray	17242205	NA	NA	-0.265	NA
mirtarbase	hsa-miR-106b-5p	RORA	6095	ENSG00000069667	PAR-CLIP	21572407	NA	NA	-0.265	NA
mirtarbase	hsa-miR-106b-5p	RORA	6095	ENSG00000069667	PAR-CLIP	20371350	NA	NA	-0.265	NA
mirtarbase	hsa-miR-106b-5p	RPA2	6118	ENSG00000117748	HITS-CLIP	22473208	NA	NA	-0.265	NA
mirtarbase	hsa-miR-106b-5p	RPF2	84154	ENSG00000197498	PAR-CLIP	21572407	NA	NA	-0.265	NA
mirtarbase	hsa-miR-106b-5p	RPF2	84154	ENSG00000197498	PAR-CLIP	20371350	NA	NA	-0.265	NA
mirtarbase	hsa-miR-106b-5p	RPL14	9045	ENSG00000188846	HITS-CLIP	23313552	NA	NA	-0.265	NA
mirtarbase	hsa-miR-106b-5p	RPL17	6139	ENSG00000265681	HITS-CLIP	22473208	NA	NA	-0.265	NA
mirtarbase	hsa-miR-106b-5p	RPL17-C18orf32	100526842	ENSG00000215472	PAR-CLIP	20371350	NA	NA	-0.265	NA
mirtarbase	hsa-miR-106b-5p	RPL18	6141	ENSG00000063177	CLASH	23622248	NA	NA	-0.265	NA
mirtarbase	hsa-miR-106b-5p	RPL18A	6142	ENSG00000105640	CLASH	23622248	NA	NA	-0.265	NA
mirtarbase	hsa-miR-106b-5p	RPL21	6144	ENSG00000122026	CLASH	23622248	NA	NA	-0.265	NA
mirtarbase	hsa-miR-106b-5p	RPL7	6129	ENSG00000147604	CLASH	23622248	NA	NA	-0.265	NA
mirtarbase	hsa-miR-106b-5p	RPP30	10556	ENSG00000148688	CLASH	23622248	NA	NA	-0.265	NA
mirtarbase	hsa-miR-106b-5p	RPRD2	23248	ENSG00000163125	PAR-CLIP	20371350	NA	NA	-0.265	NA
mirtarbase	hsa-miR-106b-5p	RPS14	6208	ENSG00000164587	CLASH	23622248	NA	NA	-0.265	NA
mirtarbase	hsa-miR-106b-5p	RPS27A	6233	ENSG00000143947	PAR-CLIP	23592263	NA	NA	-0.265	NA
mirtarbase	hsa-miR-106b-5p	RPS27A	6233	ENSG00000143947	PAR-CLIP	24398324	NA	NA	-0.265	NA
mirtarbase	hsa-miR-106b-5p	RPS27A	6233	ENSG00000143947	PAR-CLIP	23446348	NA	NA	-0.265	NA
mirtarbase	hsa-miR-106b-5p	RPS27A	6233	ENSG00000143947	PAR-CLIP	22012620	NA	NA	-0.265	NA
mirtarbase	hsa-miR-106b-5p	RPS27A	6233	ENSG00000143947	PAR-CLIP	20371350	NA	NA	-0.265	NA
mirtarbase	hsa-miR-106b-5p	RPS27A	6233	ENSG00000143947	PAR-CLIP//HITS-CLIP	21572407	NA	NA	-0.265	NA
mirtarbase	hsa-miR-106b-5p	RPS6KA5	9252	ENSG00000100784	PAR-CLIP	22012620	NA	NA	-0.265	NA
mirtarbase	hsa-miR-106b-5p	RPS6KA5	9252	ENSG00000100784	PAR-CLIP	21572407	NA	NA	-0.265	NA
mirtarbase	hsa-miR-106b-5p	RRAGD	58528	ENSG00000025039	PAR-CLIP	23446348	NA	NA	-0.265	NA
mirtarbase	hsa-miR-106b-5p	RRAGD	58528	ENSG00000025039	PAR-CLIP	20371350	NA	NA	-0.265	NA
mirtarbase	hsa-miR-106b-5p	RRAS2	22800	ENSG00000133818	PAR-CLIP	20371350	NA	NA	-0.265	NA
mirtarbase	hsa-miR-106b-5p	RREB1	6239	ENSG00000124782	CLASH	23622248	NA	NA	-0.265	NA
mirtarbase	hsa-miR-106b-5p	RRM2	6241	ENSG00000171848	HITS-CLIP	22473208	NA	NA	-0.265	NA
mirtarbase	hsa-miR-106b-5p	RRM2	6241	ENSG00000171848	PAR-CLIP	23592263	NA	NA	-0.265	NA
mirtarbase	hsa-miR-106b-5p	RRN3	54700	ENSG00000278494	PAR-CLIP	21572407	NA	NA	-0.265	NA
mirtarbase	hsa-miR-106b-5p	RRN3	54700	ENSG00000085721	PAR-CLIP	21572407	NA	NA	-0.265	NA
mirtarbase	hsa-miR-106b-5p	RSRP1	57035	ENSG00000117616	HITS-CLIP	22473208	NA	NA	-0.265	NA
mirtarbase	hsa-miR-106b-5p	RTN2	6253	ENSG00000125744	HITS-CLIP	23313552	NA	NA	-0.265	NA
mirtarbase	hsa-miR-106b-5p	RUFY2	55680	ENSG00000204130	PAR-CLIP	21572407	NA	NA	-0.265	NA
mirtarbase	hsa-miR-106b-5p	RUNDC1	146923	ENSG00000198863	HITS-CLIP	22473208	NA	NA	-0.265	NA
mirtarbase	hsa-miR-106b-5p	RUNX1T1	862	ENSG00000079102	Microarray	17242205	NA	NA	-0.265	NA
mirtarbase	hsa-miR-106b-5p	RUNX3	864	ENSG00000020633	Luciferase reporter assay//qRT-PCR//Western blot	23912048	NA	NA	-0.265	NA
mirtarbase	hsa-miR-106b-5p	RUNX3	864	ENSG00000020633	PAR-CLIP	20371350	NA	NA	-0.265	NA
mirtarbase	hsa-miR-106b-5p	SACS	26278	ENSG00000151835	HITS-CLIP	22473208	NA	NA	-0.265	NA
mirtarbase	hsa-miR-106b-5p	SALL3	27164	ENSG00000263310	PAR-CLIP	22012620	NA	NA	-0.265	NA
mirtarbase	hsa-miR-106b-5p	SALL3	27164	ENSG00000277015	PAR-CLIP	22012620	NA	NA	-0.265	NA
mirtarbase	hsa-miR-106b-5p	SALL3	27164	ENSG00000256463	PAR-CLIP	22012620	NA	NA	-0.265	NA
mirtarbase	hsa-miR-106b-5p	SALL3	27164	ENSG00000263310	PAR-CLIP	21572407	NA	NA	-0.265	NA
mirtarbase	hsa-miR-106b-5p	SALL3	27164	ENSG00000277015	PAR-CLIP	21572407	NA	NA	-0.265	NA
mirtarbase	hsa-miR-106b-5p	SALL3	27164	ENSG00000256463	PAR-CLIP	21572407	NA	NA	-0.265	NA
mirtarbase	hsa-miR-106b-5p	SAMD12	401474	ENSG00000177570	PAR-CLIP	21572407	NA	NA	-0.265	NA
mirtarbase	hsa-miR-106b-5p	SAMD8	142891	ENSG00000156671	PAR-CLIP	21572407	NA	NA	-0.265	NA
mirtarbase	hsa-miR-106b-5p	SAMD9L	219285	ENSG00000177409	HITS-CLIP	22473208	NA	NA	-0.265	NA
mirtarbase	hsa-miR-106b-5p	SBSN	374897	ENSG00000189001	Microarray	17242205	NA	NA	-0.265	NA
mirtarbase	hsa-miR-106b-5p	SCAMP2	10066	ENSG00000140497	HITS-CLIP	22473208	NA	NA	-0.265	NA
mirtarbase	hsa-miR-106b-5p	SCAMP2	10066	ENSG00000140497	PAR-CLIP	20371350	NA	NA	-0.265	NA
mirtarbase	hsa-miR-106b-5p	SCAMP2	10066	ENSG00000140497	PAR-CLIP	26701625	NA	NA	-0.265	NA
mirtarbase	hsa-miR-106b-5p	SCAMP5	192683	ENSG00000198794	HITS-CLIP	22473208	NA	NA	-0.265	NA
mirtarbase	hsa-miR-106b-5p	SCD	6319	ENSG00000099194	PAR-CLIP	21572407	NA	NA	-0.265	NA
mirtarbase	hsa-miR-106b-5p	SEC16A	9919	ENSG00000148396	HITS-CLIP	22473208	NA	NA	-0.265	NA
mirtarbase	hsa-miR-106b-5p	SEC23A	10484	ENSG00000100934	HITS-CLIP	22473208	NA	NA	-0.265	NA
mirtarbase	hsa-miR-106b-5p	SEMA4B	10509	ENSG00000185033	HITS-CLIP	22473208	NA	NA	-0.265	NA
mirtarbase	hsa-miR-106b-5p	SEMA7A	8482	ENSG00000138623	PAR-CLIP	23592263	NA	NA	-0.265	NA
mirtarbase	hsa-miR-106b-5p	SEMA7A	8482	ENSG00000288455	PAR-CLIP	23592263	NA	NA	-0.265	NA
mirtarbase	hsa-miR-106b-5p	SENP1	29843	ENSG00000079387	HITS-CLIP	22473208	NA	NA	-0.265	NA
mirtarbase	hsa-miR-106b-5p	SEPTIN2	4735	ENSG00000168385	HITS-CLIP	22473208	NA	NA	-0.265	NA
mirtarbase	hsa-miR-106b-5p	SEPTIN2	4735	ENSG00000168385	PAR-CLIP	23446348	NA	NA	-0.265	NA
mirtarbase	hsa-miR-106b-5p	SEPTIN2	4735	ENSG00000168385	PAR-CLIP	20371350	NA	NA	-0.265	NA
mirtarbase	hsa-miR-106b-5p	SERF1A	8293	ENSG00000275581	PAR-CLIP	22012620	NA	NA	-0.265	NA
mirtarbase	hsa-miR-106b-5p	SERF1A	8293	ENSG00000172058	PAR-CLIP	22012620	NA	NA	-0.265	NA
mirtarbase	hsa-miR-106b-5p	SERF1B	8293	ENSG00000277429	PAR-CLIP	22012620	NA	NA	-0.265	NA
mirtarbase	hsa-miR-106b-5p	SERF1B	8293	ENSG00000205572	PAR-CLIP	22012620	NA	NA	-0.265	NA
mirtarbase	hsa-miR-106b-5p	SERF1B	8293	ENSG00000278839	PAR-CLIP	22012620	NA	NA	-0.265	NA
mirtarbase	hsa-miR-106b-5p	SERF1B	728492	ENSG00000277429	PAR-CLIP	22012620	NA	NA	-0.265	NA
mirtarbase	hsa-miR-106b-5p	SERF1B	728492	ENSG00000205572	PAR-CLIP	22012620	NA	NA	-0.265	NA
mirtarbase	hsa-miR-106b-5p	SERF1B	728492	ENSG00000278839	PAR-CLIP	22012620	NA	NA	-0.265	NA
mirtarbase	hsa-miR-106b-5p	SERF2	10169	ENSG00000140264	PAR-CLIP	23446348	NA	NA	-0.265	NA
mirtarbase	hsa-miR-106b-5p	SERINC1	57515	ENSG00000111897	HITS-CLIP	23313552	NA	NA	-0.265	NA
mirtarbase	hsa-miR-106b-5p	SESN1	27244	ENSG00000080546	PAR-CLIP	27292025	NA	NA	-0.265	NA
mirtarbase	hsa-miR-106b-5p	SESN2	83667	ENSG00000130766	HITS-CLIP	22473208	NA	NA	-0.265	NA
mirtarbase	hsa-miR-106b-5p	SESN2	83667	ENSG00000285069	HITS-CLIP	22473208	NA	NA	-0.265	NA
mirtarbase	hsa-miR-106b-5p	SESN3	143686	ENSG00000149212	PAR-CLIP	20371350	NA	NA	-0.265	NA
mirtarbase	hsa-miR-106b-5p	SETD2	29072	ENSG00000181555	ChIP-seq//Immunocytochemistry//Luciferase reporter assay//qRT-PCR//Western blot	25714014	NA	NA	-0.265	NA
mirtarbase	hsa-miR-106b-5p	SETD2	29072	ENSG00000181555	CLASH	23622248	NA	NA	-0.265	NA
mirtarbase	hsa-miR-106b-5p	SF3B3	23450	ENSG00000189091	HITS-CLIP	23313552	NA	NA	-0.265	NA
mirtarbase	hsa-miR-106b-5p	SGMS1	259230	ENSG00000198964	PAR-CLIP	23592263	NA	NA	-0.265	NA
mirtarbase	hsa-miR-106b-5p	SGPL1	8879	ENSG00000166224	PAR-CLIP	23592263	NA	NA	-0.265	NA
mirtarbase	hsa-miR-106b-5p	SGTB	54557	ENSG00000197860	HITS-CLIP	22473208	NA	NA	-0.265	NA
mirtarbase	hsa-miR-106b-5p	SGTB	54557	ENSG00000197860	HITS-CLIP	23313552	NA	NA	-0.265	NA
mirtarbase	hsa-miR-106b-5p	SH3BP5	9467	ENSG00000131370	HITS-CLIP	23313552	NA	NA	-0.265	NA
mirtarbase	hsa-miR-106b-5p	SH3GLB1	51100	ENSG00000097033	PAR-CLIP	21572407	NA	NA	-0.265	NA
mirtarbase	hsa-miR-106b-5p	SHISA2	387914	ENSG00000180730	CLASH	23622248	NA	NA	-0.265	NA
mirtarbase	hsa-miR-106b-5p	SHOC2	8036	ENSG00000108061	PAR-CLIP	23592263	NA	NA	-0.265	NA
mirtarbase	hsa-miR-106b-5p	SHOC2	8036	ENSG00000108061	PAR-CLIP	23446348	NA	NA	-0.265	NA
mirtarbase	hsa-miR-106b-5p	SHOC2	8036	ENSG00000108061	PAR-CLIP	21572407	NA	NA	-0.265	NA
mirtarbase	hsa-miR-106b-5p	SHOC2	8036	ENSG00000108061	PAR-CLIP	26701625	NA	NA	-0.265	NA
mirtarbase	hsa-miR-106b-5p	SHTN1	57698	ENSG00000187164	Microarray	17242205	NA	NA	-0.265	NA
mirtarbase	hsa-miR-106b-5p	SIK1	150094	ENSG00000142178	PAR-CLIP	21572407	NA	NA	-0.265	NA
mirtarbase	hsa-miR-106b-5p	SIKE1	80143	ENSG00000052723	HITS-CLIP	22473208	NA	NA	-0.265	NA
mirtarbase	hsa-miR-106b-5p	SKI	6497	ENSG00000157933	HITS-CLIP	22473208	NA	NA	-0.265	NA
mirtarbase	hsa-miR-106b-5p	SKIL	6498	ENSG00000136603	PAR-CLIP	24398324	NA	NA	-0.265	NA
mirtarbase	hsa-miR-106b-5p	SKIL	6498	ENSG00000136603	PAR-CLIP	23446348	NA	NA	-0.265	NA
mirtarbase	hsa-miR-106b-5p	SKIL	6498	ENSG00000136603	PAR-CLIP	22012620	NA	NA	-0.265	NA
mirtarbase	hsa-miR-106b-5p	SKIL	6498	ENSG00000136603	PAR-CLIP	21572407	NA	NA	-0.265	NA
mirtarbase	hsa-miR-106b-5p	SKIL	6498	ENSG00000136603	PAR-CLIP	20371350	NA	NA	-0.265	NA
mirtarbase	hsa-miR-106b-5p	SLAIN2	57606	ENSG00000109171	HITS-CLIP	22473208	NA	NA	-0.265	NA
mirtarbase	hsa-miR-106b-5p	SLC10A7	84068	ENSG00000120519	CLASH	23622248	NA	NA	-0.265	NA
mirtarbase	hsa-miR-106b-5p	SLC12A6	9990	ENSG00000140199	PAR-CLIP	27292025	NA	NA	-0.265	NA
mirtarbase	hsa-miR-106b-5p	SLC16A9	220963	ENSG00000165449	HITS-CLIP	22473208	NA	NA	-0.265	NA
mirtarbase	hsa-miR-106b-5p	SLC1A5	6510	ENSG00000105281	HITS-CLIP	23313552	NA	NA	-0.265	NA
mirtarbase	hsa-miR-106b-5p	SLC22A23	63027	ENSG00000137266	PAR-CLIP	23592263	NA	NA	-0.265	NA
mirtarbase	hsa-miR-106b-5p	SLC25A33	84275	ENSG00000171612	HITS-CLIP	23313552	NA	NA	-0.265	NA
mirtarbase	hsa-miR-106b-5p	SLC25A44	9673	ENSG00000160785	PAR-CLIP	21572407	NA	NA	-0.265	NA
mirtarbase	hsa-miR-106b-5p	SLC25A46	91137	ENSG00000164209	PAR-CLIP	21572407	NA	NA	-0.265	NA
mirtarbase	hsa-miR-106b-5p	SLC25A5	292	ENSG00000005022	CLASH	23622248	NA	NA	-0.265	NA
mirtarbase	hsa-miR-106b-5p	SLC28A1	9154	ENSG00000156222	PAR-CLIP	23446348	NA	NA	-0.265	NA
mirtarbase	hsa-miR-106b-5p	SLC2A4	6517	ENSG00000181856	LacZ reporter assay	27165190	NA	NA	-0.265	NA
mirtarbase	hsa-miR-106b-5p	SLC2A4	6517	ENSG00000288174	LacZ reporter assay	27165190	NA	NA	-0.265	NA
mirtarbase	hsa-miR-106b-5p	SLC30A1	7779	ENSG00000170385	PAR-CLIP	23592263	NA	NA	-0.265	NA
mirtarbase	hsa-miR-106b-5p	SLC30A1	7779	ENSG00000170385	PAR-CLIP	21572407	NA	NA	-0.265	NA
mirtarbase	hsa-miR-106b-5p	SLC30A7	148867	ENSG00000162695	PAR-CLIP	23592263	NA	NA	-0.265	NA
mirtarbase	hsa-miR-106b-5p	SLC35F5	80255	ENSG00000115084	HITS-CLIP	22473208	NA	NA	-0.265	NA
mirtarbase	hsa-miR-106b-5p	SLC35F5	80255	ENSG00000115084	HITS-CLIP	23313552	NA	NA	-0.265	NA
mirtarbase	hsa-miR-106b-5p	SLC35F5	80255	ENSG00000115084	HITS-CLIP	22927820	NA	NA	-0.265	NA
mirtarbase	hsa-miR-106b-5p	SLC35F5	80255	ENSG00000115084	HITS-CLIP	27418678	NA	NA	-0.265	NA
mirtarbase	hsa-miR-106b-5p	SLC35F6	54978	ENSG00000213699	HITS-CLIP	22927820	NA	NA	-0.265	NA
mirtarbase	hsa-miR-106b-5p	SLC4A7	9497	ENSG00000033867	HITS-CLIP	22473208	NA	NA	-0.265	NA
mirtarbase	hsa-miR-106b-5p	SLC52A3	113278	ENSG00000101276	CLASH	23622248	NA	NA	-0.265	NA
mirtarbase	hsa-miR-106b-5p	SLC5A3	6526	ENSG00000198743	PAR-CLIP	21572407	NA	NA	-0.265	NA
mirtarbase	hsa-miR-106b-5p	SLC5A3	6526	ENSG00000198743	PAR-CLIP	20371350	NA	NA	-0.265	NA
mirtarbase	hsa-miR-106b-5p	SLC6A4	6532	ENSG00000108576	HITS-CLIP	23313552	NA	NA	-0.265	NA
mirtarbase	hsa-miR-106b-5p	SLC7A11	23657	ENSG00000151012	HITS-CLIP	23313552	NA	NA	-0.265	NA
mirtarbase	hsa-miR-106b-5p	SLC9A1	6548	ENSG00000090020	CLASH	23622248	NA	NA	-0.265	NA
mirtarbase	hsa-miR-106b-5p	SLCO5A1	81796	ENSG00000137571	PAR-CLIP	22100165	NA	NA	-0.265	NA
mirtarbase	hsa-miR-106b-5p	SLK	9748	ENSG00000065613	HITS-CLIP	22473208	NA	NA	-0.265	NA
mirtarbase	hsa-miR-106b-5p	SMAD4	4089	ENSG00000141646	PAR-CLIP	23446348	NA	NA	-0.265	NA
mirtarbase	hsa-miR-106b-5p	SMAD4	4089	ENSG00000141646	PAR-CLIP	21572407	NA	NA	-0.265	NA
mirtarbase	hsa-miR-106b-5p	SMAD4	4089	ENSG00000141646	PAR-CLIP	20371350	NA	NA	-0.265	NA
mirtarbase	hsa-miR-106b-5p	SMAD5	4090	ENSG00000113658	HITS-CLIP	22473208	NA	NA	-0.265	NA
mirtarbase	hsa-miR-106b-5p	SMAD6	4091	ENSG00000137834	HITS-CLIP	22473208	NA	NA	-0.265	NA
mirtarbase	hsa-miR-106b-5p	SMAD7	4092	ENSG00000101665	Flow//Immunofluorescence//Microarray//qRT-PCR//Western blot	25286029	NA	NA	-0.265	NA
mirtarbase	hsa-miR-106b-5p	SMAD7	4092	ENSG00000101665	Luciferase reporter assay//qRT-PCR//Western blot	22286770	NA	NA	-0.265	NA
mirtarbase	hsa-miR-106b-5p	SMAD9	4093	ENSG00000120693	Microarray	17242205	NA	NA	-0.265	NA
mirtarbase	hsa-miR-106b-5p	SMG7	9887	ENSG00000116698	CLASH	23622248	NA	NA	-0.265	NA
mirtarbase	hsa-miR-106b-5p	SMIM13	221710	ENSG00000224531	PAR-CLIP	23592263	NA	NA	-0.265	NA
mirtarbase	hsa-miR-106b-5p	SMIM13	221710	ENSG00000224531	PAR-CLIP	21572407	NA	NA	-0.265	NA
mirtarbase	hsa-miR-106b-5p	SMIM13	221710	ENSG00000224531	PAR-CLIP	20371350	NA	NA	-0.265	NA
mirtarbase	hsa-miR-106b-5p	SMOC1	64093	ENSG00000198732	PAR-CLIP	21572407	NA	NA	-0.265	NA
mirtarbase	hsa-miR-106b-5p	SNAP47	116841	ENSG00000143740	PAR-CLIP	20371350	NA	NA	-0.265	NA
mirtarbase	hsa-miR-106b-5p	SNTB2	6645	ENSG00000260873	HITS-CLIP	22473208	NA	NA	-0.265	NA
mirtarbase	hsa-miR-106b-5p	SNTB2	6645	ENSG00000168807	HITS-CLIP	22473208	NA	NA	-0.265	NA
mirtarbase	hsa-miR-106b-5p	SOCS5	9655	ENSG00000171150	PAR-CLIP	23446348	NA	NA	-0.265	NA
mirtarbase	hsa-miR-106b-5p	SOCS7	30837	ENSG00000274211	PAR-CLIP	21572407	NA	NA	-0.265	NA
mirtarbase	hsa-miR-106b-5p	SOCS7	30837	ENSG00000274229	PAR-CLIP	21572407	NA	NA	-0.265	NA
mirtarbase	hsa-miR-106b-5p	SOD2	6648	ENSG00000112096	HITS-CLIP	22473208	NA	NA	-0.265	NA
mirtarbase	hsa-miR-106b-5p	SOD2	6648	ENSG00000285441	HITS-CLIP	22473208	NA	NA	-0.265	NA
mirtarbase	hsa-miR-106b-5p	SOD2	6648	ENSG00000112096	PAR-CLIP	22012620	NA	NA	-0.265	NA
mirtarbase	hsa-miR-106b-5p	SOD2	6648	ENSG00000285441	PAR-CLIP	22012620	NA	NA	-0.265	NA
mirtarbase	hsa-miR-106b-5p	SON	6651	ENSG00000159140	HITS-CLIP	27418678	NA	NA	-0.265	NA
mirtarbase	hsa-miR-106b-5p	SORCS2	57537	ENSG00000184985	PAR-CLIP	22100165	NA	NA	-0.265	NA
mirtarbase	hsa-miR-106b-5p	SOX4	6659	ENSG00000124766	PAR-CLIP	23592263	NA	NA	-0.265	NA
mirtarbase	hsa-miR-106b-5p	SOX4	6659	ENSG00000124766	PAR-CLIP	24398324	NA	NA	-0.265	NA
mirtarbase	hsa-miR-106b-5p	SOX4	6659	ENSG00000124766	PAR-CLIP	23446348	NA	NA	-0.265	NA
mirtarbase	hsa-miR-106b-5p	SOX4	6659	ENSG00000124766	PAR-CLIP	21572407	NA	NA	-0.265	NA
mirtarbase	hsa-miR-106b-5p	SOX4	6659	ENSG00000124766	PAR-CLIP	20371350	NA	NA	-0.265	NA
mirtarbase	hsa-miR-106b-5p	SP2	6668	ENSG00000167182	HITS-CLIP	27418678	NA	NA	-0.265	NA
mirtarbase	hsa-miR-106b-5p	SP4	6671	ENSG00000105866	PAR-CLIP	23446348	NA	NA	-0.265	NA
mirtarbase	hsa-miR-106b-5p	SP4	6671	ENSG00000105866	PAR-CLIP	21572407	NA	NA	-0.265	NA
mirtarbase	hsa-miR-106b-5p	SP4	6671	ENSG00000105866	PAR-CLIP	20371350	NA	NA	-0.265	NA
mirtarbase	hsa-miR-106b-5p	SPAG1	6674	ENSG00000104450	Microarray	17242205	NA	NA	-0.265	NA
mirtarbase	hsa-miR-106b-5p	SPATA46	284680	ENSG00000171722	Microarray	17242205	NA	NA	-0.265	NA
mirtarbase	hsa-miR-106b-5p	SPCS1	28972	ENSG00000114902	HITS-CLIP	23824327	NA	NA	-0.265	NA
mirtarbase	hsa-miR-106b-5p	SPEN	23013	ENSG00000065526	CLASH	23622248	NA	NA	-0.265	NA
mirtarbase	hsa-miR-106b-5p	SPIB	6689	ENSG00000269404	HITS-CLIP	23824327	NA	NA	-0.265	NA
mirtarbase	hsa-miR-106b-5p	SPIB	6689	ENSG00000269404	HITS-CLIP	28735896	NA	NA	-0.265	NA
mirtarbase	hsa-miR-106b-5p	SPOPL	339745	ENSG00000144228	HITS-CLIP	22473208	NA	NA	-0.265	NA
mirtarbase	hsa-miR-106b-5p	SPRED1	161742	ENSG00000166068	PAR-CLIP	23592263	NA	NA	-0.265	NA
mirtarbase	hsa-miR-106b-5p	SPTLC2	9517	ENSG00000100596	PAR-CLIP	22012620	NA	NA	-0.265	NA
mirtarbase	hsa-miR-106b-5p	SQSTM1	8878	ENSG00000161011	HITS-CLIP	22473208	NA	NA	-0.265	NA
mirtarbase	hsa-miR-106b-5p	SQSTM1	8878	ENSG00000284099	HITS-CLIP	22473208	NA	NA	-0.265	NA
mirtarbase	hsa-miR-106b-5p	SRCAP	10847	ENSG00000080603	HITS-CLIP	23824327	NA	NA	-0.265	NA
mirtarbase	hsa-miR-106b-5p	SREK1IP1	285672	ENSG00000153006	PAR-CLIP	22100165	NA	NA	-0.265	NA
mirtarbase	hsa-miR-106b-5p	SRSF2	6427	ENSG00000161547	HITS-CLIP	22473208	NA	NA	-0.265	NA
mirtarbase	hsa-miR-106b-5p	SRSF2	6427	ENSG00000161547	PAR-CLIP	23446348	NA	NA	-0.265	NA
mirtarbase	hsa-miR-106b-5p	SRSF2	6427	ENSG00000161547	PAR-CLIP	20371350	NA	NA	-0.265	NA
mirtarbase	hsa-miR-106b-5p	SSH2	85464	ENSG00000141298	HITS-CLIP	22473208	NA	NA	-0.265	NA
mirtarbase	hsa-miR-106b-5p	SSX2IP	117178	ENSG00000117155	HITS-CLIP	22473208	NA	NA	-0.265	NA
mirtarbase	hsa-miR-106b-5p	SSX7	280658	ENSG00000187754	Microarray	17242205	NA	NA	-0.265	NA
mirtarbase	hsa-miR-106b-5p	STAC2	342667	ENSG00000141750	HITS-CLIP	22927820	NA	NA	-0.265	NA
mirtarbase	hsa-miR-106b-5p	STAT3	6774	ENSG00000168610	Flow//Luciferase reporter assay//qRT-PCR//Western blot	26956882	NA	NA	-0.265	NA
mirtarbase	hsa-miR-106b-5p	STAT3	6774	ENSG00000168610	HITS-CLIP	22473208	NA	NA	-0.265	NA
mirtarbase	hsa-miR-106b-5p	STAT3	6774	ENSG00000168610	Luciferase reporter assay//qRT-PCR//Western blot	25307786	NA	NA	-0.265	NA
mirtarbase	hsa-miR-106b-5p	STAT3	6774	ENSG00000168610	Luciferase reporter assay//qRT-PCR//Western blot	27325313	NA	NA	-0.265	NA
mirtarbase	hsa-miR-106b-5p	STK11IP	114790	ENSG00000144589	PAR-CLIP	21572407	NA	NA	-0.265	NA
mirtarbase	hsa-miR-106b-5p	STK17B	9262	ENSG00000081320	HITS-CLIP	22473208	NA	NA	-0.265	NA
mirtarbase	hsa-miR-106b-5p	STK40	83931	ENSG00000196182	CLASH	23622248	NA	NA	-0.265	NA
mirtarbase	hsa-miR-106b-5p	STX12	23673	ENSG00000117758	CLASH	23622248	NA	NA	-0.265	NA
mirtarbase	hsa-miR-106b-5p	STX4	6810	ENSG00000103496	HITS-CLIP	23313552	NA	NA	-0.265	NA
mirtarbase	hsa-miR-106b-5p	STX6	10228	ENSG00000135823	HITS-CLIP	22473208	NA	NA	-0.265	NA
mirtarbase	hsa-miR-106b-5p	SUCO	51430	ENSG00000094975	HITS-CLIP	22473208	NA	NA	-0.265	NA
mirtarbase	hsa-miR-106b-5p	SUCO	51430	ENSG00000094975	HITS-CLIP	21572407	NA	NA	-0.265	NA
mirtarbase	hsa-miR-106b-5p	SUCO	51430	ENSG00000094975	PAR-CLIP	24398324	NA	NA	-0.265	NA
mirtarbase	hsa-miR-106b-5p	SUGP1	57794	ENSG00000105705	HITS-CLIP	23313552	NA	NA	-0.265	NA
mirtarbase	hsa-miR-106b-5p	SUMF1	285362	ENSG00000144455	Microarray	17242205	NA	NA	-0.265	NA
mirtarbase	hsa-miR-106b-5p	SUSD6	9766	ENSG00000100647	HITS-CLIP	22473208	NA	NA	-0.265	NA
mirtarbase	hsa-miR-106b-5p	SYNJ2BP	55333	ENSG00000213463	PAR-CLIP	26701625	NA	NA	-0.265	NA
mirtarbase	hsa-miR-106b-5p	SYNPO2L	79933	ENSG00000166317	HITS-CLIP	23313552	NA	NA	-0.265	NA
mirtarbase	hsa-miR-106b-5p	SYT4	6860	ENSG00000132872	Microarray	17242205	NA	NA	-0.265	NA
mirtarbase	hsa-miR-106b-5p	TADA2B	93624	ENSG00000173011	HITS-CLIP	22473208	NA	NA	-0.265	NA
mirtarbase	hsa-miR-106b-5p	TAF6L	10629	ENSG00000162227	Microarray	17242205	NA	NA	-0.265	NA
mirecords	hsa-miR-106b-5p	TAF6L	10629	ENSG00000162227		18728182	NA	NA	-0.265	NA
mirtarbase	hsa-miR-106b-5p	TANC1	85461	ENSG00000115183	HITS-CLIP	22473208	NA	NA	-0.265	NA
mirtarbase	hsa-miR-106b-5p	TAX1BP1	8887	ENSG00000106052	HITS-CLIP	22473208	NA	NA	-0.265	NA
mirtarbase	hsa-miR-106b-5p	TAX1BP1	8887	ENSG00000106052	PAR-CLIP	23592263	NA	NA	-0.265	NA
mirtarbase	hsa-miR-106b-5p	TAX1BP1	8887	ENSG00000106052	PAR-CLIP	20371350	NA	NA	-0.265	NA
mirtarbase	hsa-miR-106b-5p	TBC1D17	79735	ENSG00000104946	HITS-CLIP	22473208	NA	NA	-0.265	NA
mirtarbase	hsa-miR-106b-5p	TBC1D9	23158	ENSG00000109436	Microarray	17242205	NA	NA	-0.265	NA
mirtarbase	hsa-miR-106b-5p	TBL1XR1	79718	ENSG00000177565	PAR-CLIP	22012620	NA	NA	-0.265	NA
mirtarbase	hsa-miR-106b-5p	TBL1XR1	79718	ENSG00000177565	PAR-CLIP	26701625	NA	NA	-0.265	NA
mirtarbase	hsa-miR-106b-5p	TBL1XR1	79718	ENSG00000177565	PAR-CLIP	27292025	NA	NA	-0.265	NA
mirtarbase	hsa-miR-106b-5p	TCEAL1	9338	ENSG00000172465	Flow//Luciferase reporter assay//qRT-PCR//Western blot	23028803	NA	NA	-0.265	NA
mirtarbase	hsa-miR-106b-5p	TCEAL1	9338	ENSG00000172465	Luciferase reporter assay	22613985	NA	NA	-0.265	NA
mirtarbase	hsa-miR-106b-5p	TCEAL1	9338	ENSG00000172465	Luciferase reporter assay//qRT-PCR//Western blot	21283757	NA	NA	-0.265	NA
mirtarbase	hsa-miR-106b-5p	TCEAL1	9338	ENSG00000172465	Microarray	17242205	NA	NA	-0.265	NA
mirtarbase	hsa-miR-106b-5p	TCF4	6925	ENSG00000196628	HITS-CLIP	22473208	NA	NA	-0.265	NA
mirtarbase	hsa-miR-106b-5p	TCF7L2	6934	ENSG00000148737	PAR-CLIP	21572407	NA	NA	-0.265	NA
mirtarbase	hsa-miR-106b-5p	TENT4B	64282	ENSG00000121274	HITS-CLIP	23313552	NA	NA	-0.265	NA
mirtarbase	hsa-miR-106b-5p	TENT5C	54855	ENSG00000183508	HITS-CLIP	22473208	NA	NA	-0.265	NA
mirtarbase	hsa-miR-106b-5p	TET3	200424	ENSG00000187605	HITS-CLIP	22473208	NA	NA	-0.265	NA
mirtarbase	hsa-miR-106b-5p	TFAM	7019	ENSG00000108064	HITS-CLIP	21572407	NA	NA	-0.265	NA
mirtarbase	hsa-miR-106b-5p	TFAM	7019	ENSG00000108064	PAR-CLIP	23592263	NA	NA	-0.265	NA
mirtarbase	hsa-miR-106b-5p	TFAM	7019	ENSG00000108064	PAR-CLIP	23446348	NA	NA	-0.265	NA
mirtarbase	hsa-miR-106b-5p	TFAM	7019	ENSG00000108064	PAR-CLIP	20371350	NA	NA	-0.265	NA
mirtarbase	hsa-miR-106b-5p	TGFBR2	7048	ENSG00000163513	HITS-CLIP	22473208	NA	NA	-0.265	NA
mirtarbase	hsa-miR-106b-5p	TGFBR2	7048	ENSG00000163513	PAR-CLIP	22012620	NA	NA	-0.265	NA
mirtarbase	hsa-miR-106b-5p	TGFBR2	7048	ENSG00000163513	PAR-CLIP	21572407	NA	NA	-0.265	NA
mirtarbase	hsa-miR-106b-5p	TGFBR2	7048	ENSG00000163513	PAR-CLIP	20371350	NA	NA	-0.265	NA
mirtarbase	hsa-miR-106b-5p	TGOLN2	10618	ENSG00000152291	HITS-CLIP	22473208	NA	NA	-0.265	NA
mirtarbase	hsa-miR-106b-5p	THADA	63892	ENSG00000115970	CLASH	23622248	NA	NA	-0.265	NA
mirtarbase	hsa-miR-106b-5p	THAP6	152815	ENSG00000174796	Microarray	17242205	NA	NA	-0.265	NA
mirtarbase	hsa-miR-106b-5p	THEM4	117145	ENSG00000159445	HITS-CLIP	23313552	NA	NA	-0.265	NA
mirtarbase	hsa-miR-106b-5p	TIMM17A	10440	ENSG00000134375	PAR-CLIP	22012620	NA	NA	-0.265	NA
mirtarbase	hsa-miR-106b-5p	TIMM17A	10440	ENSG00000134375	PAR-CLIP	21572407	NA	NA	-0.265	NA
mirtarbase	hsa-miR-106b-5p	TIMM17A	10440	ENSG00000134375	PAR-CLIP	20371350	NA	NA	-0.265	NA
mirtarbase	hsa-miR-106b-5p	TLCD3A	79850	ENSG00000167695	HITS-CLIP	22473208	NA	NA	-0.265	NA
mirtarbase	hsa-miR-106b-5p	TLR2	7097	ENSG00000137462	Microarray	17242205	NA	NA	-0.265	NA
mirtarbase	hsa-miR-106b-5p	TLR7	51284	ENSG00000196664	HITS-CLIP	23313552	NA	NA	-0.265	NA
mirtarbase	hsa-miR-106b-5p	TM4SF5	9032	ENSG00000142484	HITS-CLIP	23824327	NA	NA	-0.265	NA
mirtarbase	hsa-miR-106b-5p	TMBIM6	7009	ENSG00000139644	HITS-CLIP	22473208	NA	NA	-0.265	NA
mirtarbase	hsa-miR-106b-5p	TMEM100	55273	ENSG00000166292	PAR-CLIP	21572407	NA	NA	-0.265	NA
mirtarbase	hsa-miR-106b-5p	TMEM123	114908	ENSG00000152558	HITS-CLIP	22473208	NA	NA	-0.265	NA
mirtarbase	hsa-miR-106b-5p	TMEM127	55654	ENSG00000135956	HITS-CLIP	22473208	NA	NA	-0.265	NA
mirtarbase	hsa-miR-106b-5p	TMEM127	55654	ENSG00000135956	HITS-CLIP	23313552	NA	NA	-0.265	NA
mirtarbase	hsa-miR-106b-5p	TMEM127	55654	ENSG00000135956	PAR-CLIP	24398324	NA	NA	-0.265	NA
mirtarbase	hsa-miR-106b-5p	TMEM127	55654	ENSG00000135956	PAR-CLIP	21572407	NA	NA	-0.265	NA
mirtarbase	hsa-miR-106b-5p	TMEM127	55654	ENSG00000135956	PAR-CLIP	20371350	NA	NA	-0.265	NA
mirtarbase	hsa-miR-106b-5p	TMEM131L	23240	ENSG00000121210	PAR-CLIP	22012620	NA	NA	-0.265	NA
mirtarbase	hsa-miR-106b-5p	TMEM133	83935		HITS-CLIP	21572407	NA	NA	-0.265	NA
mirtarbase	hsa-miR-106b-5p	TMEM134	80194	ENSG00000172663	PAR-CLIP	23446348	NA	NA	-0.265	NA
mirtarbase	hsa-miR-106b-5p	TMEM138	51524	ENSG00000149483	HITS-CLIP	22473208	NA	NA	-0.265	NA
mirtarbase	hsa-miR-106b-5p	TMEM167A	153339	ENSG00000174695	HITS-CLIP	22473208	NA	NA	-0.265	NA
mirtarbase	hsa-miR-106b-5p	TMEM196	256130	ENSG00000173452	PAR-CLIP	22012620	NA	NA	-0.265	NA
mirtarbase	hsa-miR-106b-5p	TMEM200C	645369	ENSG00000206432	PAR-CLIP	21572407	NA	NA	-0.265	NA
mirtarbase	hsa-miR-106b-5p	TMEM200C	645369	ENSG00000206432	PAR-CLIP	20371350	NA	NA	-0.265	NA
mirtarbase	hsa-miR-106b-5p	TMEM242	729515	ENSG00000215712	PAR-CLIP	23446348	NA	NA	-0.265	NA
mirtarbase	hsa-miR-106b-5p	TMEM242	729515	ENSG00000215712	PAR-CLIP	20371350	NA	NA	-0.265	NA
mirtarbase	hsa-miR-106b-5p	TMEM245	23731	ENSG00000106771	HITS-CLIP	22473208	NA	NA	-0.265	NA
mirtarbase	hsa-miR-106b-5p	TMEM245	23731	ENSG00000106771	Microarray	17242205	NA	NA	-0.265	NA
mirtarbase	hsa-miR-106b-5p	TMEM267	64417	ENSG00000151881	HITS-CLIP	22473208	NA	NA	-0.265	NA
mirtarbase	hsa-miR-106b-5p	TMEM38A	79041	ENSG00000072954	PAR-CLIP	23446348	NA	NA	-0.265	NA
mirtarbase	hsa-miR-106b-5p	TMEM64	169200	ENSG00000180694	HITS-CLIP	22473208	NA	NA	-0.265	NA
mirtarbase	hsa-miR-106b-5p	TMEM64	169200	ENSG00000180694	PAR-CLIP	23592263	NA	NA	-0.265	NA
mirtarbase	hsa-miR-106b-5p	TMEM67	91147	ENSG00000164953	HITS-CLIP	22473208	NA	NA	-0.265	NA
mirtarbase	hsa-miR-106b-5p	TMEM9B	56674	ENSG00000175348	PAR-CLIP	22100165	NA	NA	-0.265	NA
mirtarbase	hsa-miR-106b-5p	TMOD3	29766	ENSG00000138594	HITS-CLIP	23313552	NA	NA	-0.265	NA
mirtarbase	hsa-miR-106b-5p	TMPO	7112	ENSG00000120802	CLASH	23622248	NA	NA	-0.265	NA
mirtarbase	hsa-miR-106b-5p	TMX3	54495	ENSG00000166479	HITS-CLIP	22473208	NA	NA	-0.265	NA
mirtarbase	hsa-miR-106b-5p	TNFAIP1	7126	ENSG00000109079	HITS-CLIP	22473208	NA	NA	-0.265	NA
mirtarbase	hsa-miR-106b-5p	TNFAIP8L1	126282	ENSG00000185361	HITS-CLIP	23313552	NA	NA	-0.265	NA
mirtarbase	hsa-miR-106b-5p	TNFAIP8L1	126282	ENSG00000185361	PAR-CLIP	22012620	NA	NA	-0.265	NA
mirtarbase	hsa-miR-106b-5p	TNFRSF10A	8797	ENSG00000104689	Flow//Luciferase reporter assay//qRT-PCR//Western blot	28410209	NA	NA	-0.265	NA
mirtarbase	hsa-miR-106b-5p	TNFRSF10B	8795	ENSG00000120889	PAR-CLIP	22012620	NA	NA	-0.265	NA
mirtarbase	hsa-miR-106b-5p	TNFRSF10B	8795	ENSG00000120889	PAR-CLIP	21572407	NA	NA	-0.265	NA
mirtarbase	hsa-miR-106b-5p	TNFRSF21	27242	ENSG00000146072	HITS-CLIP	22473208	NA	NA	-0.265	NA
mirtarbase	hsa-miR-106b-5p	TNFRSF21	27242	ENSG00000146072	PAR-CLIP	21572407	NA	NA	-0.265	NA
mirtarbase	hsa-miR-106b-5p	TNFSF11	8600	ENSG00000120659	ELISA//Immunofluorescence//Immunohistochemistry//In situ hybridization//Luciferase reporter assay//Microarray//Northern blot//qRT-PCR//Western blot	26053181	NA	NA	-0.265	NA
mirtarbase	hsa-miR-106b-5p	TNIP3	79931	ENSG00000050730	HITS-CLIP	23313552	NA	NA	-0.265	NA
mirtarbase	hsa-miR-106b-5p	TNKS2	80351	ENSG00000107854	HITS-CLIP	22473208	NA	NA	-0.265	NA
mirtarbase	hsa-miR-106b-5p	TNKS2	80351	ENSG00000107854	PAR-CLIP	21572407	NA	NA	-0.265	NA
mirtarbase	hsa-miR-106b-5p	TNNI1	7135	ENSG00000159173	Microarray	17242205	NA	NA	-0.265	NA
mirtarbase	hsa-miR-106b-5p	TNRC6A	27327	ENSG00000090905	HITS-CLIP	22473208	NA	NA	-0.265	NA
mirtarbase	hsa-miR-106b-5p	TNRC6A	27327	ENSG00000288130	HITS-CLIP	22473208	NA	NA	-0.265	NA
mirtarbase	hsa-miR-106b-5p	TNRC6B	23112	ENSG00000100354	PAR-CLIP	23446348	NA	NA	-0.265	NA
mirtarbase	hsa-miR-106b-5p	TOPORS	10210	ENSG00000197579	HITS-CLIP	22473208	NA	NA	-0.265	NA
mirtarbase	hsa-miR-106b-5p	TP53	7157	ENSG00000141510	qRT-PCR	24955218	NA	NA	-0.265	NA
mirtarbase	hsa-miR-106b-5p	TP53INP1	94241	ENSG00000164938	PAR-CLIP	22100165	NA	NA	-0.265	NA
mirtarbase	hsa-miR-106b-5p	TPK1	27010	ENSG00000196511	PAR-CLIP	22012620	NA	NA	-0.265	NA
mirtarbase	hsa-miR-106b-5p	TPM4	7171	ENSG00000167460	PAR-CLIP	23592263	NA	NA	-0.265	NA
mirtarbase	hsa-miR-106b-5p	TPRG1L	127262	ENSG00000158109	HITS-CLIP	22473208	NA	NA	-0.265	NA
mirtarbase	hsa-miR-106b-5p	TPRG1L	127262	ENSG00000158109	PAR-CLIP	21572407	NA	NA	-0.265	NA
mirtarbase	hsa-miR-106b-5p	TRAF3IP2	10758	ENSG00000056972	HITS-CLIP	23313552	NA	NA	-0.265	NA
mirtarbase	hsa-miR-106b-5p	TRAPPC10	7109	ENSG00000160218	HITS-CLIP	22473208	NA	NA	-0.265	NA
mirtarbase	hsa-miR-106b-5p	TRAPPC2	6399	ENSG00000196459	PAR-CLIP	21572407	NA	NA	-0.265	NA
mirtarbase	hsa-miR-106b-5p	TRIB2	28951	ENSG00000071575	CLASH	23622248	NA	NA	-0.265	NA
mirtarbase	hsa-miR-106b-5p	TRIM32	22954	ENSG00000119401	HITS-CLIP	22473208	NA	NA	-0.265	NA
mirtarbase	hsa-miR-106b-5p	TRIM37	4591	ENSG00000108395	PAR-CLIP	24398324	NA	NA	-0.265	NA
mirtarbase	hsa-miR-106b-5p	TRIM41	90933	ENSG00000146063	PAR-CLIP	26701625	NA	NA	-0.265	NA
mirtarbase	hsa-miR-106b-5p	TRIM65	201292	ENSG00000141569	PAR-CLIP	27292025	NA	NA	-0.265	NA
mirtarbase	hsa-miR-106b-5p	TRIM8	81603	ENSG00000171206	HITS-CLIP	22473208	NA	NA	-0.265	NA
mirtarbase	hsa-miR-106b-5p	TRIM8	81603	ENSG00000171206	Luciferase reporter assay//qRT-PCR//Western blot	28327152	NA	NA	-0.265	NA
mirtarbase	hsa-miR-106b-5p	TRIOBP	11078	ENSG00000100106	HITS-CLIP	23313552	NA	NA	-0.265	NA
mirtarbase	hsa-miR-106b-5p	TRIP10	9322	ENSG00000125733	PAR-CLIP	23592263	NA	NA	-0.265	NA
mirtarbase	hsa-miR-106b-5p	TRIP12	9320	ENSG00000153827	CLASH	23622248	NA	NA	-0.265	NA
mirtarbase	hsa-miR-106b-5p	TRPC4AP	26133	ENSG00000100991	CLASH	23622248	NA	NA	-0.265	NA
mirtarbase	hsa-miR-106b-5p	TRRAP	8295	ENSG00000196367	CLASH	23622248	NA	NA	-0.265	NA
mirtarbase	hsa-miR-106b-5p	TSC1	7248	ENSG00000165699	CLASH	23622248	NA	NA	-0.265	NA
mirtarbase	hsa-miR-106b-5p	TSG101	7251	ENSG00000074319	HITS-CLIP	22473208	NA	NA	-0.265	NA
mirtarbase	hsa-miR-106b-5p	TSG101	7251	ENSG00000074319	PAR-CLIP	23592263	NA	NA	-0.265	NA
mirtarbase	hsa-miR-106b-5p	TSG101	7251	ENSG00000074319	PAR-CLIP	21572407	NA	NA	-0.265	NA
mirtarbase	hsa-miR-106b-5p	TSKU	25987	ENSG00000182704	PAR-CLIP	20371350	NA	NA	-0.265	NA
mirtarbase	hsa-miR-106b-5p	TSKU	25987	ENSG00000182704	PAR-CLIP	26701625	NA	NA	-0.265	NA
mirtarbase	hsa-miR-106b-5p	TSPAN6	7105	ENSG00000000003	HITS-CLIP	23313552	NA	NA	-0.265	NA
mirtarbase	hsa-miR-106b-5p	TSR1	55720	ENSG00000167721	PAR-CLIP	22100165	NA	NA	-0.265	NA
mirtarbase	hsa-miR-106b-5p	TSR1	55720	ENSG00000167721	PAR-CLIP	23446348	NA	NA	-0.265	NA
mirtarbase	hsa-miR-106b-5p	TSR1	55720	ENSG00000167721	PAR-CLIP	21572407	NA	NA	-0.265	NA
mirtarbase	hsa-miR-106b-5p	TTC9	23508	ENSG00000133985	PAR-CLIP	23446348	NA	NA	-0.265	NA
mirtarbase	hsa-miR-106b-5p	TTC9	23508	ENSG00000133985	PAR-CLIP	21572407	NA	NA	-0.265	NA
mirtarbase	hsa-miR-106b-5p	TTPAL	79183	ENSG00000124120	CLASH	23622248	NA	NA	-0.265	NA
mirtarbase	hsa-miR-106b-5p	TTPAL	79183	ENSG00000124120	HITS-CLIP	22473208	NA	NA	-0.265	NA
mirtarbase	hsa-miR-106b-5p	TUBB4B	10383	ENSG00000188229	CLASH	23622248	NA	NA	-0.265	NA
mirtarbase	hsa-miR-106b-5p	TWF1	5756	ENSG00000151239	HITS-CLIP	22473208	NA	NA	-0.265	NA
mirtarbase	hsa-miR-106b-5p	TWIST1	7291	ENSG00000122691	Luciferase reporter assay//qRT-PCR//Western blot	24002805	NA	NA	-0.265	NA
mirtarbase	hsa-miR-106b-5p	TXK	7294	ENSG00000074966	HITS-CLIP	23313552	NA	NA	-0.265	NA
mirtarbase	hsa-miR-106b-5p	TXK	7294	ENSG00000074966	PAR-CLIP	22012620	NA	NA	-0.265	NA
mirtarbase	hsa-miR-106b-5p	TXLNA	200081	ENSG00000084652	HITS-CLIP	22473208	NA	NA	-0.265	NA
mirtarbase	hsa-miR-106b-5p	TXNIP	10628	ENSG00000265972	HITS-CLIP	22473208	NA	NA	-0.265	NA
mirtarbase	hsa-miR-106b-5p	TXNIP	10628	ENSG00000265972	PAR-CLIP	24398324	NA	NA	-0.265	NA
mirtarbase	hsa-miR-106b-5p	TXNIP	10628	ENSG00000265972	PAR-CLIP	20371350	NA	NA	-0.265	NA
mirtarbase	hsa-miR-106b-5p	TXNRD2	10587	ENSG00000184470	CLASH	23622248	NA	NA	-0.265	NA
mirtarbase	hsa-miR-106b-5p	U2SURP	23350	ENSG00000163714	HITS-CLIP	22473208	NA	NA	-0.265	NA
mirtarbase	hsa-miR-106b-5p	U2SURP	23350	ENSG00000163714	PAR-CLIP	22012620	NA	NA	-0.265	NA
mirtarbase	hsa-miR-106b-5p	U2SURP	23350	ENSG00000163714	PAR-CLIP	20371350	NA	NA	-0.265	NA
mirtarbase	hsa-miR-106b-5p	U2SURP	23350	ENSG00000163714	PAR-CLIP//HITS-CLIP	21572407	NA	NA	-0.265	NA
mirtarbase	hsa-miR-106b-5p	UBC	7316	ENSG00000150991	HITS-CLIP	22473208	NA	NA	-0.265	NA
mirtarbase	hsa-miR-106b-5p	UBC	7316	ENSG00000150991	PAR-CLIP	26701625	NA	NA	-0.265	NA
mirtarbase	hsa-miR-106b-5p	UBE2Q2	92912	ENSG00000140367	HITS-CLIP	22473208	NA	NA	-0.265	NA
mirtarbase	hsa-miR-106b-5p	UBE2V2	7336	ENSG00000169139	HITS-CLIP	23313552	NA	NA	-0.265	NA
mirtarbase	hsa-miR-106b-5p	UBFD1	56061	ENSG00000103353	HITS-CLIP	22473208	NA	NA	-0.265	NA
mirtarbase	hsa-miR-106b-5p	UBOX5	22888	ENSG00000185019	HITS-CLIP	23313552	NA	NA	-0.265	NA
mirtarbase	hsa-miR-106b-5p	UBR5	51366	ENSG00000104517	HITS-CLIP	22473208	NA	NA	-0.265	NA
mirtarbase	hsa-miR-106b-5p	UBXN2A	165324	ENSG00000173960	PAR-CLIP	21572407	NA	NA	-0.265	NA
mirtarbase	hsa-miR-106b-5p	UBXN2A	165324	ENSG00000173960	PAR-CLIP	20371350	NA	NA	-0.265	NA
mirtarbase	hsa-miR-106b-5p	UGCG	7357	ENSG00000148154	PAR-CLIP	23592263	NA	NA	-0.265	NA
mirtarbase	hsa-miR-106b-5p	UGP2	7360	ENSG00000169764	CLASH	23622248	NA	NA	-0.265	NA
mirtarbase	hsa-miR-106b-5p	ULK1	8408	ENSG00000177169	PAR-CLIP//HITS-CLIP	21572407	NA	NA	-0.265	NA
mirtarbase	hsa-miR-106b-5p	UNC45A	55898	ENSG00000140553	CLASH	23622248	NA	NA	-0.265	NA
mirtarbase	hsa-miR-106b-5p	UNK	85451	ENSG00000132478	PAR-CLIP	22012620	NA	NA	-0.265	NA
mirtarbase	hsa-miR-106b-5p	UQCRFS1	7386	ENSG00000169021	CLASH	23622248	NA	NA	-0.265	NA
mirtarbase	hsa-miR-106b-5p	UQCRQ	27089	ENSG00000164405	CLASH	23622248	NA	NA	-0.265	NA
mirtarbase	hsa-miR-106b-5p	USP16	10600	ENSG00000156256	HITS-CLIP	22473208	NA	NA	-0.265	NA
mirtarbase	hsa-miR-106b-5p	USP28	57646	ENSG00000048028	HITS-CLIP	22473208	NA	NA	-0.265	NA
mirtarbase	hsa-miR-106b-5p	USP3	9960	ENSG00000140455	HITS-CLIP	22473208	NA	NA	-0.265	NA
mirtarbase	hsa-miR-106b-5p	USP32	84669	ENSG00000170832	HITS-CLIP	22473208	NA	NA	-0.265	NA
mirtarbase	hsa-miR-106b-5p	USP32	84669	ENSG00000170832	HITS-CLIP	23824327	NA	NA	-0.265	NA
mirtarbase	hsa-miR-106b-5p	USP46	64854	ENSG00000109189	Microarray	17242205	NA	NA	-0.265	NA
mirtarbase	hsa-miR-106b-5p	USP48	84196	ENSG00000090686	PAR-CLIP//HITS-CLIP	21572407	NA	NA	-0.265	NA
mirtarbase	hsa-miR-106b-5p	UXS1	80146	ENSG00000115652	HITS-CLIP	22473208	NA	NA	-0.265	NA
mirtarbase	hsa-miR-106b-5p	VCPKMT	79609	ENSG00000100483	HITS-CLIP	22473208	NA	NA	-0.265	NA
mirtarbase	hsa-miR-106b-5p	VDAC1	7416	ENSG00000213585	HITS-CLIP	22473208	NA	NA	-0.265	NA
mirecords	hsa-miR-106b-5p	VEGFA	7422	ENSG00000112715	ELISA	18320040	NA	NA	-0.265	NA
mirtarbase	hsa-miR-106b-5p	VEGFA	7422	ENSG00000112715	ELISA//Luciferase reporter assay	18320040	NA	NA	-0.265	NA
mirtarbase	hsa-miR-106b-5p	VEGFA	7422	ENSG00000112715	Microarray	17242205	NA	NA	-0.265	NA
mirtarbase	hsa-miR-106b-5p	VPS13C	54832	ENSG00000129003	HITS-CLIP	22473208	NA	NA	-0.265	NA
mirtarbase	hsa-miR-106b-5p	VPS26A	9559	ENSG00000122958	HITS-CLIP	22473208	NA	NA	-0.265	NA
mirtarbase	hsa-miR-106b-5p	VPS50	55610	ENSG00000004766	PAR-CLIP	22100165	NA	NA	-0.265	NA
mirtarbase	hsa-miR-106b-5p	VPS53	55275	ENSG00000141252	HITS-CLIP	23313552	NA	NA	-0.265	NA
mirtarbase	hsa-miR-106b-5p	VPS53	55275	ENSG00000283883	HITS-CLIP	23313552	NA	NA	-0.265	NA
mirtarbase	hsa-miR-106b-5p	VTI1A	143187	ENSG00000151532	HITS-CLIP	22473208	NA	NA	-0.265	NA
mirtarbase	hsa-miR-106b-5p	WAC	51322	ENSG00000095787	PAR-CLIP	23592263	NA	NA	-0.265	NA
mirtarbase	hsa-miR-106b-5p	WAC	51322	ENSG00000095787	PAR-CLIP	22012620	NA	NA	-0.265	NA
mirtarbase	hsa-miR-106b-5p	WAC	51322	ENSG00000095787	PAR-CLIP	21572407	NA	NA	-0.265	NA
mirtarbase	hsa-miR-106b-5p	WASL	8976	ENSG00000106299	PAR-CLIP	21572407	NA	NA	-0.265	NA
mirtarbase	hsa-miR-106b-5p	WASL	8976	ENSG00000106299	PAR-CLIP	20371350	NA	NA	-0.265	NA
mirtarbase	hsa-miR-106b-5p	WDR1	9948	ENSG00000071127	HITS-CLIP	22473208	NA	NA	-0.265	NA
mirtarbase	hsa-miR-106b-5p	WDR33	55339	ENSG00000136709	CLASH	23622248	NA	NA	-0.265	NA
mirtarbase	hsa-miR-106b-5p	WDR37	22884	ENSG00000047056	HITS-CLIP	22473208	NA	NA	-0.265	NA
mirtarbase	hsa-miR-106b-5p	WDR53	348793	ENSG00000185798	HITS-CLIP	23824327	NA	NA	-0.265	NA
mirtarbase	hsa-miR-106b-5p	WDR53	348793	ENSG00000185798	HITS-CLIP	23313552	NA	NA	-0.265	NA
mirtarbase	hsa-miR-106b-5p	WDR73	84942	ENSG00000177082	HITS-CLIP	23706177	NA	NA	-0.265	NA
mirtarbase	hsa-miR-106b-5p	WDR89	112840	ENSG00000140006	HITS-CLIP	22473208	NA	NA	-0.265	NA
mirtarbase	hsa-miR-106b-5p	WDR92	116143	ENSG00000243667	HITS-CLIP	27418678	NA	NA	-0.265	NA
mirtarbase	hsa-miR-106b-5p	WEE1	7465	ENSG00000166483	HITS-CLIP	22473208	NA	NA	-0.265	NA
mirtarbase	hsa-miR-106b-5p	WEE1	7465	ENSG00000166483	Luciferase reporter assay	21283765	NA	NA	-0.265	NA
mirtarbase	hsa-miR-106b-5p	WEE1	7465	ENSG00000166483	PAR-CLIP	23446348	NA	NA	-0.265	NA
mirtarbase	hsa-miR-106b-5p	WIPF2	147179	ENSG00000171475	PAR-CLIP	21572407	NA	NA	-0.265	NA
mirtarbase	hsa-miR-106b-5p	WNK3	65267	ENSG00000196632	PAR-CLIP	22100165	NA	NA	-0.265	NA
mirtarbase	hsa-miR-106b-5p	WSB1	26118	ENSG00000109046	PAR-CLIP	23446348	NA	NA	-0.265	NA
mirtarbase	hsa-miR-106b-5p	WWC1	23286	ENSG00000113645	HITS-CLIP	23313552	NA	NA	-0.265	NA
mirtarbase	hsa-miR-106b-5p	XIAP	331	ENSG00000101966	PAR-CLIP	21572407	NA	NA	-0.265	NA
mirtarbase	hsa-miR-106b-5p	XIRP2	129446	ENSG00000163092	PAR-CLIP	22012620	NA	NA	-0.265	NA
mirtarbase	hsa-miR-106b-5p	YBX1	4904	ENSG00000065978	CLASH	23622248	NA	NA	-0.265	NA
mirtarbase	hsa-miR-106b-5p	YES1	7525	ENSG00000176105	CLASH	23622248	NA	NA	-0.265	NA
mirtarbase	hsa-miR-106b-5p	YIPF4	84272	ENSG00000119820	PAR-CLIP	23446348	NA	NA	-0.265	NA
mirtarbase	hsa-miR-106b-5p	YOD1	55432	ENSG00000180667	HITS-CLIP	22473208	NA	NA	-0.265	NA
mirtarbase	hsa-miR-106b-5p	YOD1	55432	ENSG00000180667	PAR-CLIP	22012620	NA	NA	-0.265	NA
mirtarbase	hsa-miR-106b-5p	YTHDC1	91746	ENSG00000275272	HITS-CLIP	19536157	NA	NA	-0.265	NA
mirtarbase	hsa-miR-106b-5p	YTHDC1	91746	ENSG00000083896	HITS-CLIP	19536157	NA	NA	-0.265	NA
mirtarbase	hsa-miR-106b-5p	YTHDF2	51441	ENSG00000198492	CLASH	23622248	NA	NA	-0.265	NA
mirtarbase	hsa-miR-106b-5p	YWHAZ	7534	ENSG00000164924	PAR-CLIP	21572407	NA	NA	-0.265	NA
mirtarbase	hsa-miR-106b-5p	YWHAZ	7534	ENSG00000164924	PAR-CLIP	20371350	NA	NA	-0.265	NA
mirtarbase	hsa-miR-106b-5p	ZBED1	9189	ENSG00000214717	HITS-CLIP	19536157	NA	NA	-0.265	NA
mirtarbase	hsa-miR-106b-5p	ZBTB18	10472	ENSG00000179456	HITS-CLIP	22473208	NA	NA	-0.265	NA
mirtarbase	hsa-miR-106b-5p	ZBTB18	10472	ENSG00000179456	PAR-CLIP	21572407	NA	NA	-0.265	NA
mirtarbase	hsa-miR-106b-5p	ZBTB25	7597	ENSG00000089775	HITS-CLIP	23313552	NA	NA	-0.265	NA
mirtarbase	hsa-miR-106b-5p	ZBTB33	10009	ENSG00000177485	HITS-CLIP	22473208	NA	NA	-0.265	NA
mirtarbase	hsa-miR-106b-5p	ZBTB33	10009	ENSG00000177485	PAR-CLIP	23592263	NA	NA	-0.265	NA
mirtarbase	hsa-miR-106b-5p	ZBTB33	10009	ENSG00000177485	PAR-CLIP	21572407	NA	NA	-0.265	NA
mirtarbase	hsa-miR-106b-5p	ZBTB37	84614	ENSG00000185278	PAR-CLIP	20371350	NA	NA	-0.265	NA
mirtarbase	hsa-miR-106b-5p	ZBTB39	9880	ENSG00000166860	CLASH	23622248	NA	NA	-0.265	NA
mirtarbase	hsa-miR-106b-5p	ZBTB4	57659	ENSG00000174282	HITS-CLIP	22473208	NA	NA	-0.265	NA
mirtarbase	hsa-miR-106b-5p	ZBTB4	57659	ENSG00000283868	HITS-CLIP	22473208	NA	NA	-0.265	NA
mirtarbase	hsa-miR-106b-5p	ZBTB4	57659	ENSG00000174282	Luciferase reporter assay//qRT-PCR//Western blot	22752225	NA	NA	-0.265	NA
mirtarbase	hsa-miR-106b-5p	ZBTB4	57659	ENSG00000283868	Luciferase reporter assay//qRT-PCR//Western blot	22752225	NA	NA	-0.265	NA
mirtarbase	hsa-miR-106b-5p	ZBTB4	57659	ENSG00000174282	PAR-CLIP	24398324	NA	NA	-0.265	NA
mirtarbase	hsa-miR-106b-5p	ZBTB4	57659	ENSG00000283868	PAR-CLIP	24398324	NA	NA	-0.265	NA
mirtarbase	hsa-miR-106b-5p	ZBTB4	57659	ENSG00000174282	PAR-CLIP	21572407	NA	NA	-0.265	NA
mirtarbase	hsa-miR-106b-5p	ZBTB4	57659	ENSG00000283868	PAR-CLIP	21572407	NA	NA	-0.265	NA
mirtarbase	hsa-miR-106b-5p	ZBTB4	57659	ENSG00000174282	PAR-CLIP	20371350	NA	NA	-0.265	NA
mirtarbase	hsa-miR-106b-5p	ZBTB4	57659	ENSG00000283868	PAR-CLIP	20371350	NA	NA	-0.265	NA
mirtarbase	hsa-miR-106b-5p	ZBTB5	9925	ENSG00000168795	PAR-CLIP	23592263	NA	NA	-0.265	NA
mirtarbase	hsa-miR-106b-5p	ZBTB5	9925	ENSG00000168795	PAR-CLIP	21572407	NA	NA	-0.265	NA
mirtarbase	hsa-miR-106b-5p	ZBTB5	9925	ENSG00000168795	PAR-CLIP	26701625	NA	NA	-0.265	NA
mirtarbase	hsa-miR-106b-5p	ZBTB6	10773	ENSG00000186130	HITS-CLIP	22473208	NA	NA	-0.265	NA
mirtarbase	hsa-miR-106b-5p	ZBTB7A	51341	ENSG00000178951	HITS-CLIP	22473208	NA	NA	-0.265	NA
mirtarbase	hsa-miR-106b-5p	ZBTB7A	51341	ENSG00000178951	PAR-CLIP	20371350	NA	NA	-0.265	NA
mirtarbase	hsa-miR-106b-5p	ZBTB7B	51043	ENSG00000160685	CLASH	23622248	NA	NA	-0.265	NA
mirtarbase	hsa-miR-106b-5p	ZBTB9	221504	ENSG00000236515	HITS-CLIP	22473208	NA	NA	-0.265	NA
mirtarbase	hsa-miR-106b-5p	ZBTB9	221504	ENSG00000213588	HITS-CLIP	22473208	NA	NA	-0.265	NA
mirtarbase	hsa-miR-106b-5p	ZC3H12C	85463	ENSG00000149289	PAR-CLIP	23446348	NA	NA	-0.265	NA
mirtarbase	hsa-miR-106b-5p	ZC3H12C	85463	ENSG00000149289	PAR-CLIP	22012620	NA	NA	-0.265	NA
mirtarbase	hsa-miR-106b-5p	ZC3H12C	85463	ENSG00000149289	PAR-CLIP	21572407	NA	NA	-0.265	NA
mirtarbase	hsa-miR-106b-5p	ZC3H12C	85463	ENSG00000149289	PAR-CLIP	20371350	NA	NA	-0.265	NA
mirtarbase	hsa-miR-106b-5p	ZC3H18	124245	ENSG00000158545	CLASH	23622248	NA	NA	-0.265	NA
mirtarbase	hsa-miR-106b-5p	ZDHHC20	253832	ENSG00000180776	PAR-CLIP	23592263	NA	NA	-0.265	NA
mirtarbase	hsa-miR-106b-5p	ZDHHC20	253832	ENSG00000180776	PAR-CLIP	24398324	NA	NA	-0.265	NA
mirtarbase	hsa-miR-106b-5p	ZDHHC20	253832	ENSG00000180776	PAR-CLIP	23446348	NA	NA	-0.265	NA
mirtarbase	hsa-miR-106b-5p	ZDHHC20	253832	ENSG00000180776	PAR-CLIP	21572407	NA	NA	-0.265	NA
mirtarbase	hsa-miR-106b-5p	ZDHHC20	253832	ENSG00000180776	PAR-CLIP	20371350	NA	NA	-0.265	NA
mirtarbase	hsa-miR-106b-5p	ZFYVE16	9765	ENSG00000039319	CLASH	23622248	NA	NA	-0.265	NA
mirtarbase	hsa-miR-106b-5p	ZFYVE21	79038	ENSG00000100711	PAR-CLIP	23592263	NA	NA	-0.265	NA
mirtarbase	hsa-miR-106b-5p	ZFYVE21	79038	ENSG00000100711	PAR-CLIP	23446348	NA	NA	-0.265	NA
mirtarbase	hsa-miR-106b-5p	ZFYVE21	79038	ENSG00000100711	PAR-CLIP	20371350	NA	NA	-0.265	NA
mirtarbase	hsa-miR-106b-5p	ZFYVE21	79038	ENSG00000100711	PAR-CLIP//HITS-CLIP	21572407	NA	NA	-0.265	NA
mirtarbase	hsa-miR-106b-5p	ZFYVE26	23503	ENSG00000072121	PAR-CLIP	23592263	NA	NA	-0.265	NA
mirtarbase	hsa-miR-106b-5p	ZFYVE26	23503	ENSG00000072121	PAR-CLIP	22012620	NA	NA	-0.265	NA
mirtarbase	hsa-miR-106b-5p	ZFYVE9	9372	ENSG00000157077	PAR-CLIP	23592263	NA	NA	-0.265	NA
mirtarbase	hsa-miR-106b-5p	ZFYVE9	9372	ENSG00000157077	PAR-CLIP	26701625	NA	NA	-0.265	NA
mirtarbase	hsa-miR-106b-5p	ZFYVE9	9372	ENSG00000157077	PAR-CLIP	27292025	NA	NA	-0.265	NA
mirtarbase	hsa-miR-106b-5p	ZMAT3	64393	ENSG00000172667	HITS-CLIP	23313552	NA	NA	-0.265	NA
mirtarbase	hsa-miR-106b-5p	ZMYM1	79830	ENSG00000197056	PAR-CLIP	22012620	NA	NA	-0.265	NA
mirtarbase	hsa-miR-106b-5p	ZMYM1	79830	ENSG00000197056	PAR-CLIP	20371350	NA	NA	-0.265	NA
mirtarbase	hsa-miR-106b-5p	ZNF107	51427	ENSG00000196247	PAR-CLIP	21572407	NA	NA	-0.265	NA
mirtarbase	hsa-miR-106b-5p	ZNF12	7559	ENSG00000164631	HITS-CLIP	22473208	NA	NA	-0.265	NA
mirtarbase	hsa-miR-106b-5p	ZNF12	7559	ENSG00000164631	PAR-CLIP	23446348	NA	NA	-0.265	NA
mirtarbase	hsa-miR-106b-5p	ZNF12	7559	ENSG00000164631	PAR-CLIP	21572407	NA	NA	-0.265	NA
mirtarbase	hsa-miR-106b-5p	ZNF12	7559	ENSG00000164631	PAR-CLIP	20371350	NA	NA	-0.265	NA
mirtarbase	hsa-miR-106b-5p	ZNF174	7727	ENSG00000103343	HITS-CLIP	23313552	NA	NA	-0.265	NA
mirtarbase	hsa-miR-106b-5p	ZNF180	7733	ENSG00000167384	PAR-CLIP	23446348	NA	NA	-0.265	NA
mirtarbase	hsa-miR-106b-5p	ZNF180	7733	ENSG00000167384	PAR-CLIP	22012620	NA	NA	-0.265	NA
mirtarbase	hsa-miR-106b-5p	ZNF180	7733	ENSG00000167384	PAR-CLIP	21572407	NA	NA	-0.265	NA
mirtarbase	hsa-miR-106b-5p	ZNF202	7753	ENSG00000166261	PAR-CLIP	23446348	NA	NA	-0.265	NA
mirtarbase	hsa-miR-106b-5p	ZNF202	7753	ENSG00000166261	PAR-CLIP	21572407	NA	NA	-0.265	NA
mirtarbase	hsa-miR-106b-5p	ZNF202	7753	ENSG00000166261	PAR-CLIP	20371350	NA	NA	-0.265	NA
mirtarbase	hsa-miR-106b-5p	ZNF264	9422	ENSG00000083844	PAR-CLIP	22012620	NA	NA	-0.265	NA
mirtarbase	hsa-miR-106b-5p	ZNF264	9422	ENSG00000083844	PAR-CLIP	21572407	NA	NA	-0.265	NA
mirtarbase	hsa-miR-106b-5p	ZNF264	9422	ENSG00000083844	PAR-CLIP	20371350	NA	NA	-0.265	NA
mirtarbase	hsa-miR-106b-5p	ZNF280B	140883	ENSG00000275004	HITS-CLIP	22473208	NA	NA	-0.265	NA
mirtarbase	hsa-miR-106b-5p	ZNF280B	140883	ENSG00000277421	HITS-CLIP	22473208	NA	NA	-0.265	NA
mirtarbase	hsa-miR-106b-5p	ZNF280C	55609	ENSG00000056277	HITS-CLIP	22473208	NA	NA	-0.265	NA
mirtarbase	hsa-miR-106b-5p	ZNF347	84671	ENSG00000197937	HITS-CLIP	23313552	NA	NA	-0.265	NA
mirtarbase	hsa-miR-106b-5p	ZNF35	7584	ENSG00000169981	PAR-CLIP	20371350	NA	NA	-0.265	NA
mirtarbase	hsa-miR-106b-5p	ZNF35	7584	ENSG00000281306	PAR-CLIP	20371350	NA	NA	-0.265	NA
mirtarbase	hsa-miR-106b-5p	ZNF354B	117608	ENSG00000178338	PAR-CLIP	20371350	NA	NA	-0.265	NA
mirtarbase	hsa-miR-106b-5p	ZNF385A	25946	ENSG00000161642	PAR-CLIP	22012620	NA	NA	-0.265	NA
mirtarbase	hsa-miR-106b-5p	ZNF417	147687	ENSG00000173480	PAR-CLIP	23446348	NA	NA	-0.265	NA
mirtarbase	hsa-miR-106b-5p	ZNF417	147687	ENSG00000173480	PAR-CLIP	21572407	NA	NA	-0.265	NA
mirtarbase	hsa-miR-106b-5p	ZNF417	147687	ENSG00000173480	PAR-CLIP	20371350	NA	NA	-0.265	NA
mirtarbase	hsa-miR-106b-5p	ZNF426	79088	ENSG00000130818	HITS-CLIP	23313552	NA	NA	-0.265	NA
mirtarbase	hsa-miR-106b-5p	ZNF446	55663	ENSG00000083838	HITS-CLIP	23313552	NA	NA	-0.265	NA
mirtarbase	hsa-miR-106b-5p	ZNF454	285676	ENSG00000178187	HITS-CLIP	19536157	NA	NA	-0.265	NA
mirtarbase	hsa-miR-106b-5p	ZNF514	84874	ENSG00000144026	PAR-CLIP	23446348	NA	NA	-0.265	NA
mirtarbase	hsa-miR-106b-5p	ZNF514	84874	ENSG00000144026	PAR-CLIP	21572407	NA	NA	-0.265	NA
mirtarbase	hsa-miR-106b-5p	ZNF532	55205	ENSG00000074657	PAR-CLIP	22012620	NA	NA	-0.265	NA
mirtarbase	hsa-miR-106b-5p	ZNF562	54811	ENSG00000171466	CLASH	23622248	NA	NA	-0.265	NA
mirtarbase	hsa-miR-106b-5p	ZNF578	147660	ENSG00000258405	HITS-CLIP	23313552	NA	NA	-0.265	NA
mirtarbase	hsa-miR-106b-5p	ZNF578	147660	ENSG00000258405	PAR-CLIP	27292025	NA	NA	-0.265	NA
mirtarbase	hsa-miR-106b-5p	ZNF587	84914	ENSG00000198466	CLASH	23622248	NA	NA	-0.265	NA
mirtarbase	hsa-miR-106b-5p	ZNF597	146434	ENSG00000167981	HITS-CLIP	22473208	NA	NA	-0.265	NA
mirtarbase	hsa-miR-106b-5p	ZNF598	90850	ENSG00000167962	CLASH	23622248	NA	NA	-0.265	NA
mirtarbase	hsa-miR-106b-5p	ZNF652	22834	ENSG00000198740	PAR-CLIP	23592263	NA	NA	-0.265	NA
mirtarbase	hsa-miR-106b-5p	ZNF665	79788	ENSG00000197497	HITS-CLIP	23313552	NA	NA	-0.265	NA
mirtarbase	hsa-miR-106b-5p	ZNF681	148213	ENSG00000196172	PAR-CLIP	21572407	NA	NA	-0.265	NA
mirtarbase	hsa-miR-106b-5p	ZNF682	91120	ENSG00000197124	HITS-CLIP	23313552	NA	NA	-0.265	NA
mirtarbase	hsa-miR-106b-5p	ZNF682	91120	ENSG00000197124	PAR-CLIP	23446348	NA	NA	-0.265	NA
mirtarbase	hsa-miR-106b-5p	ZNF7	7553	ENSG00000147789	HITS-CLIP	23313552	NA	NA	-0.265	NA
mirtarbase	hsa-miR-106b-5p	ZNF70	7621	ENSG00000187792	PAR-CLIP	23592263	NA	NA	-0.265	NA
mirtarbase	hsa-miR-106b-5p	ZNF70	7621	ENSG00000187792	PAR-CLIP	20371350	NA	NA	-0.265	NA
mirtarbase	hsa-miR-106b-5p	ZNF70	7621	ENSG00000187792	PAR-CLIP	27292025	NA	NA	-0.265	NA
mirtarbase	hsa-miR-106b-5p	ZNF706	51123	ENSG00000120963	CLASH	23622248	NA	NA	-0.265	NA
mirtarbase	hsa-miR-106b-5p	ZNF770	54989	ENSG00000198146	HITS-CLIP	22473208	NA	NA	-0.265	NA
mirtarbase	hsa-miR-106b-5p	ZNF777	27153	ENSG00000196453	CLASH	23622248	NA	NA	-0.265	NA
mirtarbase	hsa-miR-106b-5p	ZNF780A	284323	ENSG00000197782	PAR-CLIP	23446348	NA	NA	-0.265	NA
mirtarbase	hsa-miR-106b-5p	ZNF780A	284323	ENSG00000280568	PAR-CLIP	23446348	NA	NA	-0.265	NA
mirtarbase	hsa-miR-106b-5p	ZNF785	146540	ENSG00000197162	HITS-CLIP	23706177	NA	NA	-0.265	NA
mirtarbase	hsa-miR-106b-5p	ZNF786	136051	ENSG00000197362	HITS-CLIP	27418678	NA	NA	-0.265	NA
mirtarbase	hsa-miR-106b-5p	ZNF800	168850	ENSG00000048405	HITS-CLIP	22473208	NA	NA	-0.265	NA
mirtarbase	hsa-miR-106b-5p	ZNF805	390980	ENSG00000204524	PAR-CLIP	21572407	NA	NA	-0.265	NA
mirtarbase	hsa-miR-106b-5p	ZNF93	81931	ENSG00000184635	PAR-CLIP	22012620	NA	NA	-0.265	NA
mirtarbase	hsa-miR-106b-5p	ZNFX1	57169	ENSG00000124201	HITS-CLIP	22473208	NA	NA	-0.265	NA
mirtarbase	hsa-miR-106b-5p	ZNFX1	57169	ENSG00000124201	PAR-CLIP	23446348	NA	NA	-0.265	NA
mirtarbase	hsa-miR-106b-5p	ZNFX1	57169	ENSG00000124201	PAR-CLIP	20371350	NA	NA	-0.265	NA
mirtarbase	hsa-miR-106b-5p	ZRANB1	54764	ENSG00000019995	HITS-CLIP	22473208	NA	NA	-0.265	NA
mirtarbase	hsa-miR-106b-5p	ZYG11A	440590	ENSG00000203995	HITS-CLIP	23313552	NA	NA	-0.265	NA
mirtarbase	hsa-miR-10b-5p	AASDH	132949	ENSG00000157426	CLASH	23622248	-0.257	NA	NA	NA
mirtarbase	hsa-miR-10b-5p	ACAD8	27034	ENSG00000151498	HITS-CLIP	23313552	-0.257	NA	NA	NA
mirtarbase	hsa-miR-10b-5p	ACLY	47	ENSG00000131473	CLASH	23622248	-0.257	NA	NA	NA
mirtarbase	hsa-miR-10b-5p	ACOT13	55856	ENSG00000112304	HITS-CLIP	23313552	-0.257	NA	NA	NA
mirtarbase	hsa-miR-10b-5p	ACTG1	71	ENSG00000184009	CLASH	23622248	-0.257	NA	NA	NA
mirtarbase	hsa-miR-10b-5p	ACVR2A	92	ENSG00000121989	PAR-CLIP	20371350	-0.257	NA	NA	NA
mirtarbase	hsa-miR-10b-5p	ADRA1B	147	ENSG00000170214	CLASH	23622248	-0.257	NA	NA	NA
mirtarbase	hsa-miR-10b-5p	AHCY	191	ENSG00000101444	HITS-CLIP	23313552	-0.257	NA	NA	NA
mirtarbase	hsa-miR-10b-5p	AHCYL2	23382	ENSG00000158467	PAR-CLIP	26701625	-0.257	NA	NA	NA
mirtarbase	hsa-miR-10b-5p	AHSA2	130872		HITS-CLIP	21572407	-0.257	NA	NA	NA
mirtarbase	hsa-miR-10b-5p	AKT1	207	ENSG00000142208	qRT-PCR//Western blot	27347488	-0.257	NA	NA	NA
mirtarbase	hsa-miR-10b-5p	ALKBH4	54784	ENSG00000160993	HITS-CLIP	23824327	-0.257	NA	NA	NA
mirtarbase	hsa-miR-10b-5p	ANKRD33B	651746	ENSG00000164236	PAR-CLIP	23446348	-0.257	NA	NA	NA
mirtarbase	hsa-miR-10b-5p	ANKRD33B	651746	ENSG00000164236	PAR-CLIP	21572407	-0.257	NA	NA	NA
mirtarbase	hsa-miR-10b-5p	ANKRD33B	651746	ENSG00000164236	PAR-CLIP	26701625	-0.257	NA	NA	NA
mirtarbase	hsa-miR-10b-5p	ANP32E	81611	ENSG00000143401	HITS-CLIP	21572407	-0.257	NA	NA	NA
mirtarbase	hsa-miR-10b-5p	ANXA7	310	ENSG00000138279	3'LIFE	25074381	-0.257	NA	NA	NA
mirtarbase	hsa-miR-10b-5p	AP3M1	26985	ENSG00000185009	CLASH	23622248	-0.257	NA	NA	NA
mirtarbase	hsa-miR-10b-5p	API5	8539	ENSG00000166181	HITS-CLIP	23824327	-0.257	NA	NA	NA
mirtarbase	hsa-miR-10b-5p	APLNR	187	ENSG00000134817	CLASH	23622248	-0.257	NA	NA	NA
mirtarbase	hsa-miR-10b-5p	APOC3	345	ENSG00000110245	HITS-CLIP	23313552	-0.257	NA	NA	NA
mirtarbase	hsa-miR-10b-5p	ARFGEF1	10565	ENSG00000066777	CLASH	23622248	-0.257	NA	NA	NA
mirtarbase	hsa-miR-10b-5p	ARHGAP18	93663	ENSG00000146376	PAR-CLIP	21572407	-0.257	NA	NA	NA
mirtarbase	hsa-miR-10b-5p	ARSK	153642	ENSG00000164291	PAR-CLIP	21572407	-0.257	NA	NA	NA
mirtarbase	hsa-miR-10b-5p	ASCL2	430	ENSG00000183734	3'LIFE	25074381	-0.257	NA	NA	NA
mirtarbase	hsa-miR-10b-5p	ATG13	9776	ENSG00000175224	CLASH	23622248	-0.257	NA	NA	NA
mirtarbase	hsa-miR-10b-5p	ATIC	471	ENSG00000138363	PAR-CLIP	27292025	-0.257	NA	NA	NA
mirtarbase	hsa-miR-10b-5p	ATP1B4	23439	ENSG00000101892	HITS-CLIP	23824327	-0.257	NA	NA	NA
mirtarbase	hsa-miR-10b-5p	AXL	558	ENSG00000167601	HITS-CLIP	21572407	-0.257	NA	NA	NA
mirtarbase	hsa-miR-10b-5p	BCL2L11	10018	ENSG00000153094	Luciferase reporter assay//Western blot	21471404	-0.257	NA	NA	NA
mirtarbase	hsa-miR-10b-5p	BCL2L11	10018	ENSG00000153094	PAR-CLIP	20371350	-0.257	NA	NA	NA
mirtarbase	hsa-miR-10b-5p	BCL2L11	10018	ENSG00000153094	PAR-CLIP	26701625	-0.257	NA	NA	NA
mirtarbase	hsa-miR-10b-5p	BCL2L11	10018	ENSG00000153094	PAR-CLIP//HITS-CLIP	21572407	-0.257	NA	NA	NA
mirtarbase	hsa-miR-10b-5p	BORCS5	118426	ENSG00000165714	HITS-CLIP	23824327	-0.257	NA	NA	NA
mirtarbase	hsa-miR-10b-5p	BORCS5	118426	ENSG00000280689	HITS-CLIP	23824327	-0.257	NA	NA	NA
mirtarbase	hsa-miR-10b-5p	BRCA1	672	ENSG00000012048	Immunocytochemistry//qRT-PCR	26392359	-0.257	NA	NA	NA
mirtarbase	hsa-miR-10b-5p	C1GALT1	56913	ENSG00000106392	HITS-CLIP	23313552	-0.257	NA	NA	NA
mirtarbase	hsa-miR-10b-5p	C3orf36	80111		HITS-CLIP	23824327	-0.257	NA	NA	NA
mirtarbase	hsa-miR-10b-5p	C6orf89	221477	ENSG00000198663	HITS-CLIP	23824327	-0.257	NA	NA	NA
mirtarbase	hsa-miR-10b-5p	CADM1	23705	ENSG00000182985	PAR-CLIP	20371350	-0.257	NA	NA	NA
mirtarbase	hsa-miR-10b-5p	CAMSAP3	57662	ENSG00000076826	CLASH	23622248	-0.257	NA	NA	NA
mirtarbase	hsa-miR-10b-5p	CARD8	22900	ENSG00000105483	HITS-CLIP	23313552	-0.257	NA	NA	NA
mirtarbase	hsa-miR-10b-5p	CARD8	22900	ENSG00000105483	PAR-CLIP	27292025	-0.257	NA	NA	NA
mirtarbase	hsa-miR-10b-5p	CCDC8	83987	ENSG00000169515	PAR-CLIP	27292025	-0.257	NA	NA	NA
mirtarbase	hsa-miR-10b-5p	CCNG1	900	ENSG00000113328	HITS-CLIP	23824327	-0.257	NA	NA	NA
mirtarbase	hsa-miR-10b-5p	CCS	9973	ENSG00000173992	HITS-CLIP	23824327	-0.257	NA	NA	NA
mirtarbase	hsa-miR-10b-5p	CD3D	915	ENSG00000167286	PAR-CLIP	27292025	-0.257	NA	NA	NA
mirtarbase	hsa-miR-10b-5p	CDC6	990	ENSG00000094804	HITS-CLIP	21572407	-0.257	NA	NA	NA
mirtarbase	hsa-miR-10b-5p	CDK12	51755	ENSG00000167258	CLASH	23622248	-0.257	NA	NA	NA
mirtarbase	hsa-miR-10b-5p	CDK2	1017	ENSG00000123374	CLASH	23622248	-0.257	NA	NA	NA
mirtarbase	hsa-miR-10b-5p	CDKN1A	1026	ENSG00000124762	Luciferase reporter assay//Western blot	21471404	-0.257	NA	NA	NA
mirtarbase	hsa-miR-10b-5p	CDKN2A	1029	ENSG00000147889	CLASH	23622248	-0.257	NA	NA	NA
mirtarbase	hsa-miR-10b-5p	CDKN2A	1029	ENSG00000147889	Luciferase reporter assay//Western blot	21471404	-0.257	NA	NA	NA
mirtarbase	hsa-miR-10b-5p	CENPL	91687	ENSG00000120334	HITS-CLIP	23313552	-0.257	NA	NA	NA
mirtarbase	hsa-miR-10b-5p	CFAP97D1	284067	ENSG00000231256	HITS-CLIP	21572407	-0.257	NA	NA	NA
mirtarbase	hsa-miR-10b-5p	CHAF1B	8208	ENSG00000159259	HITS-CLIP	23824327	-0.257	NA	NA	NA
mirtarbase	hsa-miR-10b-5p	CHDH	55349	ENSG00000016391	HITS-CLIP	23824327	-0.257	NA	NA	NA
mirtarbase	hsa-miR-10b-5p	CHMP1B	57132	ENSG00000255112	HITS-CLIP	23824327	-0.257	NA	NA	NA
mirtarbase	hsa-miR-10b-5p	CHMP1B	57132	ENSG00000255112	PAR-CLIP	27292025	-0.257	NA	NA	NA
mirtarbase	hsa-miR-10b-5p	CHPF2	54480	ENSG00000033100	CLASH	23622248	-0.257	NA	NA	NA
mirtarbase	hsa-miR-10b-5p	CLN8	2055	ENSG00000182372	HITS-CLIP	23313552	-0.257	NA	NA	NA
mirtarbase	hsa-miR-10b-5p	CLN8	2055	ENSG00000278220	HITS-CLIP	23313552	-0.257	NA	NA	NA
mirtarbase	hsa-miR-10b-5p	CLPTM1	1209	ENSG00000104853	CLASH	23622248	-0.257	NA	NA	NA
mirtarbase	hsa-miR-10b-5p	CMPK1	51727	ENSG00000162368	PAR-CLIP	23446348	-0.257	NA	NA	NA
mirtarbase	hsa-miR-10b-5p	CMPK1	51727	ENSG00000162368	PAR-CLIP	21572407	-0.257	NA	NA	NA
mirtarbase	hsa-miR-10b-5p	CMPK1	51727	ENSG00000162368	PAR-CLIP	20371350	-0.257	NA	NA	NA
mirtarbase	hsa-miR-10b-5p	CNKSR3	154043	ENSG00000153721	HITS-CLIP	23313552	-0.257	NA	NA	NA
mirtarbase	hsa-miR-10b-5p	CNOT6	57472	ENSG00000113300	PAR-CLIP	23446348	-0.257	NA	NA	NA
mirtarbase	hsa-miR-10b-5p	COL6A2	1292	ENSG00000142173	CLASH	23622248	-0.257	NA	NA	NA
mirtarbase	hsa-miR-10b-5p	COPS5	10987	ENSG00000121022	CLASH	23622248	-0.257	NA	NA	NA
mirtarbase	hsa-miR-10b-5p	CREB1	1385	ENSG00000118260	Luciferase reporter assay	26796749	-0.257	NA	NA	NA
mirtarbase	hsa-miR-10b-5p	CRIPT	9419	ENSG00000119878	HITS-CLIP	21572407	-0.257	NA	NA	NA
mirtarbase	hsa-miR-10b-5p	CRK	1398	ENSG00000167193	3'LIFE	25074381	-0.257	NA	NA	NA
mirtarbase	hsa-miR-10b-5p	CRLF3	51379	ENSG00000176390	PAR-CLIP	21572407	-0.257	NA	NA	NA
mirtarbase	hsa-miR-10b-5p	CRLF3	51379	ENSG00000176390	PAR-CLIP	20371350	-0.257	NA	NA	NA
mirtarbase	hsa-miR-10b-5p	CRY2	1408	ENSG00000121671	HITS-CLIP	19536157	-0.257	NA	NA	NA
mirtarbase	hsa-miR-10b-5p	CSGALNACT1	55790	ENSG00000147408	HITS-CLIP	19536157	-0.257	NA	NA	NA
mirtarbase	hsa-miR-10b-5p	CSMD1	64478	ENSG00000183117	Immunocytochemistry//Immunohistochemistry//Luciferase reporter assay//qRT-PCR	27756250	-0.257	NA	NA	NA
mirtarbase	hsa-miR-10b-5p	CSNK2A1	1457	ENSG00000101266	CLASH	23622248	-0.257	NA	NA	NA
mirtarbase	hsa-miR-10b-5p	CSNK2A1	1457	ENSG00000101266	PAR-CLIP	22012620	-0.257	NA	NA	NA
mirtarbase	hsa-miR-10b-5p	CSRNP3	80034	ENSG00000178662	PAR-CLIP	21572407	-0.257	NA	NA	NA
mirtarbase	hsa-miR-10b-5p	CTBP1	1487	ENSG00000159692	CLASH	23622248	-0.257	NA	NA	NA
mirtarbase	hsa-miR-10b-5p	DDHD2	23259	ENSG00000085788	CLASH	23622248	-0.257	NA	NA	NA
mirtarbase	hsa-miR-10b-5p	DDX58	23586	ENSG00000107201	Luciferase reporter assay	25312779	-0.257	NA	NA	NA
mirtarbase	hsa-miR-10b-5p	DGAT1	8694	ENSG00000185000	HITS-CLIP	19536157	-0.257	NA	NA	NA
mirtarbase	hsa-miR-10b-5p	DGAT1	8694	ENSG00000285482	HITS-CLIP	19536157	-0.257	NA	NA	NA
mirtarbase	hsa-miR-10b-5p	DIAPH2	1730	ENSG00000147202	CLASH	23622248	-0.257	NA	NA	NA
mirtarbase	hsa-miR-10b-5p	DLAT	1737	ENSG00000150768	CLASH	23622248	-0.257	NA	NA	NA
mirtarbase	hsa-miR-10b-5p	DLX1	1745	ENSG00000144355	3'LIFE	25074381	-0.257	NA	NA	NA
mirtarbase	hsa-miR-10b-5p	DMWD	1762	ENSG00000185800	CLASH	23622248	-0.257	NA	NA	NA
mirtarbase	hsa-miR-10b-5p	DPF2	5977	ENSG00000133884	3'LIFE	25074381	-0.257	NA	NA	NA
mirtarbase	hsa-miR-10b-5p	DVL3	1857	ENSG00000161202	PAR-CLIP	23446348	-0.257	NA	NA	NA
mirtarbase	hsa-miR-10b-5p	EBNA1BP2	10969	ENSG00000117395	PAR-CLIP	23446348	-0.257	NA	NA	NA
mirtarbase	hsa-miR-10b-5p	EIF1	10209	ENSG00000173812	CLASH	23622248	-0.257	NA	NA	NA
mirtarbase	hsa-miR-10b-5p	ELOVL7	79993	ENSG00000164181	HITS-CLIP	19536157	-0.257	NA	NA	NA
mirtarbase	hsa-miR-10b-5p	EPHA4	2043	ENSG00000116106	CLASH	23622248	-0.257	NA	NA	NA
mirtarbase	hsa-miR-10b-5p	ERLIN1	10613	ENSG00000107566	CLASH	23622248	-0.257	NA	NA	NA
mirtarbase	hsa-miR-10b-5p	ESYT1	23344	ENSG00000139641	CLASH	23622248	-0.257	NA	NA	NA
mirtarbase	hsa-miR-10b-5p	EXOSC2	23404	ENSG00000130713	HITS-CLIP	23313552	-0.257	NA	NA	NA
mirtarbase	hsa-miR-10b-5p	EXTL3	2137	ENSG00000012232	CLASH	23622248	-0.257	NA	NA	NA
mirtarbase	hsa-miR-10b-5p	FAHD1	81889	ENSG00000180185	HITS-CLIP	23824327	-0.257	NA	NA	NA
mirtarbase	hsa-miR-10b-5p	FAM118A	55007	ENSG00000100376	HITS-CLIP	21572407	-0.257	NA	NA	NA
mirtarbase	hsa-miR-10b-5p	FAM13A	10144	ENSG00000138640	CLASH	23622248	-0.257	NA	NA	NA
mirtarbase	hsa-miR-10b-5p	FASN	2194	ENSG00000169710	CLASH	23622248	-0.257	NA	NA	NA
mirtarbase	hsa-miR-10b-5p	FBXO31	79791	ENSG00000103264	HITS-CLIP	19536157	-0.257	NA	NA	NA
mirtarbase	hsa-miR-10b-5p	FEM1A	55527	ENSG00000141965	PAR-CLIP	26701625	-0.257	NA	NA	NA
mirtarbase	hsa-miR-10b-5p	FEM1B	10116	ENSG00000169018	CLASH	23622248	-0.257	NA	NA	NA
mirtarbase	hsa-miR-10b-5p	FHL2	2274	ENSG00000115641	PAR-CLIP	23446348	-0.257	NA	NA	NA
mirtarbase	hsa-miR-10b-5p	FHL2	2274	ENSG00000115641	PAR-CLIP	21572407	-0.257	NA	NA	NA
mirtarbase	hsa-miR-10b-5p	FOXRED2	80020	ENSG00000100350	PAR-CLIP	27292025	-0.257	NA	NA	NA
mirtarbase	hsa-miR-10b-5p	FRRS1	391059	ENSG00000156869	HITS-CLIP	23313552	-0.257	NA	NA	NA
mirtarbase	hsa-miR-10b-5p	FUT1	2523	ENSG00000174951	HITS-CLIP	23824327	-0.257	NA	NA	NA
mirtarbase	hsa-miR-10b-5p	FUT1	2523	ENSG00000174951	HITS-CLIP	23706177	-0.257	NA	NA	NA
mirtarbase	hsa-miR-10b-5p	FUT1	2523	ENSG00000174951	HITS-CLIP	27418678	-0.257	NA	NA	NA
mirtarbase	hsa-miR-10b-5p	FUT1	2523	ENSG00000174951	PAR-CLIP	21572407	-0.257	NA	NA	NA
mirtarbase	hsa-miR-10b-5p	FUT1	2523	ENSG00000174951	PAR-CLIP	27292025	-0.257	NA	NA	NA
mirtarbase	hsa-miR-10b-5p	FUT6	2528	ENSG00000156413	CLASH	23622248	-0.257	NA	NA	NA
mirtarbase	hsa-miR-10b-5p	FXR2	9513	ENSG00000129245	3'LIFE	25074381	-0.257	NA	NA	NA
mirtarbase	hsa-miR-10b-5p	FZD2	2535	ENSG00000180340	HITS-CLIP	23313552	-0.257	NA	NA	NA
mirtarbase	hsa-miR-10b-5p	GATA3	2625	ENSG00000107485	3'LIFE	25074381	-0.257	NA	NA	NA
mirtarbase	hsa-miR-10b-5p	GK	2710	ENSG00000198814	CLASH	23622248	-0.257	NA	NA	NA
mirtarbase	hsa-miR-10b-5p	GK5	256356	ENSG00000175066	HITS-CLIP	21572407	-0.257	NA	NA	NA
mirtarbase	hsa-miR-10b-5p	GLB1L3	112937	ENSG00000166105	CLASH	23622248	-0.257	NA	NA	NA
mirtarbase	hsa-miR-10b-5p	GLOD4	51031	ENSG00000167699	CLASH	23622248	-0.257	NA	NA	NA
mirtarbase	hsa-miR-10b-5p	GP1BA	2811	ENSG00000185245	Luciferase reporter assay//qRT-PCR	27834869	-0.257	NA	NA	NA
mirtarbase	hsa-miR-10b-5p	GPCPD1	56261	ENSG00000125772	PAR-CLIP	23446348	-0.257	NA	NA	NA
mirtarbase	hsa-miR-10b-5p	GRINA	2907	ENSG00000178719	CLASH	23622248	-0.257	NA	NA	NA
mirtarbase	hsa-miR-10b-5p	GRK6	2870	ENSG00000198055	PAR-CLIP	22291592	-0.257	NA	NA	NA
mirtarbase	hsa-miR-10b-5p	GSR	2936	ENSG00000104687	HITS-CLIP	23824327	-0.257	NA	NA	NA
mirtarbase	hsa-miR-10b-5p	GSS	2937	ENSG00000100983	PAR-CLIP	22012620	-0.257	NA	NA	NA
mirtarbase	hsa-miR-10b-5p	H2AC16	8332	ENSG00000276903	CLASH	23622248	-0.257	NA	NA	NA
mirtarbase	hsa-miR-10b-5p	H3-3B	3021	ENSG00000132475	PAR-CLIP	23592263	-0.257	NA	NA	NA
mirtarbase	hsa-miR-10b-5p	H3-3B	3021	ENSG00000132475	PAR-CLIP	23446348	-0.257	NA	NA	NA
mirtarbase	hsa-miR-10b-5p	H3-3B	3021	ENSG00000132475	PAR-CLIP	21572407	-0.257	NA	NA	NA
mirtarbase	hsa-miR-10b-5p	H3-3B	3021	ENSG00000132475	PAR-CLIP	20371350	-0.257	NA	NA	NA
mirtarbase	hsa-miR-10b-5p	H3-5	440093	ENSG00000188375	PAR-CLIP	23592263	-0.257	NA	NA	NA
mirtarbase	hsa-miR-10b-5p	H3-5	440093	ENSG00000188375	PAR-CLIP	24398324	-0.257	NA	NA	NA
mirtarbase	hsa-miR-10b-5p	H3-5	440093	ENSG00000188375	PAR-CLIP	23446348	-0.257	NA	NA	NA
mirtarbase	hsa-miR-10b-5p	H3-5	440093	ENSG00000188375	PAR-CLIP	21572407	-0.257	NA	NA	NA
mirtarbase	hsa-miR-10b-5p	H3-5	440093	ENSG00000188375	PAR-CLIP	20371350	-0.257	NA	NA	NA
mirtarbase	hsa-miR-10b-5p	H3-5	440093	ENSG00000188375	PAR-CLIP	26701625	-0.257	NA	NA	NA
mirtarbase	hsa-miR-10b-5p	H3-5	440093	ENSG00000188375	PAR-CLIP	27292025	-0.257	NA	NA	NA
mirtarbase	hsa-miR-10b-5p	H6PD	9563	ENSG00000049239	HITS-CLIP	21572407	-0.257	NA	NA	NA
mirtarbase	hsa-miR-10b-5p	HHAT	55733	ENSG00000054392	3'LIFE	25074381	-0.257	NA	NA	NA
mirtarbase	hsa-miR-10b-5p	HHAT	55733	ENSG00000280680	3'LIFE	25074381	-0.257	NA	NA	NA
mirtarbase	hsa-miR-10b-5p	HHIP	64399	ENSG00000164161	HITS-CLIP	23313552	-0.257	NA	NA	NA
mirtarbase	hsa-miR-10b-5p	HIVEP2	3097	ENSG00000010818	3'LIFE	25074381	-0.257	NA	NA	NA
mirtarbase	hsa-miR-10b-5p	HK1	3098	ENSG00000156515	CLASH	23622248	-0.257	NA	NA	NA
mirtarbase	hsa-miR-10b-5p	HLA-E	3133	ENSG00000206493	HITS-CLIP	23824327	-0.257	NA	NA	NA
mirtarbase	hsa-miR-10b-5p	HLA-E	3133	ENSG00000233904	HITS-CLIP	23824327	-0.257	NA	NA	NA
mirtarbase	hsa-miR-10b-5p	HLA-E	3133	ENSG00000225201	HITS-CLIP	23824327	-0.257	NA	NA	NA
mirtarbase	hsa-miR-10b-5p	HLA-E	3133	ENSG00000204592	HITS-CLIP	23824327	-0.257	NA	NA	NA
mirtarbase	hsa-miR-10b-5p	HLA-E	3133	ENSG00000230254	HITS-CLIP	23824327	-0.257	NA	NA	NA
mirtarbase	hsa-miR-10b-5p	HLA-E	3133	ENSG00000229252	HITS-CLIP	23824327	-0.257	NA	NA	NA
mirtarbase	hsa-miR-10b-5p	HLA-E	3133	ENSG00000236632	HITS-CLIP	23824327	-0.257	NA	NA	NA
mirtarbase	hsa-miR-10b-5p	HMGN2	3151	ENSG00000198830	PAR-CLIP	22012620	-0.257	NA	NA	NA
mirtarbase	hsa-miR-10b-5p	HMGN2	3151	ENSG00000198830	PAR-CLIP	26701625	-0.257	NA	NA	NA
[truncated: 18,011 more rows]
