# Supplementary material for: Intake of Natural Compounds and Circulating microRNA Expression Levels: Their Relationship Investigated in Healthy Subjects With Different Dietary Habits
Source: Front Pharmacol. 2021 Jan 14;11:619200. doi: 10.3389/fphar.2020.619200 (PMC7840481; doi:10.3389/fphar.2020.619200)
Supplement: Supplementary file 7 [file table7.xlsx]

## Sheet: Fantom_5
miRNA	cell-ontology	sign	p-value
hsa-let-7a-5p	mesodermal cell	enriched	1.76195e-07
hsa-let-7a-5p	fibroblast	enriched	1.77294e-07
hsa-let-7a-5p	stem cell	enriched	6.40087e-05
hsa-let-7a-5p	pluripotent stem cell	depleted	1.00817e-21
hsa-let-7a-5p	embryonic stem cell	depleted	1.17099e-12
hsa-let-7a-5p	iPS	depleted	1.04344e-08
hsa-miR-10b-5p	kidney epithelial cell	enriched	6.24095e-09
hsa-miR-10b-5p	renal cortical epithelial cell	enriched	6.64011e-08
hsa-miR-10b-5p	nephron tubule epithelial cell	enriched	1.05795e-07
hsa-miR-10b-5p	monocyte	depleted	6.43266e-15
hsa-miR-10b-5p	hematopoietic cell	depleted	2.31838e-13
hsa-miR-10b-5p	leukocyte	depleted	2.10307e-12
hsa-miR-15b-5p	neutrophil	enriched	8.34846e-10
hsa-miR-15b-5p	myeloid leukocyte	enriched	9.61221e-09
hsa-miR-15b-5p	leukocyte	enriched	1.4155e-07
hsa-miR-15b-5p	fat cell	depleted	1.62212e-06
hsa-miR-15b-5p	GAG secreting cell	depleted	4.05337e-05
hsa-miR-15b-5p	adipocyte of omentum tissue	depleted	0.000115137
hsa-miR-23a-3p	endothelial cell of vascular tree	enriched	3.64846e-11
hsa-miR-23a-3p	myeloid leukocyte	enriched	1.4144e-10
hsa-miR-23a-3p	endothelial cell	enriched	1.49131e-09
hsa-miR-23a-3p	meso-epithelial cell	depleted	7.29454e-11
hsa-miR-23a-3p	lining cell	depleted	8.14274e-10
hsa-miR-23a-3p	fibroblast	depleted	1.91232e-09
hsa-miR-23b-3p	Hepatocyte	enriched	3.35864e-06
hsa-miR-23b-3p	chondrocyte	enriched	1.39641e-05
hsa-miR-23b-3p	GAG secreting cell	enriched	2.22377e-05
hsa-miR-23b-3p	leukocyte	depleted	7.73689e-22
hsa-miR-23b-3p	hematopoietic cell	depleted	2.30821e-19
hsa-miR-23b-3p	endothelial cell	depleted	8.85246e-13
hsa-miR-26b-5p	leukocyte	enriched	5.92096e-95
hsa-miR-26b-5p	hematopoietic cell	enriched	7.35592e-91
hsa-miR-26b-5p	myeloid leukocyte	enriched	4.49181e-30
hsa-miR-26b-5p	epithelial cell	depleted	2.84516e-21
hsa-miR-26b-5p	muscle cell	depleted	8.01467e-16
hsa-miR-26b-5p	fibroblast	depleted	2.98204e-15
hsa-miR-27a-3p	meso-epithelial cell	enriched	1.17777e-07
hsa-miR-27a-3p	epithelial cell	enriched	1.19832e-07
hsa-miR-27a-3p	lining cell	enriched	8.15755e-07
hsa-miR-27a-3p	stem cell	depleted	4.30316e-08
hsa-miR-27a-3p	fibroblast	depleted	1.67073e-07
hsa-miR-27a-3p	muscle cell	depleted	1.74731e-07
hsa-miR-28-3p	pluripotent stem cell	enriched	9.70116e-12
hsa-miR-28-3p	leukocyte	enriched	6.39738e-11
hsa-miR-28-3p	lymphocyte	enriched	3.25945e-10
hsa-miR-28-3p	mesodermal cell	depleted	8.19542e-08
hsa-miR-28-3p	fat cell	depleted	1.59167e-07
hsa-miR-28-3p	endothelial cell of vascular tree	depleted	8.15416e-07
hsa-miR-32-5p	leukocyte	enriched	6.19408e-46
hsa-miR-32-5p	hematopoietic cell	enriched	1.97212e-44
hsa-miR-32-5p	lymphocyte	enriched	2.3175e-24
hsa-miR-32-5p	fibroblast	depleted	6.7516e-12
hsa-miR-32-5p	epithelial cell	depleted	1.09048e-11
hsa-miR-32-5p	lining cell	depleted	1.20477e-09
hsa-miR-126-5p	endothelial cell	enriched	3.26705e-88
hsa-miR-126-5p	lining cell	enriched	9.08154e-78
hsa-miR-126-5p	meso-epithelial cell	enriched	2.82528e-76
hsa-miR-126-5p	ectodermal cell	depleted	1.36019e-18
hsa-miR-126-5p	muscle cell	depleted	1.2499e-16
hsa-miR-126-5p	ecto-epithelial cell	depleted	1.24219e-13
hsa-miR-148b-3p	myeloid leukocyte	enriched	5.63957e-11
hsa-miR-148b-3p	leukocyte	enriched	3.77842e-07
hsa-miR-148b-3p	monocyte	enriched	4.89723e-07
hsa-miR-148b-3p	CD4-positive, alpha-beta T cell	depleted	3.47061e-05
hsa-miR-148b-3p	alpha-beta T cell	depleted	0.000146393
hsa-miR-148b-3p	T cell	depleted	0.000232856
hsa-miR-199b-5p	fibroblast	enriched	3.61223e-09
hsa-miR-199b-5p	mesodermal cell	enriched	6.42403e-08
hsa-miR-199b-5p	epithelial cell	depleted	5.97075e-12
hsa-miR-199b-5p	endothelial cell of vascular tree	depleted	9.38314e-10
hsa-miR-199b-5p	blood vessel endothelial cell	depleted	4.5135e-08
hsa-miR-324-5p	endothelial cell	enriched	6.71748e-08
hsa-miR-324-5p	epithelial cell	enriched	8.64486e-08
hsa-miR-324-5p	meso-epithelial cell	enriched	6.80806e-07
hsa-miR-324-5p	secretory cell	depleted	6.92401e-05
hsa-miR-324-5p	lymphocyte	depleted	8.0935e-05
hsa-miR-340-5p	myeloid leukocyte	enriched	1.99504e-39
hsa-miR-340-5p	leukocyte	enriched	1.02394e-35
hsa-miR-340-5p	hematopoietic cell	enriched	1.26815e-34
hsa-miR-340-5p	epithelial cell	depleted	2.86704e-19
hsa-miR-340-5p	fibroblast	depleted	7.94156e-19
hsa-miR-340-5p	muscle cell	depleted	1.87286e-13
hsa-miR-361-3p	leukocyte	enriched	2.19572e-62
hsa-miR-361-3p	hematopoietic cell	enriched	1.09881e-60
hsa-miR-361-3p	lymphocyte	enriched	4.29887e-46
hsa-miR-361-3p	mesodermal cell	depleted	1.30281e-18
hsa-miR-361-3p	epithelial cell	depleted	5.82298e-18
hsa-miR-361-3p	squamous epithelial cell	depleted	2.24304e-10
hsa-miR-369-3p	mesodermal cell	enriched	1.45974e-08
hsa-miR-369-3p	muscle cell	enriched	2.641e-08
hsa-miR-369-3p	epithelial cell of amnion	enriched	2.2134e-06
hsa-miR-369-3p	leukocyte	depleted	8.12231e-27
hsa-miR-369-3p	hematopoietic cell	depleted	5.8562e-24
hsa-miR-369-3p	lymphocyte	depleted	4.133e-18
hsa-miR-374a-5p	leukocyte	enriched	5.86382e-46
hsa-miR-374a-5p	hematopoietic cell	enriched	4.61188e-44
hsa-miR-374a-5p	myeloid leukocyte	enriched	1.71493e-27
hsa-miR-374a-5p	muscle cell	depleted	9.33157e-11
hsa-miR-374a-5p	smooth muscle cell	depleted	3.5072e-08
hsa-miR-374a-5p	epithelial cell	depleted	1.82683e-07
hsa-miR-374b-5p	leukocyte	enriched	1.11292e-37
hsa-miR-374b-5p	hematopoietic cell	enriched	5.10494e-36
hsa-miR-374b-5p	myeloid leukocyte	enriched	1.37206e-32
hsa-miR-374b-5p	epithelial cell	depleted	5.36741e-11
hsa-miR-374b-5p	fibroblast	depleted	2.73054e-09
hsa-miR-374b-5p	lining cell	depleted	1.62007e-05
hsa-miR-454-3p	smooth muscle cell of the brachiocephalic vasculature	enriched	4.02409e-23
hsa-miR-454-3p	vascular associated smooth muscle cell	enriched	1.31662e-15
hsa-miR-454-3p	smooth muscle cell	enriched	2.13607e-12
hsa-miR-454-3p	fat cell	depleted	8.76157e-09
hsa-miR-454-3p	fibroblast	depleted	2.3009e-05
hsa-miR-454-3p	chondrocyte	depleted	0.000126091
hsa-miR-548e-3p	leukocyte	enriched	2.47278e-34
hsa-miR-548e-3p	hematopoietic cell	enriched	1.5834e-33
hsa-miR-548e-3p	myeloid leukocyte	enriched	7.82255e-30
hsa-miR-548e-3p	epithelial cell	depleted	3.69408e-07
hsa-miR-548e-3p	muscle cell	depleted	4.50829e-07
hsa-miR-548e-3p	smooth muscle cell	depleted	5.39405e-06
hsa-miR-548j-5p	leukocyte	enriched	7.02162e-15
hsa-miR-548j-5p	hematopoietic cell	enriched	2.29301e-14
hsa-miR-548j-5p	myeloid leukocyte	enriched	1.09433e-08
hsa-miR-548j-5p	epithelial cell	depleted	2.20763e-05
hsa-miR-548j-5p	fat cell	depleted	0.000177152
hsa-miR-556-5p	epithelial cell	enriched	7.85824e-09
hsa-miR-556-5p	endothelial cell	enriched	4.67346e-08
hsa-miR-556-5p	endothelial cell of vascular tree	enriched	5.8039e-08
hsa-miR-556-5p	muscle cell	depleted	9.88172e-05
hsa-miR-556-5p	endodermal cell	depleted	0.000144065
hsa-miR-556-5p	fibroblast	depleted	0.000220933
hsa-miR-590-3p	leukocyte	enriched	6.8415e-09
hsa-miR-590-3p	meso-epithelial cell	enriched	8.54815e-09
hsa-miR-590-3p	hematopoietic cell	enriched	2.02162e-08
hsa-miR-590-3p	pluripotent stem cell	depleted	7.62553e-07
hsa-miR-590-3p	Hepatocyte	depleted	0.00011561
hsa-miR-590-3p	embryonic stem cell	depleted	0.000159866
hsa-miR-598-3p	pluripotent stem cell	enriched	5.19275e-12
hsa-miR-598-3p	lymphocyte	enriched	1.19283e-09
hsa-miR-598-3p	epithelial cell	enriched	5.28763e-08
hsa-miR-598-3p	mesodermal cell	depleted	1.43042e-07
hsa-miR-598-3p	preadipocyte	depleted	1.48382e-06
hsa-miR-598-3p	GAG secreting cell	depleted	2.85033e-06
hsa-miR-628-5p	myeloid leukocyte	enriched	1.53225e-19
hsa-miR-628-5p	hematopoietic cell	enriched	3.98834e-18
hsa-miR-628-5p	leukocyte	enriched	1.37061e-16
hsa-miR-628-5p	epithelial cell	depleted	1.68954e-05
hsa-miR-628-5p	fibroblast	depleted	5.30842e-05
hsa-miR-656-3p	muscle cell	enriched	5.6969e-14
hsa-miR-656-3p	mesodermal cell	enriched	3.67345e-12
hsa-miR-656-3p	fibroblast	enriched	7.41023e-11
hsa-miR-656-3p	leukocyte	depleted	1.41355e-23
hsa-miR-656-3p	hematopoietic cell	depleted	6.05259e-20
hsa-miR-656-3p	lymphocyte	depleted	2.24748e-14
hsa-miR-664a-3p	leukocyte	enriched	4.73492e-46
hsa-miR-664a-3p	hematopoietic cell	enriched	7.15162e-42
hsa-miR-664a-3p	lymphocyte	enriched	4.73246e-18
hsa-miR-664a-3p	epithelial cell	depleted	7.15152e-12
hsa-miR-664a-3p	fibroblast	depleted	3.9381e-07
hsa-miR-664a-3p	endo-epithelial cell	depleted	1.76872e-06
hsa-miR-744-5p	blood vessel endothelial cell	enriched	6.33697e-08
hsa-miR-744-5p	kidney epithelial cell	enriched	3.06439e-05
hsa-miR-744-5p	squamous epithelial cell	enriched	3.09809e-05
hsa-miR-744-5p	lymphocyte	depleted	5.23846e-11
hsa-miR-744-5p	T cell	depleted	9.86897e-07
hsa-miR-744-5p	alpha-beta T cell	depleted	6.32286e-06
hsa-miR-1277-5p	squamous epithelial cell	enriched	1.36708e-06
hsa-miR-3613-5p	leukocyte	enriched	8.6548e-25
hsa-miR-3613-5p	hematopoietic cell	enriched	7.32568e-24
hsa-miR-3613-5p	myeloid leukocyte	enriched	1.28603e-22
hsa-miR-3613-5p	epithelial cell	depleted	1.54392e-07
hsa-miR-3613-5p	pluripotent stem cell	depleted	1.9436e-07
hsa-miR-3613-5p	endodermal cell	depleted	1.92286e-06
hsa-miR-6852-5p	neutrophil	enriched	2.14355e-06
hsa-miR-6852-5p	leukocyte	enriched	1.29989e-05
hsa-miR-6852-5p	hematopoietic cell	enriched	1.37146e-05
